# Supplementary material for: Global QTL Analysis Identifies Genomic Regions on Chromosomes 4A and 4B Harboring Stable Loci for Yield-Related Traits Across Different Environments in Wheat (Triticum aestivum L.)
Source: Front Plant Sci. 2018 Apr 25;9:529. doi: 10.3389/fpls.2018.00529 (PMC5996883; doi:10.3389/fpls.2018.00529)
Supplement: Supplementary file 1 [file Table_1.xlsx]

## Sheet: Authors
	Supplementary Tables S1-S10
	Global QTL analysis identifies genomic regions on chromosomes 4A and 4B harboring stable loci for yield-related traits across different environments in wheat (Triticum aestivum L.)
	Panfeng Guan†, Lahu Lu†, Lijia Jia†, Muhammad Rezaul Kabir, Jinbo Zhang, Tianyu Lan, Yue Zhao, Mingming Xin, Zhaorong Hu, Yingyin Yao, Zhongfu Ni, Qixin Sun, Huiru Peng*
	Author for correspondence: penghuiru@cau.edu.cn, penghuiru1452@163.com; Tel: +86 10 62731452.

## Sheet: Table S1
Table S1 | Maximum and minimum temperature during the wheat grain filling period of each growth cycle in different locations.
Beijing				Linfen				Shijiazhuang				Urumqi				Linfen				Sanyuan
Date	Min T（℃）	Max T（℃）		Date	Min T（℃）	Max T（℃）		Date	Min T（℃）	Max T（℃）		Date	Min T（℃）	Max T（℃）		Date	Min T（℃）	Max T（℃）		Date	Min T（℃）	Max T（℃）
2008-05-12	8.7	17.3		2008-05-10	9.6	24.9		2008-05-10	12.5	21.3		2012-05-27	13.4	21.3		2014-05-08	17.1	31.1		2014-05-03	10	20
2008-05-13	8.6	22.8		2008-05-11	11.7	22.4		2008-05-11	10.6	19.1		2012-05-28	13.4	25.4		2014-05-09	16.2	28.4		2014-05-04	10	23
2008-05-14	13.4	22.6		2008-05-12	10.2	22.2		2008-05-12	8.2	22.4		2012-05-29	14.5	27.8		2014-05-10	13.3	15		2014-05-05	10	26
2008-05-15	11.4	24.7		2008-05-13	8.2	23.8		2008-05-13	9.6	23		2012-05-30	20.2	30.3		2014-05-11	9.9	24.5		2014-05-06	15	28
2008-05-16	16.9	25.8		2008-05-14	9.8	30.2		2008-05-14	13.5	25.2		2012-05-31	21.5	29.1		2014-05-12	11.8	27.7		2014-05-07	16	29
2008-05-17	14.2	22.4		2008-05-15	15.5	31.7		2008-05-15	14.6	23.9		2012-06-01	20	28.1		2014-05-13	15.5	24.9		2014-05-08	17	31
2008-05-18	9.8	25.9		2008-05-16	17.8	30.9		2008-05-16	17.1	24.2		2012-06-02	20	26.7		2014-05-14	14.6	21.5		2014-05-09	13	25
2008-05-19	14.7	27.8		2008-05-17	16.7	29.2		2008-05-17	14.3	21.7		2012-06-03	16.4	25		2014-05-15	10.3	25.2		2014-05-10	8	15
2008-05-20	14.4	27.2		2008-05-18	16	27.8		2008-05-18	11.9	28.9		2012-06-04	16.4	25.4		2014-05-16	13.9	26.2		2014-05-11	11	25
2008-05-21	16.7	30.5		2008-05-19	11	28.9		2008-05-19	16.8	30.6		2012-06-05	15.8	24.5		2014-05-17	14.6	28		2014-05-12	14	27
2008-05-22	17.5	28.9		2008-05-20	12.3	30.8		2008-05-20	16.2	34		2012-06-06	16.2	26.8		2014-05-18	15.5	28.6		2014-05-13	14	20
2008-05-23	18.4	32		2008-05-21	13.3	29.6		2008-05-21	17.6	34.4		2012-06-07	18.1	29		2014-05-19	18.7	24.8		2014-05-14	11	22
2008-05-24	21.1	32.1		2008-05-22	14.9	30.4		2008-05-22	19.1	35.3		2012-06-08	16	28.4		2014-05-20	14.6	31.1		2014-05-15	12	23
2008-05-25	18.3	33.2		2008-05-23	16.5	32		2008-05-23	22.7	33.7		2012-06-09	19.7	29.3		2014-05-21	16.7	33		2014-05-16	14	24
2008-05-26	20	32.1		2008-05-24	16.2	33.9		2008-05-24	22.3	31		2012-06-10	20.2	29.3		2014-05-22	19.4	30.4		2014-05-17	15	24
2008-05-27	23.5	29.6		2008-05-25	19.4	29.4		2008-05-25	18.6	31.7		2012-06-11	20.2	25.5		2014-05-23	22.7	26.8		2014-05-18	15	24
2008-05-28	15.4	29.4		2008-05-26	18.1	26.1		2008-05-26	22.1	34.5		2012-06-12	16.6	25.7		2014-05-24	17.8	29.9		2014-05-19	13	27
2008-05-29	17.2	25.9		2008-05-27	17.6	32.3		2008-05-27	24.4	31.9		2012-06-13	19.5	28.6		2014-05-25	19.7	27.3		2014-05-20	16	29
2008-05-30	17.6	28.5		2008-05-28	19.2	31.8		2008-05-28	19.7	30.8		2012-06-14	20.1	27		2014-05-26	14.8	30.5		2014-05-21	18	32
2008-05-31	16.5	27.6		2008-05-29	20.1	27.1		2008-05-29	19.7	27.8		2012-06-15	19	28.8		2014-05-27	15.6	33.7		2014-05-22	21	31
2008-06-01	19.4	26.4		2008-05-30	11.5	28.4		2008-05-30	16.6	28		2012-06-16	20.8	31.7		2014-05-28	17.6	35		2014-05-23	18	24
2008-06-02	14.6	26.4		2008-05-31	12	33.2		2008-05-31	15.9	35		2012-06-17	20	27.4		2014-05-29	18.3	33.9		2014-05-24	16	27
2008-06-03	15.2	22.4		2008-06-01	17.4	30.4		2008-06-01	20.6	30		2012-06-18	14.9	26.9		2014-05-30	20.5	33.7		2014-05-25	16	26
2008-06-04	15.2	25.5		2008-06-02	13.3	31.5		2008-06-02	14.9	26.4		2012-06-19	19.1	30.8		2014-05-31	23.9	26.7		2014-05-26	15	29
2008-06-05	15.7	26.1		2008-06-03	14.2	28.4		2008-06-03	13.8	24.1		2012-06-20	22	30.2		2014-06-01	20.8	31.2		2014-05-27	18	30
2008-06-06	19.7	25.3		2008-06-04	13	28.9		2008-06-04	13.8	27.4		2012-06-21	18.8	28.1		2014-06-02	20.4	30.6		2014-05-28	18	31
2008-06-07	18.1	25.7		2008-06-05	17.5	30.7		2008-06-05	16.9	27		2012-06-22	16.7	27.6		2014-06-03	19.4	29.1		2014-05-29	19	31
2008-06-08	18.5	30.9		2008-06-06	19.4	27.7		2008-06-06	16.8	27		2012-06-23	19.7	31.4		2014-06-04	21.8	26		2014-05-30	19	30
2008-06-09	17.7	31.3		2008-06-07	16	33.1		2008-06-07	16.7	36.1		2012-06-24	22.2	29.9		2014-06-05	17.6	32.8		2014-05-31	19	29
2008-06-10	19.9	29.5		2008-06-08	17.9	35.4		2008-06-08	21.4	31.5		2012-06-25	20.5	26.9		2014-06-06	21.1	28.2		2014-06-01	19	30
2008-06-11	18.8	30.7		2008-06-09	22.6	35.3		2008-06-09	21.6	30.2		2012-06-26	19.6	29.7		2014-06-07	15.1	31		2014-06-02	21	33
2008-06-12	20	30.4		2008-06-10	18.5	35		2008-06-10	23.1	29.6		2012-06-27	22.5	32.9		2014-06-08	18.5	35.7		2014-06-03	20	28
2008-06-13	21.2	28.2		2008-06-11	19.8	29.5		2008-06-11	20.5	30.5		2012-06-28	23.1	36.2		2014-06-09	17.6	34.6		2014-06-04	18	29
2008-06-14	19.6	23.4		2008-06-12	20.1	32.1		2008-06-12	21.3	32.4		2012-06-29	23.2	33.1		2014-06-10	18	33.9		2014-06-05	18	31
2008-06-15	18.2	27.9		2008-06-13	20.9	31.4		2008-06-13	20.5	30.2		2012-06-30	22.9	27.2		2014-06-11	17.6	35.2		2014-06-06	18	30
-	-	-		-	-	-		-	-	-		2012-07-01	18.1	30.4		-	-	-		-	-	-
-	-	-		-	-	-		-	-	-		2012-07-02	22.5	33		-	-	-		-	-	-
-	-	-		-	-	-		-	-	-		2012-07-03	17.8	29.3		-	-	-		-	-	-
-	-	-		-	-	-		-	-	-		2012-07-04	17.4	24.3		-	-	-		-	-	-
-	-	-		-	-	-		-	-	-		2012-07-05	17	27.2		-	-	-		-	-	-
-	-	-		-	-	-		-	-	-		2012-07-06	19.5	26		-	-	-		-	-	-
-	-	-		-	-	-		-	-	-		2012-07-07	15.8	25.8		-	-	-		-	-	-
-	-	-		-	-	-		-	-	-		2012-07-08	18.8	29.3		-	-	-		-	-	-
-	-	-		-	-	-		-	-	-		2012-07-09	21.3	32.4		-	-	-		-	-	-
-	-	-		-	-	-		-	-	-		2012-07-10	22.5	32.5		-	-	-		-	-	-
2009-05-13	14.5	29.7		2009-05-11	15.5	18.1		2009-05-09	14.6	31		2013-05-29	14	26		2014-05-27	15.6	33.7		2014-05-24	16	27
2009-05-14	15.2	25.1		2009-05-12	14.8	27		2009-05-10	13.4	16.3		2013-05-30	15.3	25.2		2014-05-28	17.6	35		2014-05-25	16	26
2009-05-15	15.3	20.6		2009-05-13	16.6	23.1		2009-05-11	13.6	19.8		2013-05-31	17	26.4		2014-05-29	18.3	33.9		2014-05-26	15	29
2009-05-16	13.6	25.2		2009-05-14	14	16.6		2009-05-12	17	29.8		2013-06-01	16.6	27.3		2014-05-30	20.5	33.7		2014-05-27	18	30
2009-05-17	11.1	29.3		2009-05-15	13.4	16		2009-05-13	16.6	26.9		2013-06-02	18.4	30.7		2014-05-31	23.9	26.7		2014-05-28	18	31
2009-05-18	16.7	35.6		2009-05-16	13.7	22.1		2009-05-14	15.3	23.4		2013-06-03	19.9	25.6		2014-06-01	20.8	31.2		2014-05-29	19	31
2009-05-19	18.3	35.7		2009-05-17	10.3	24.3		2009-05-15	14.6	18.8		2013-06-04	15.2	28		2014-06-02	20.4	30.6		2014-05-30	19	30
2009-05-20	19.7	32.7		2009-05-18	13	27.2		2009-05-16	15.7	24.8		2013-06-05	17.9	25.6		2014-06-03	19.4	29.1		2014-05-31	19	29
2009-05-21	16.7	27.6		2009-05-19	12.8	27.7		2009-05-17	14.4	29.6		2013-06-06	14.9	21.3		2014-06-04	21.8	26		2014-06-01	19	30
2009-05-22	14	28.7		2009-05-20	13.5	29.8		2009-05-18	16	35.4		2013-06-07	14.1	20.7		2014-06-05	17.6	32.8		2014-06-02	21	33
2009-05-23	14.5	33.7		2009-05-21	16.4	29.5		2009-05-19	25.2	34.4		2013-06-08	13.5	25.4		2014-06-06	21.1	28.2		2014-06-03	20	28
2009-05-24	16.5	30.4		2009-05-22	17.4	24.9		2009-05-20	18.5	29.8		2013-06-09	17.6	29.4		2014-06-07	15.1	31		2014-06-04	18	29
2009-05-25	17.9	30.3		2009-05-23	11.9	28.5		2009-05-21	17	25		2013-06-10	25.4	34.4		2014-06-08	18.5	35.7		2014-06-05	18	31
2009-05-26	18.7	31.3		2009-05-24	14.9	28.5		2009-05-22	18	28.8		2013-06-11	21.4	30		2014-06-09	17.6	34.6		2014-06-06	18	30
2009-05-27	18.7	30.2		2009-05-25	14.9	29.5		2009-05-23	14.6	32.5		2013-06-12	14.8	24.7		2014-06-10	18	33.9		2014-06-07	18	30
2009-05-28	19.8	26.7		2009-05-26	16.1	27.6		2009-05-24	16.8	30.4		2013-06-13	16.1	23.5		2014-06-11	17.6	35.2		2014-06-08	18	32
2009-05-29	16.9	26.9		2009-05-27	15.2	22.9		2009-05-25	18.6	30.3		2013-06-14	15.4	23.4		2014-06-12	21.8	33		2014-06-09	18	31
2009-05-30	14.8	29.5		2009-05-28	14.1	17.8		2009-05-26	16.7	30.1		2013-06-15	15.5	22.4		2014-06-13	20	25.2		2014-06-10	19	35
2009-05-31	14.6	32.7		2009-05-29	14.3	24.9		2009-05-27	17.6	26.6		2013-06-16	15.6	27		2014-06-14	20	25.9		2014-06-11	20	34
2009-06-01	16.2	38.1		2009-05-30	11.3	28.1		2009-05-28	19.5	23.3		2013-06-17	17.8	28.1		2014-06-15	20.6	30.3		2014-06-12	19	32
2009-06-02	22.6	31.9		2009-05-31	13.4	31.2		2009-05-29	17.9	31.5		2013-06-18	14.9	20.8		2014-06-16	21.6	33.7		2014-06-13	18	23
2009-06-03	17.2	31.5		2009-06-01	14.8	31.4		2009-05-30	14.7	32.6		2013-06-19	14.5	18.8		2014-06-17	18.5	35.6		2014-06-14	18	23
2009-06-04	19.2	35.9		2009-06-02	15.2	33.8		2009-05-31	17.7	33.1		2013-06-20	12.1	20		2014-06-18	21.8	36.2		2014-06-15	19	28
2009-06-05	19.7	31.6		2009-06-03	17.1	31.1		2009-06-01	17.9	39.9		2013-06-21	15.6	24.4		2014-06-19	19.4	25.2		2014-06-16	18	35
2009-06-06	18.3	24.5		2009-06-04	16.4	33.3		2009-06-02	24.7	32.7		2013-06-22	16.9	27.7		2014-06-20	18.6	30.1		2014-06-17	20	36
2009-06-07	16.7	27.6		2009-06-05	17.6	34.9		2009-06-03	20.3	29.7		2013-06-23	18.7	27.3		2014-06-21	19.6	31.3		2014-06-18	22	36
2009-06-08	17.9	25.4		2009-06-06	23.4	31.5		2009-06-04	19.3	36.2		2013-06-24	17.1	28.9		2014-06-22	19.9	33.9		2014-06-19	19	25
2009-06-09	17.9	30		2009-06-07	19.2	29.6		2009-06-05	22.3	32.9		2013-06-25	20.2	28.8		2014-06-23	22.3	32.6		2014-06-20	19	30
2009-06-10	23	33.2		2009-06-08	18.9	29.1		2009-06-06	18.1	30		2013-06-26	19.5	31.4		2014-06-24	23.2	32.5		2014-06-21	18	32
2009-06-11	18.4	32.3		2009-06-09	18.5	31.6		2009-06-07	18.5	28.7		2013-06-27	20.7	28		2014-06-25	21.7	30.4		2014-06-22	20	34
2009-06-12	18.1	31.1		2009-06-10	17.5	32.1		2009-06-08	19.7	27.1		2013-06-28	21.8	24.6		2014-06-26	20.4	34.5		2014-06-23	22	33
2009-06-13	19.9	30.7		2009-06-11	17.8	33		2009-06-09	18	33.1		2013-06-29	17.5	26.5		2014-06-27	23.5	37		2014-06-24	21	30
2009-06-14	19.3	31.6		2009-06-12	19.3	34.4		2009-06-10	22.8	34.2		2013-06-30	19.2	28.4		2014-06-28	25.7	28.4		2014-06-25	21	30
2009-06-15	20.3	30.6		2009-06-13	17.6	36		2009-06-11	20	39		2013-07-01	19.6	28.2		2014-06-29	19.7	27		2014-06-26	22	32
2009-06-16	17.7	26.6		2009-06-14	21.5	36.1		2009-06-12	20.2	32.1		2013-07-02	16.8	27.3		2014-06-30	19.8	32.4		2014-06-27	22	34
-	-	-		-	-	-		-	-	-		2013-07-03	19.5	32.6		-	-	-		-	-	-
-	-	-		-	-	-		-	-	-		2013-07-04	22.3	31.2		-	-	-		-	-	-
-	-	-		-	-	-		-	-	-		2013-07-05	18.9	26.5		-	-	-		-	-	-
-	-	-		-	-	-		-	-	-		2013-07-06	16.4	24.6		-	-	-		-	-	-
-	-	-		-	-	-		-	-	-		2013-07-07	15.7	24.5		-	-	-		-	-	-
-	-	-		-	-	-		-	-	-		2013-07-08	16.4	22.3		-	-	-		-	-	-
-	-	-		-	-	-		-	-	-		2013-07-09	16.5	25.7		-	-	-		-	-	-
-	-	-		-	-	-		-	-	-		2013-07-10	16.6	28.8		-	-	-		-	-	-
-	-	-		-	-	-		-	-	-		2013-07-11	19.1	30.7		-	-	-		-	-	-
-	-	-		-	-	-		-	-	-		2013-07-12	18.8	27.7		-	-	-		-	-	-

## Sheet: Table S2
Table S2 | Phenotypic performance of the doubled haploid (DH) population derived from an elite cross of ND3338 and JD6 in eight individual environments.
			Average								the Shapiro-Wilk test
			parental lines			DH lines
Year	Environments	Traita	ND3338	JD6		Min	Max	Mean	Median	SD	Sig.
2007-2008	Beijing (E1)	PH	55.86	80.15		43.9	104	72.36	72.44	13.96	0.02
		SPP	12.51	9.36		7.99	18.24	11.5	11.23	1.67	0
		GNS	51.82	49.81		27.27	62.97	46.88	47.37	6.9	0.28
		TGW	40.63	60.32		34.28	69.44	50.64	50.89	6.72	0.09
		GWS	2.21	3.16		1.51	3.22	2.47	2.49	0.37	0.01
2007-2008	Linfen (E2)	PH	52.67	80.67		40	99	66.89	68	13.53	0
		SPP	8.03	7.07		6.4	13.27	9.13	8.93	1.3	0
		GNS	47	40.23		25	64.2	45.08	45	6.84	0.89
		TGW	46.27	57.43		39.67	65.97	50.44	50.27	4.56	0.12
		GWS	2.22	2.32		1.31	2.99	2.27	2.29	0.3	0.19
2007-2008	Shijiazhuang (E3)	PH	53.22	75.29		41.83	102.6	69.67	70	13.81	0.01
		SPP	7.12	5.12		5.47	13.07	8.24	8.12	1.45	0
		GNS	43.62	41.43		26.39	63.7	46.3	46.54	6.82	0.75
		TGW	45.55	57.65		38.83	67.23	51.8	51.85	5.63	0.02
		GWS	1.99	2.39		1.22	3.4	2.4	2.43	0.41	0.02
2008-2009	Beijing (E4)	PH	55.32	85.96		41.58	105.09	72.09	72.43	15.08	0.01
		SPP	13.83	8.88		7.97	17.42	11.12	10.99	1.66	0
		GNS	56.09	49.98		38.28	65.04	51.82	51.8	5.05	0.39
		TGW	37.64	58.05		30.54	62.23	45.7	45.97	6.38	0.16
		GWS	2.11	2.9		1.27	3.31	2.37	2.37	0.38	0.24
2008-2009	Linfen (E5)	PH	54	79.1		38.83	99	67.3	67.5	13.78	0.01
		SPP	12.4	8.73		6.47	14.67	10.1	9.93	1.41	0.18
		GNS	50.6	50.93		30.67	70.27	44.93	44.7	6.33	0.14
		TGW	40.68	54.83		31.62	62.07	45.65	45.29	5.99	0.03
		GWS	1.99	2.8		1.35	2.85	2.03	2.03	0.28	0.27
2008-2009	Shijiazhuang (E6)	PH	55.13	81.33		41.57	104.88	72.4	72.94	14.38	0.01
		SPP	14.66	14.87		11.79	27.53	15.93	15.81	2.16	0
		GNS	31.57	32.8		35.29	61.24	44.92	44.86	4.61	0.09
		TGW	46.57	56.19		34.72	71.89	52.69	53.45	6.37	0
		GWS	1.47	1.84		1.56	3.16	2.35	2.34	0.29	0.1
2011-2012	Urumqi (E7)	PH	45.94	67		37.66	96	61.86	60.8	12.84	0.01
		SPP	9.7	8		6.28	14.71	9.44	9.33	1.57	0
		GNS	40.85	34.4		28.57	58.8	40.76	40.4	5.48	0.41
		TGW	39.59	53.19		32.03	62.55	46.31	47.03	5.8	0
		GWS	1.73	1.93		1.3	2.7	2.03	2.04	0.26	0.17
2012-2013	Urumqi (E8)	PH	59.01	91.6		45.13	126.01	78.99	77.89	17.75	0
		SPP	4.67	3.3		2.35	6.34	3.82	3.83	0.54	0
		GNS	40.57	31.87		18.27	50.18	36.26	37	5.69	0.02
		TGW	45.18	58.04		32.36	64.15	48.7	49.57	6.26	0.01
		GWS	1.68	1.89		1.05	2.65	1.84	1.86	0.29	0.28
aTrait abbreviations:
plant height (PH), spikes per plant (SPP), grain number per spike (GNS), thousand grain weight (TGW) and grain weight per spike (GWS).

## Sheet: Table S3
Table S3 | The distribution and density of SSR and SNP markers on 21 wheat chromosomes. Chromosomes 1B, 2D, 5D, 6B and 6D each have two linkage groups.
Chromosome	Total markers	Unique locus	Length (cM)	cM/locusa	SSR	SNP	Gene maker
Chr.1A	600	105	181.755	1.731	16	584
Chr.1B.1	543	89	121.366	1.36366	17	526
Chr.1B.2	18	18	16.055	0.891944	13	5
Chr.1D	443	84	196.16	2.33524	12	431
Chr.2A	971	136	171.273	1.25936	52	919
Chr.2B	797	129	172.583	1.33785	34	763
Chr.2D.1	61	61	164.211	2.69198	15	46
Chr.2D.2	18	18	53.017	2.94539	3	15
Chr.3A	586	141	106.958	0.758567	22	564
Chr.3B	563	112	211.196	1.88568	33	530
Chr.3D	194	40	87.529	2.18823	16	178
Chr.4A	700	111	168.981	1.52235	43	657
Chr.4B	470	86	157.514	1.83156	22	447	Rht1
Chr.4D	53	42	100.031	2.38169	8	44	Rht2
Chr.5A	587	139	216.372	1.55663	19	568
Chr.5B	484	73	108.504	1.48636	4	480
Chr.5D.1	81	41	217.8	5.3122	14	67
Chr.5D.2	80	24	64.04	2.66833	0	80
Chr.6A	903	106	108.283	1.02154	24	879
Chr.6B.1	163	22	39.68	1.80364	7	156
Chr.6B.2	929	68	131.629	1.93572	11	918
Chr.6D.1	61	39	153.29	3.93051	12	49
Chr.6D.2	12	9	25.385	2.82056	0	12
Chr.7A	555	139	154.834	1.11391	34	521
Chr.7B	734	128	154.409	1.20632	29	705
Chr.7D	58	57	108.344	1.90077	15	43
A genome	4902	877	1108.46	1.26392	210	4692
B genome	4701	725	1112.94	1.53508	170	4530
D genome	1061	415	1169.81	2.81881	95	965
Total	10664	2017	3391.2	1.68131	475	10187	2
a cM/locus was calculated by dividing added genetic length by added number of unique loci.

## Sheet: Table S4
Table S4 | High-density integrated genetic linkage map constructed with the ND3338/JD6 doubled haploid (DH) population.
							Wang et al. (2014)					IWGSC_RefSeq v1.0
unique loci	Map (cM)	Marker name	Group	Chr.	Position		Chr.	cM	Chr- Arm Assignment	Rescaled distance, cM		Start	End
1A-001	0	BobWhite_c863_1064	1	Chr.1A	0		-	-	-	-		9549246	9549346
1A-002	8.597	Kukri_c92306_132	1	Chr.1A	8.597		-	-	-	-		-	-
1A-003	10.533	gdm33	1	Chr.1A	10.533		-	-	-	-		-	-
1A-004	13.965	BS00064204_51	1	Chr.1A	13.965		1A	51.66	-	16.7304		-	-
1A-005	14.97	wsnp_Ku_c1818_3557408	1	Chr.1A	14.97		1A	51.66	S	16.7304		3390151	3390351
		tplb0025b13_150	1	Chr.1A	14.97		1A	51.66	S	16.7304		3391781	3391866
		RFL_Contig3481_1669	1	Chr.1A	14.97		1D	8.55	-	5.31796		3256281	3256381
		Excalibur_c58555_110	1	Chr.1A	14.97		-	-	-	-		3256205	3256305
		BS00096054_51	1	Chr.1A	14.97		1D	5.47	-	3.40225		3256374	3256458
		wsnp_Ex_c12254_19574891	1	Chr.1A	14.97		1A	51.66	S	16.7304		3386305	3386505
		tplb0025b13_2054	1	Chr.1A	14.97		-	-	-	-		3387885	3387985
1A-006	16.417	BobWhite_c20902_177	1	Chr.1A	16.417		1A	66.54	S	21.5494		4063163	4063262
1A-007	18.266	GENE-1118_58	1	Chr.1A	18.266		1A	78.24	-	25.3385		-	-
		BS00059422_51	1	Chr.1A	18.266		1A	60.93	S	19.7325		3760678	3760778
		Ra_c11910_419	1	Chr.1A	18.266		-	-	-	-		74029508	74029600
		Excalibur_c43567_282	1	Chr.1A	18.266		1B	35.47	-	9.67858		6323333	6323433
		Kukri_c8390_547	1	Chr.1A	18.266		1B	71.09	-	21.0452		6322706	6322790
		BS00070878_51	1	Chr.1A	18.266		-	-	-	-		6321687	6321787
		D_contig33959_220	1	Chr.1A	18.266		-	-	-	-		6022769	6023009
		RAC875_c30399_406	1	Chr.1A	18.266		-	-	-	-		4501459	4501547
1A-008	18.506	Tdurum_contig26201_77	1	Chr.1A	18.506		1B	195.12	-	60.6243		-	-
1A-009	19.773	Kukri_c2332_2044	1	Chr.1A	19.773		-	-	-	-		7658553	7658653
		D_GA8KES402HR8TV_187	1	Chr.1A	19.773		1A	78	-	25.2607		7661812	7661982
1A-010	21.208	GENE-0411_723	1	Chr.1A	21.208		1A	82.12	-	26.595		8242213	8242296
		Excalibur_c71158_54	1	Chr.1A	21.208		1A	83.59	S	27.0711		8296898	8296998
		wsnp_Ex_rep_c106111_90308719	1	Chr.1A	21.208		1A	82.12	S	26.595		-	-
		GENE-0411_807	1	Chr.1A	21.208		1A	82.12	-	26.595		8242159	8242233
		Kukri_c37212_1286	1	Chr.1A	21.208		1A	82.12	S	26.595		8242603	8242701
		RFL_Contig1027_442	1	Chr.1A	21.208		1A	82.12	S	26.595		8244106	8244195
		wsnp_Ex_c57982_59470152	1	Chr.1A	21.208		1A	83.59	S	27.0711		8329289	8329489
		wsnp_Ku_c183_358844	1	Chr.1A	21.208		1A	83.59	-	27.0711		8329187	8329387
		Excalibur_c71158_117	1	Chr.1A	21.208		1B	18.76	-	4.34627		8296961	8297061
		Excalibur_c11330_695	1	Chr.1A	21.208		-	-	-	-		8631544	8631644
1A-011	21.67	Kukri_c2446_683	1	Chr.1A	21.67		1A	89.89	-	29.1114		-	-
		BobWhite_c39996_126	1	Chr.1A	21.67		1A	84.44	-	27.3464		9156563	9156663
		BS00010128_51	1	Chr.1A	21.67		1A	83.59	-	27.0711		9105049	9105149
		BS00074511_51	1	Chr.1A	21.67		1A	95.68	S	30.9865		9544471	9544571
		GENE-4120_155	1	Chr.1A	21.67		1A	84.44	-	27.3464		9156725	9156819
		RAC875_c1710_376	1	Chr.1A	21.67		1A	84.44	S	27.3464		9103686	9103771
		RAC875_rep_c104335_293	1	Chr.1A	21.67		-	-	-	-		9107886	9107979
		RAC875_rep_c72805_651	1	Chr.1A	21.67		-	-	-	-		9105119	9105219
		Kukri_c4064_433	1	Chr.1A	21.67		-	-	-	-		9109333	9109433
		Kukri_c54157_348	1	Chr.1A	21.67		1B	102.41	-	31.0397		9549550	9549650
		Kukri_c54157_315	1	Chr.1A	21.67		1D	35.05	-	21.8005		9549583	9549683
		BobWhite_c20934_450	1	Chr.1A	21.67		-	-	-	-		9355493	9355593
		BobWhite_rep_c52088_322	1	Chr.1A	21.67		-	-	-	-		9554017	9554117
		BS00083563_51	1	Chr.1A	21.67		-	-	-	-		-	-
		BS00110375_51	1	Chr.1A	21.67		-	-	-	-		-	-
		IAAV1117	1	Chr.1A	21.67		-	-	-	-		9104975	9105161
		Kukri_c54157_392	1	Chr.1A	21.67		-	-	-	-		-	-
1A-012	22.57	gwm33	1	Chr.1A	22.57		-	-	-	-		-	-
1A-013	23.291	Excalibur_c29380_255	1	Chr.1A	23.291		-	-	-	-		-	-
		RAC875_c57939_175	1	Chr.1A	23.291		1A	95.68	S	30.9865		11571928	11572028
		RAC875_c5831_1486	1	Chr.1A	23.291		1A	89.89	-	29.1114		10969879	10969959
		Excalibur_c1358_794	1	Chr.1A	23.291		1D	35.05	S	21.8005		-	-
		RAC875_c97040_104	1	Chr.1A	23.291		1A	90.01	-	29.1502		-	-
		Excalibur_c97691_225	1	Chr.1A	23.291		-	-	-	-		10127636	10127723
1A-014	24.479	WMC818	1	Chr.1A	24.479		-	-	-	-		-	-
1A-015	25.815	gwm257a	1	Chr.1A	25.815		-	-	-	-		-	-
1A-016	27.197	cfd132b	1	Chr.1A	27.197		-	-	-	-		-	-
1A-017	30.245	BS00081680_51	1	Chr.1A	30.245		1A	114.35	S	37.0329		13767994	13768094
		BobWhite_c1265_247	1	Chr.1A	30.245		1A	115.22	-	37.3146		13762970	13763070
		BS00079071_51	1	Chr.1A	30.245		1A	115.22	S	37.3146		13761806	13761906
		BS00081682_51	1	Chr.1A	30.245		1A	114.35	S	37.0329		13768049	13768149
		BS00083459_51	1	Chr.1A	30.245		1A	115.22	S	37.3146		13418406	13418506
		IACX9458	1	Chr.1A	30.245		1A	110.09	-	35.6533		-	-
		RAC875_c23587_271	1	Chr.1A	30.245		1A	114.35	S	37.0329		13767964	13768064
		wsnp_Ex_c1137_2182795	1	Chr.1A	30.245		1A	109.32	-	35.4039		12505477	12505677
		wsnp_Ex_c19717_28713417	1	Chr.1A	30.245		1A	113.43	-	36.7349		-	-
		Jagger_c8952_378	1	Chr.1A	30.245		-	-	-	-		12698369	12698460
		BS00103478_51	1	Chr.1A	30.245		1A	110.09	S	35.6533		12369382	12369482
		Kukri_c2121_1334	1	Chr.1A	30.245		1A	117.68	-	38.1113		12305156	12305256
		Kukri_c2121_2345	1	Chr.1A	30.245		1A	117.68	-	38.1113		12304145	12304245
		wsnp_Ex_c4876_8692849	1	Chr.1A	30.245		1A	108.94	-	35.2808		12305016	12305216
		wsnp_Ex_c7965_13520238	1	Chr.1A	30.245		1A	110.09	-	35.6533		12369332	12369532
		wsnp_JD_c7522_8606553	1	Chr.1A	30.245		1A	117.68	-	38.1113		-	-
		Excalibur_c48152_818	1	Chr.1A	30.245		-	-	-	-		13083897	13083997
		Ex_c28368_426	1	Chr.1A	30.245		1A	109.32	S	35.4039		12313203	12313303
		Excalibur_c25175_512	1	Chr.1A	30.245		1A	110.09	-	35.6533		12313407	12313504
		Excalibur_c45969_370	1	Chr.1A	30.245		1A	115.22	-	37.3146		-	-
		Excalibur_c58154_84	1	Chr.1A	30.245		1A	110.09	-	35.6533		12314502	12314602
		IAAV4132	1	Chr.1A	30.245		1A	117.68	-	38.1113		-	-
		Jagger_rep_c10343_173	1	Chr.1A	30.245		1A	111.64	S	36.1552		12585333	12585433
		Ku_c4823_673	1	Chr.1A	30.245		1A	109.32	S	35.4039		12411332	12411432
		Excalibur_c22240_938	1	Chr.1A	30.245		-	-	-	-		-	-
		Kukri_rep_c113971_162	1	Chr.1A	30.245		1A	117.68	-	38.1113		13663813	13663913
		tplb0043h23_1346	1	Chr.1A	30.245		1A	117.68	-	38.1113		13083673	13083773
		wsnp_Ex_c7252_12453079	1	Chr.1A	30.245		1A	113.43	-	36.7349		13673771	13673971
		Kukri_c93866_431	1	Chr.1A	30.245		1B	133.42	-	40.9353		22633677	22633759
		Kukri_c5756_2042	1	Chr.1A	30.245		-	-	-	-		13670627	13670727
		RAC875_c50463_808	1	Chr.1A	30.245		-	-	-	-		13347471	13347541
		Tdurum_contig42479_1254	1	Chr.1A	30.245		-	-	-	-		12504226	12504326
		Tdurum_contig42479_3110	1	Chr.1A	30.245		-	-	-	-		12506082	12506182
1A-018	31.804	Xcau487	1	Chr.1A	31.804		-	-	-	-		-	-
1A-019	35.622	RAC875_c85031_525	1	Chr.1A	35.622		1A	134.22	-	43.4679		-	-
		tplb0036l23_696	1	Chr.1A	35.622		1A	133.75	-	43.3157		14520594	14520691
1A-020	35.89	CAP7_c1645_359	1	Chr.1A	35.89		1A	134.22	S	43.4679		14521488	14521588
		RFL_Contig1118_1073	1	Chr.1A	35.89		1A	133.75	S	43.3157		14520984	14521084
		RFL_Contig1118_65	1	Chr.1A	35.89		1A	117.68	S	38.1113		14519976	14520076
1A-021	48.246	wsnp_Ex_c64327_63176640	1	Chr.1A	48.246		1A	149.6	S	48.4488		21043017	21043212
1A-022	48.986	Excalibur_c55677_217	1	Chr.1A	48.986		1A	149.6	S	48.4488		21626696	21626796
		IAAV3168	1	Chr.1A	48.986		1A	149.6	S	48.4488		21626765	21626916
1A-023	49.283	RAC875_c64603_663	1	Chr.1A	49.283		1A	149.6	S	48.4488		21323195	21323276
1A-024	51.442	Ex_c3941_906	1	Chr.1A	51.442		1A	151.14	S	48.9475		23130843	23130943
		Excalibur_c3941_537	1	Chr.1A	51.442		1A	151.14	S	48.9475		23131212	23131312
1A-025	53.984	Excalibur_c11941_612	1	Chr.1A	53.984		1A	156.43	-	50.6607		-	-
		Excalibur_c11941_675	1	Chr.1A	53.984		1A	158.24	-	51.2469		23966772	23966872
1A-026	54.674	Tdurum_contig13937_2280	1	Chr.1A	54.674		1A	170.38	S	55.1785		-	-
		BobWhite_c4328_1345	1	Chr.1A	54.674		1A	162.26	S	52.5488		28626833	28626933
		GENE-0509_639	1	Chr.1A	54.674		1A	162.26	-	52.5488		28626608	28626702
		IAAV5252	1	Chr.1A	54.674		1A	165.56	-	53.6175		29191699	29191897
		RAC875_c14926_589	1	Chr.1A	54.674		1A	162.38	-	52.5877		-	-
		wsnp_Ra_c26191_35761997	1	Chr.1A	54.674		1A	165.56	S	53.6175		29191699	29191897
		RFL_Contig2160_524	1	Chr.1A	54.674		-	-	-	-		29280588	29280688
		wsnp_Ku_c11896_19337444	1	Chr.1A	54.674		-	-	-	-		27362653	27362853
1A-027	55.147	wmc24	1	Chr.1A	55.147		-	-	-	-		-	-
1A-028	55.237	Kukri_c16098_95	1	Chr.1A	55.237		1A	159.05	S	51.5092		25544553	25544653
		CAP7_c4833_141	1	Chr.1A	55.237		1A	159.05	S	51.5092		25545922	25546022
		CAP7_c4833_55	1	Chr.1A	55.237		1A	160.39	-	51.9432		25546008	25546108
		wsnp_Ex_c10783_17554146	1	Chr.1A	55.237		1A	159.05	S	51.5092		25544503	25544703
		wsnp_Ex_c5323_9409407	1	Chr.1A	55.237		1A	160.39	-	51.9432		-	-
		wsnp_Ku_rep_c101175_88380491	1	Chr.1A	55.237		1A	160.39	-	51.9432		24944303	24944503
		Kukri_c7436_2259	1	Chr.1A	55.237		1A	157.77	S	51.0947		26958827	26958927
		RAC875_c1825_188	1	Chr.1A	55.237		1A	160.39	-	51.9432		25541191	25541291
		wsnp_Ex_c5323_9408829	1	Chr.1A	55.237		1A	157.77	S	51.0947		26960653	26960853
		RAC875_c8245_272	1	Chr.1A	55.237		1A	160.39	S	51.9432		26961570	26961670
		TA006139-0953	1	Chr.1A	55.237		1A	160.39	S	51.9432		26959381	26959430
		wsnp_Ex_c10783_17555091	1	Chr.1A	55.237		1A	157.77	S	51.0947		25543087	25543287
		wsnp_Ku_c42878_50516167	1	Chr.1A	55.237		1A	160.39	S	51.9432		25708610	25708810
1A-029	55.726	Kukri_c51861_146	1	Chr.1A	55.726		-	-	-	-		-	-
		BobWhite_c4384_262	1	Chr.1A	55.726		1A	170.38	-	55.1785		28628642	28628742
		Kukri_c13136_1363	1	Chr.1A	55.726		1A	162.26	S	52.5488		28614047	28614147
		BobWhite_c48591_394	1	Chr.1A	55.726		1A	162.26	-	52.5488		28611740	28611840
		BobWhite_c23763_350	1	Chr.1A	55.726		-	-	-	-		28361176	28361276
		Excalibur_c7026_2635	1	Chr.1A	55.726		1A	162.26	-	52.5488		28620434	28620534
		Tdurum_contig8382_300	1	Chr.1A	55.726		1A	178.88	S	57.9313		29611871	29611971
		Kukri_c31964_109	1	Chr.1A	55.726		1A	173.23	-	56.1015		-	-
		Kukri_c31964_56	1	Chr.1A	55.726		1A	178.88	-	57.9313		-	-
1A-030	56.662	BS00065906_51	1	Chr.1A	56.662		7A	360.88	-	122.897		31153313	31153413
		BobWhite_c4499_153	1	Chr.1A	56.662		1A	170.38	-	55.1785		31779206	31779290
		wsnp_BE586140A_Ta_2_1	1	Chr.1A	56.662		1A	170.38	S	55.1785		31780928	31781048
		wsnp_Ex_c11047_17915103	1	Chr.1A	56.662		7A	442.05	L	150.539		-	-
		Excalibur_c11047_424	1	Chr.1A	56.662		7A	447.23	L	152.303		-	-
		Kukri_c57086_133	1	Chr.1A	56.662		7A	458.76	L	156.229		-	-
		wsnp_Ex_c11047_17915225	1	Chr.1A	56.662		7A	442.05	L	150.539		-	-
		Tdurum_contig46334_832	1	Chr.1A	56.662		7A	447.23	L	152.303		-	-
		wsnp_Ku_c21665_31431143	1	Chr.1A	56.662		7A	458.76	L	156.229		-	-
		BS00009885_51	1	Chr.1A	56.662		-	-	-	-		31781541	31781641
		BS00084022_51	1	Chr.1A	56.662		-	-	-	-		31781700	31781800
		Ex_c7495_807	1	Chr.1A	56.662		-	-	-	-		-	-
		Excalibur_rep_c100567_692	1	Chr.1A	56.662		-	-	-	-		-	-
		RAC875_c9700_989	1	Chr.1A	56.662		-	-	-	-		-	-
1A-031	57.176	Kukri_c46010_872	1	Chr.1A	57.176		-	-	-	-		32894182	32894282
1A-032	57.262	barc119	1	Chr.1A	57.262		-	-	-	-		-	-
1A-033	57.729	Tdurum_contig13946_329	1	Chr.1A	57.729		1A	175.43	S	56.814		33372459	33372559
		IACX1465	1	Chr.1A	57.729		1A	182.57	S	59.1263		33375719	33375807
		Tdurum_contig13946_241	1	Chr.1A	57.729		1A	175.43	S	56.814		33372371	33372471
1A-034	58.251	Excalibur_c7237_1084	1	Chr.1A	58.251		1A	184.34	S	59.6995		36568366	36568465
		Excalibur_c7237_1208	1	Chr.1A	58.251		1A	184.34	S	59.6995		36569300	36569400
		Kukri_c7579_559	1	Chr.1A	58.251		1A	184.34	-	59.6995		34919931	34920031
		RAC875_c10090_963	1	Chr.1A	58.251		1A	184.34	S	59.6995		35933815	35933915
		RAC875_c14066_452	1	Chr.1A	58.251		1A	182.57	S	59.1263		-	-
		RAC875_rep_c111911_116	1	Chr.1A	58.251		1A	184.34	S	59.6995		35934661	35934761
		wsnp_Ku_c34659_43981982	1	Chr.1A	58.251		1A	177.29	S	57.4164		35935466	35935665
1A-035	59.719	Excalibur_c46833_204	1	Chr.1A	59.719		1A	178.82	S	57.9119		38731153	38731235
		BS00012210_51	1	Chr.1A	59.719		1A	192.55	S	62.3584		41710236	41710318
		BS00029346_51	1	Chr.1A	59.719		1A	187.49	-	60.7197		37501036	37501136
		wsnp_CAP12_c2438_1180601	1	Chr.1A	59.719		1A	191.58	S	62.0443		39649561	39649759
		IAAV5652	1	Chr.1A	59.719		1A	192.55	S	62.3584		41709339	41709523
		IACX1592	1	Chr.1A	59.719		1A	191.58	S	62.0443		38729934	38730054
		RAC875_c89908_105	1	Chr.1A	59.719		1A	178.82	-	57.9119		38731790	38731890
		TA003773-0807	1	Chr.1A	59.719		1A	191.58	-	62.0443		39407665	39407718
		wsnp_BE490041A_Ta_2_1	1	Chr.1A	59.719		1A	190.73	S	61.769		38729453	38729564
1A-036	59.733	wsnp_Ex_c200_391493	1	Chr.1A	59.733		7A	375.14	S	127.753		-	-
		RAC875_c826_2186	1	Chr.1A	59.733		1A	191.58	-	62.0443		39407410	39407510
		BobWhite_c10229_415	1	Chr.1A	59.733		-	-	-	-		-	-
		wsnp_Ex_c200_391015	1	Chr.1A	59.733		-	-	-	-		39198998	39199174
1A-037	60.216	Tdurum_contig47183_205	1	Chr.1A	60.216		1A	195.09	S	63.181		42256168	42256268
		IAAV8987	1	Chr.1A	60.216		-	-	-	-		41875560	41875713
1A-038	62.993	BS00022870_51	1	Chr.1A	62.993		1A	202.05	S	65.435		48588509	48588609
		BobWhite_c4646_119	1	Chr.1A	62.993		1A	202.05	S	65.435		49153534	49153634
		BS00013227_51	1	Chr.1A	62.993		1A	202.05	-	65.435		48590911	48591011
		BS00110151_51	1	Chr.1A	62.993		1A	202.05	S	65.435		47213236	47213336
		Excalibur_c47654_70	1	Chr.1A	62.993		1A	202.05	S	65.435		49097391	49097491
		IACX5982	1	Chr.1A	62.993		1A	202.05	S	65.435		49153484	49153603
		BS00067339_51	1	Chr.1A	62.993		1A	202.05	-	65.435		46236157	46236257
		Excalibur_c12215_352	1	Chr.1A	62.993		1A	202.05	S	65.435		46239619	46239719
		Kukri_c29134_108	1	Chr.1A	62.993		1A	178.82	-	57.9119		47730431	47730531
		Kukri_c49776_192	1	Chr.1A	62.993		1A	202.05	S	65.435		47587275	47587375
		Kukri_rep_c107771_588	1	Chr.1A	62.993		1A	202.05	-	65.435		48725925	48726025
		tplb0032k01_549	1	Chr.1A	62.993		-	-	-	-		47800785	47800885
		Excalibur_c77035_156	1	Chr.1A	62.993		1A	202.05	S	65.435		49252812	49252907
		Kukri_rep_c104386_273	1	Chr.1A	62.993		1A	216.46	S	70.1018		49287231	49287321
		Excalibur_rep_c114535_55	1	Chr.1A	62.993		1A	178.82	S	57.9119		45797283	45797364
		RAC875_c65431_351	1	Chr.1A	62.993		1A	202.05	-	65.435		-	-
		Ku_c11769_252	1	Chr.1A	62.993		1A	178.82	S	57.9119		45794144	45794244
		Kukri_c23985_166	1	Chr.1A	62.993		1A	202.05	S	65.435		48978786	48978886
		Kukri_c23985_229	1	Chr.1A	62.993		1A	202.05	S	65.435		48978849	48978949
		RAC875_c5544_4156	1	Chr.1A	62.993		1A	216.46	S	70.1018		49287683	49287783
		RFL_Contig3232_1224	1	Chr.1A	62.993		1A	202.05	S	65.435		45797121	45797221
		Kukri_c3150_341	1	Chr.1A	62.993		1A	202.05	-	65.435		47825516	47825616
		Tdurum_contig5008_556	1	Chr.1A	62.993		1A	202.05	S	65.435		47791199	47791299
		Tdurum_contig5008_635	1	Chr.1A	62.993		1A	202.05	S	65.435		47791120	47791220
		Tdurum_contig69753_513	1	Chr.1A	62.993		1A	202.05	S	65.435		47822851	47822951
		RAC875_c18749_87	1	Chr.1A	62.993		-	-	-	-		47587197	47587292
1A-039	68.729	barc350	1	Chr.1A	68.729		-	-	-	-		-	-
1A-040	69.251	wsnp_Ex_c29914_38896441	1	Chr.1A	69.251		1A	216.46	S	70.1018		76031015	76031214
1A-041	69.982	WMC469	1	Chr.1A	69.982		-	-	-	-		-	-
1A-042	69.984	WMC449	1	Chr.1A	69.984		-	-	-	-		-	-
		BS00087437_51	1	Chr.1A	69.984		1A	216.46	S	70.1018		113860299	113860399
		BS00010643_51	1	Chr.1A	69.984		-	-	-	-		-	-
		Kukri_rep_c101022_1595	1	Chr.1A	69.984		-	-	-	-		121740703	121740803
1A-043	70.146	cfd59	1	Chr.1A	70.146		-	-	-	-		-	-
1A-044	71.379	Xcau407	1	Chr.1A	71.379		-	-	-	-		-	-
		BobWhite_c478_1386	1	Chr.1A	71.379		1A	218.05	-	70.6167		-	-
		RAC875_c49760_107	1	Chr.1A	71.379		1A	218.57	L	70.7851		308210567	308210667
		Tdurum_contig81558_272	1	Chr.1A	71.379		1A	218.57	-	70.7851		308812811	308812911
		wsnp_Ku_rep_c71909_71634013	1	Chr.1A	71.379		1A	218.57	L	70.7851		308813458	308813658
		wsnp_Ra_c41581_48764320	1	Chr.1A	71.379		1A	218.57	-	70.7851		304997822	304998022
		BS00009866_51	1	Chr.1A	71.379		1A	218.57	-	70.7851		-	-
		IACX8300	1	Chr.1A	71.379		1A	218.57	-	70.7851		-	-
		Kukri_c28532_103	1	Chr.1A	71.379		1A	218.57	L	70.7851		304038559	304038659
		RFL_Contig5450_993	1	Chr.1A	71.379		1A	218.57	-	70.7851		307706472	307706572
		wsnp_Ex_c15188_23387523	1	Chr.1A	71.379		1A	218.57	L	70.7851		306112062	306112262
		BS00022156_51	1	Chr.1A	71.379		1A	218.57	-	70.7851		301197434	301197534
		BS00031200_51	1	Chr.1A	71.379		1A	218.57	L	70.7851		301782284	301782384
		BS00095100_51	1	Chr.1A	71.379		1A	218.57	L	70.7851		308572288	308572388
		Kukri_c609_328	1	Chr.1A	71.379		1A	218.57	L	70.7851		-	-
		Ra_c10580_1629	1	Chr.1A	71.379		1A	218.57	L	70.7851		-	-
		RAC875_c41581_176	1	Chr.1A	71.379		1A	218.57	L	70.7851		305003277	305003377
		Tdurum_contig43360_1592	1	Chr.1A	71.379		1A	218.57	-	70.7851		301197437	301197537
		wsnp_Ex_c2178_4086161	1	Chr.1A	71.379		1A	218.57	L	70.7851		305003239	305003427
		BS00085851_51	1	Chr.1A	71.379		1A	218.57	L	70.7851		309401634	309401734
		IACX7695	1	Chr.1A	71.379		1A	218.57	L	70.7851		301897716	301897892
		CAP7_c3885_73	1	Chr.1A	71.379		1A	218.57	L	70.7851		305327619	305327719
		IAAV4916	1	Chr.1A	71.379		1A	218.57	L	70.7851		301776416	301776608
		Ra_c26970_1740	1	Chr.1A	71.379		1A	218.57	L	70.7851		-	-
		Excalibur_c37474_179	1	Chr.1A	71.379		1A	218.57	L	70.7851		306983440	306983540
		Excalibur_c37474_242	1	Chr.1A	71.379		1A	218.57	L	70.7851		-	-
		GENE-0405_237	1	Chr.1A	71.379		1A	218.57	-	70.7851		-	-
		IAAV3552	1	Chr.1A	71.379		1A	218.57	L	70.7851		304037245	304037445
		IACX10924	1	Chr.1A	71.379		1A	218.57	-	70.7851		-	-
		Ra_c2322_1067	1	Chr.1A	71.379		1A	218.57	-	70.7851		301864229	301864329
		TA001042-0912	1	Chr.1A	71.379		1A	218.57	-	70.7851		301197434	301197483
		wsnp_RFL_Contig2808_2585736	1	Chr.1A	71.379		1A	218.57	-	70.7851		301776669	301776769
		Kukri_c27717_316	1	Chr.1A	71.379		1A	218.57	-	70.7851		301630924	301631024
		wsnp_Ku_c30921_40705731	1	Chr.1A	71.379		1A	218.57	L	70.7851		303853897	303854097
		Ra_c2322_174	1	Chr.1A	71.379		1A	218.57	L	70.7851		301857664	301857764
		RAC875_rep_c105092_114	1	Chr.1A	71.379		1A	218.57	-	70.7851		304040661	304040761
		wsnp_Ra_c34203_42948357	1	Chr.1A	71.379		1A	218.57	-	70.7851		304040615	304040811
		wsnp_Ex_c15188_23387754	1	Chr.1A	71.379		-	-	-	-		306111831	306112031
		wsnp_Ex_c1959_3692097	1	Chr.1A	71.379		1A	218.57	L	70.7851		302628717	302628909
1A-045	72.864	IAAV7131	1	Chr.1A	72.864		1A	219.53	-	71.096		-	-
		BS00064679_51	1	Chr.1A	72.864		1A	218.57	L	70.7851		311806302	311806402
		Excalibur_rep_c110450_286	1	Chr.1A	72.864		1A	218.57	-	70.7851		315835132	315835232
		wsnp_Ex_c5634_9906981	1	Chr.1A	72.864		1A	218.57	L	70.7851		320223627	320223827
		wsnp_Ex_rep_c105541_89932598	1	Chr.1A	72.864		1A	219.38	L	71.0474		-	-
		wsnp_Ex_c5634_9907829	1	Chr.1A	72.864		1A	218.57	L	70.7851		320222779	320222979
		BS00048892_51	1	Chr.1A	72.864		-	-	-	-		309709738	309709838
		BS00072686_51	1	Chr.1A	72.864		-	-	-	-		313161446	313161546
		BS00101116_51	1	Chr.1A	72.864		-	-	-	-		313161760	313161860
		GENE-0572_334	1	Chr.1A	72.864		-	-	-	-		313740656	313740756
		IACX542	1	Chr.1A	72.864		-	-	-	-		313740646	313740766
		wsnp_BE585780A_Ta_2_1	1	Chr.1A	72.864		-	-	-	-		319083007	319083127
1A-046	73.803	Excalibur_c13058_241	1	Chr.1A	73.803		1A	219.38	-	71.0474		338595447	338595542
		BobWhite_c1488_504	1	Chr.1A	73.803		1A	219.53	-	71.096		362863041	362863141
		Excalibur_c11273_284	1	Chr.1A	73.803		1A	219.53	L	71.096		341869504	341869585
		RFL_Contig921_337	1	Chr.1A	73.803		1A	220.16	-	71.3		-	-
		BobWhite_c46349_402	1	Chr.1A	73.803		1A	218.05	L	70.6167		354938418	354938514
		BobWhite_c8428_346	1	Chr.1A	73.803		1A	219.53	-	71.096		345786698	345786798
		BS00062715_51	1	Chr.1A	73.803		1A	218.57	-	70.7851		333776270	333776370
		CAP11_c6014_160	1	Chr.1A	73.803		1A	216.46	-	70.1018		365508700	365508800
		CAP12_c6266_298	1	Chr.1A	73.803		1A	219.53	L	71.096		354823463	354823563
		CAP8_c2843_226	1	Chr.1A	73.803		1A	219.53	L	71.096		356473856	356473956
		Ex_c5759_628	1	Chr.1A	73.803		1A	219.53	L	71.096		345108212	345108312
		Ex_c5759_663	1	Chr.1A	73.803		1A	219.38	L	71.0474		345108185	345108277
		Excalibur_c24041_794	1	Chr.1A	73.803		1A	219.53	-	71.096		343682053	343682139
		Excalibur_rep_c111311_58	1	Chr.1A	73.803		1A	216.46	-	70.1018		-	-
		GENE-0071_115	1	Chr.1A	73.803		1A	220.71	L	71.4782		355337111	355337211
		Kukri_c47825_138	1	Chr.1A	73.803		1A	220.71	-	71.4782		363423999	363424099
		Kukri_rep_c101316_375	1	Chr.1A	73.803		1A	219.53	-	71.096		-	-
		RAC875_c68797_400	1	Chr.1A	73.803		1A	219.53	L	71.096		354934742	354934842
		RAC875_c8515_653	1	Chr.1A	73.803		1A	216.46	-	70.1018		362628630	362628730
		wsnp_Ex_c1374_2630830	1	Chr.1A	73.803		1A	219.53	L	71.096		-	-
		wsnp_Ex_c14866_22995097	1	Chr.1A	73.803		1A	219.53	L	71.096		343409113	343409313
		wsnp_Ex_c3572_6533892	1	Chr.1A	73.803		1A	216.46	L	70.1018		353625830	353625979
		wsnp_Ex_c43454_49770425	1	Chr.1A	73.803		1A	219.38	L	71.0474		-	-
		wsnp_Ex_rep_c101746_87053634	1	Chr.1A	73.803		1A	216.46	-	70.1018		-	-
		wsnp_Ku_c3844_7053669	1	Chr.1A	73.803		1A	219.53	-	71.096		-	-
		wsnp_Ra_c6182_10833256	1	Chr.1A	73.803		1A	219.53	-	71.096		-	-
		BS00066336_51	1	Chr.1A	73.803		1A	219.53	L	71.096		345308515	345308615
		CAP12_c6266_187	1	Chr.1A	73.803		1A	219.53	-	71.096		354823574	354823674
		Ex_c12763_662	1	Chr.1A	73.803		1A	219.53	L	71.096		352013296	352013388
		IAAV5730	1	Chr.1A	73.803		1A	219.53	L	71.096		344480803	344481003
		wsnp_Ex_c44049_50205614	1	Chr.1A	73.803		1A	219.53	L	71.096		337677690	337677890
		wsnp_JD_c40990_29127031	1	Chr.1A	73.803		1A	219.53	L	71.096		354934912	354935090
		CAP12_c6266_339	1	Chr.1A	73.803		1A	219.53	L	71.096		354823422	354823522
		CAP7_c3269_236	1	Chr.1A	73.803		1A	219.53	L	71.096		368198237	368198337
		Ex_c6765_2118	1	Chr.1A	73.803		1A	216.46	-	70.1018		369085693	369085792
		wsnp_Ex_c21592_30743513	1	Chr.1A	73.803		1A	220.71	L	71.4782		353255664	353255864
		wsnp_Ex_c8364_14095508	1	Chr.1A	73.803		1A	219.53	L	71.096		338842814	338843014
		CAP8_c4897_397	1	Chr.1A	73.803		1A	219.53	-	71.096		368384262	368384362
		Ra_c272_1632	1	Chr.1A	73.803		1A	219.53	L	71.096		337009593	337009693
		wsnp_JD_c24506_20670773	1	Chr.1A	73.803		1A	230.92	-	74.7847		345789870	345790069
		CAP8_rep_c7560_159	1	Chr.1A	73.803		1A	216.46	-	70.1018		357065503	357065602
		Excalibur_rep_c68424_255	1	Chr.1A	73.803		1A	219.53	L	71.096		-	-
		GENE-1214_288	1	Chr.1A	73.803		1A	219.38	L	71.0474		347918980	347919072
		wsnp_Ex_c7271_12483592	1	Chr.1A	73.803		1A	219.38	L	71.0474		348717340	348717540
		wsnp_Ra_rep_c74936_72685894	1	Chr.1A	73.803		1A	216.46	L	70.1018		-	-
		Excalibur_c102582_360	1	Chr.1A	73.803		1A	219.53	L	71.096		345786552	345786652
		Excalibur_c14943_695	1	Chr.1A	73.803		1A	219.53	L	71.096		361511837	361511937
		Excalibur_c15098_591	1	Chr.1A	73.803		1A	220.71	-	71.4782		343408325	343408425
		Excalibur_rep_c86757_244	1	Chr.1A	73.803		1A	219.53	L	71.096		354950272	354950372
		IAAV8147	1	Chr.1A	73.803		1A	219.53	-	71.096		-	-
		Kukri_c32885_145	1	Chr.1A	73.803		1A	219.53	L	71.096		338583418	338583510
		Kukri_rep_c103147_745	1	Chr.1A	73.803		1A	219.53	L	71.096		356474497	356474597
		Ra_c11023_679	1	Chr.1A	73.803		1A	230.92	L	74.7847		362864231	362864331
		RAC875_c18539_1159	1	Chr.1A	73.803		1A	230.92	L	74.7847		344294391	344294491
		RAC875_c41113_144	1	Chr.1A	73.803		1A	219.53	L	71.096		343410429	343410529
		TA013367-0455	1	Chr.1A	73.803		1A	216.46	-	70.1018		364634467	364634520
		wsnp_Ex_c13564_21327699	1	Chr.1A	73.803		1A	219.53	L	71.096		-	-
		wsnp_Ex_c21592_30743815	1	Chr.1A	73.803		1A	220.71	-	71.4782		353255396	353255562
		wsnp_Ex_c2840_5247386	1	Chr.1A	73.803		1A	219.53	-	71.096		362628305	362628505
		wsnp_Ex_c34260_42602746	1	Chr.1A	73.803		1A	219.53	L	71.096		344483035	344483209
		wsnp_Ex_c3572_6531810	1	Chr.1A	73.803		1A	219.53	L	71.096		-	-
		wsnp_Ex_c44049_50205904	1	Chr.1A	73.803		1A	219.53	L	71.096		-	-
		Excalibur_c59486_172	1	Chr.1A	73.803		1A	219.53	-	71.096		355716632	355716732
		RAC875_c55052_604	1	Chr.1A	73.803		1A	216.46	-	70.1018		354522766	354522866
		wsnp_Ex_c12352_19708127	1	Chr.1A	73.803		1A	216.46	-	70.1018		244461333	244461533
		wsnp_Ku_c67495_66513940	1	Chr.1A	73.803		1A	219.53	-	71.096		-	-
		Excalibur_c17872_137	1	Chr.1A	73.803		1A	216.46	L	70.1018		355335949	355336049
		wsnp_Ex_c1374_2630879	1	Chr.1A	73.803		1A	219.53	L	71.096		352137557	352137757
		wsnp_Ex_c34821_43076533	1	Chr.1A	73.803		1A	220.71	L	71.4782		-	-
		Excalibur_c33881_618	1	Chr.1A	73.803		1A	216.46	L	70.1018		355324249	355324349
		Excalibur_c49588_76	1	Chr.1A	73.803		1A	216.46	L	70.1018		-	-
		RAC875_c33300_141	1	Chr.1A	73.803		1A	219.53	L	71.096		354303730	354303829
		RFL_Contig5001_1099	1	Chr.1A	73.803		1A	219.53	L	71.096		353916288	353916388
		wsnp_Ex_c41969_48673442	1	Chr.1A	73.803		1A	219.53	-	71.096		-	-
		Excalibur_rep_c107489_168	1	Chr.1A	73.803		1A	216.46	-	70.1018		355322025	355322125
		GENE-0126_140	1	Chr.1A	73.803		1A	219.53	L	71.096		353254773	353254865
		IAAV749	1	Chr.1A	73.803		1A	219.53	-	71.096		369089046	369089246
		IACX2325	1	Chr.1A	73.803		1A	219.53	L	71.096		356474509	356474628
		Ku_c6979_182	1	Chr.1A	73.803		1A	219.53	L	71.096		346446136	346446236
		wsnp_Ku_c18611_27943266	1	Chr.1A	73.803		1A	216.46	L	70.1018		354950471	354950651
		Kukri_c43730_841	1	Chr.1A	73.803		1A	216.46	L	70.1018		353255306	353255406
		RAC875_c15998_53	1	Chr.1A	73.803		1A	216.46	L	70.1018		345308642	345308742
		RAC875_c38417_246	1	Chr.1A	73.803		1A	216.46	-	70.1018		358761657	358761757
		wsnp_Ex_c33831_42253707	1	Chr.1A	73.803		1A	216.46	L	70.1018		345308592	345308792
		RAC875_c39125_365	1	Chr.1A	73.803		1A	216.46	L	70.1018		368815837	368815922
		Tdurum_contig48416_335	1	Chr.1A	73.803		1A	220.71	L	71.4782		369502335	369502435
		wsnp_BF482891A_Ta_2_2	1	Chr.1A	73.803		1A	224.2	-	72.6084		357415896	357416016
		wsnp_Ex_c34260_42602649	1	Chr.1A	73.803		1A	220.71	L	71.4782		-	-
		wsnp_Ex_c3906_7086162	1	Chr.1A	73.803		1A	216.46	L	70.1018		368815771	368815972
		wsnp_Ex_c3906_7086294	1	Chr.1A	73.803		1A	230.92	L	74.7847		368815904	368816104
		wsnp_Ex_c44049_50205457	1	Chr.1A	73.803		1A	219.53	L	71.096		337677533	337677733
		wsnp_Ex_c8885_14842394	1	Chr.1A	73.803		1A	216.46	L	70.1018		352173404	352173604
		wsnp_Ex_c9979_16421462	1	Chr.1A	73.803		1A	219.53	L	71.096		347640388	347640588
		wsnp_Ku_c17726_26872129	1	Chr.1A	73.803		1A	219.38	L	71.0474		337656497	337656697
		wsnp_Ra_c18045_27024765	1	Chr.1A	73.803		1A	219.53	L	71.096		353253552	353253752
		wsnp_Ex_c15383_23645972	1	Chr.1A	73.803		-	-	-	-		-	-
1A-047	74.224	Kukri_c42043_311	1	Chr.1A	74.224		-	-	-	-		563757011	563757111
1A-048	74.997	wmc84	1	Chr.1A	74.997		-	-	-	-		-	-
1A-049	77.227	BobWhite_c37935_124	1	Chr.1A	77.227		1A	230.92	L	74.7847		464796333	464796433
		BS00033469_51	1	Chr.1A	77.227		1A	235.11	L	76.1417		473034583	473034683
		IACX18883	1	Chr.1A	77.227		1A	230.92	-	74.7847		464792931	464793081
		RAC875_c23158_301	1	Chr.1A	77.227		1A	236.84	-	76.702		473416556	473416656
		wsnp_Ex_c4310_7770452	1	Chr.1A	77.227		1A	230.92	L	74.7847		-	-
		wsnp_Ex_c56097_58352130	1	Chr.1A	77.227		1A	235.11	-	76.1417		-	-
		Excalibur_c59894_97	1	Chr.1A	77.227		1A	232.27	L	75.2219		463813596	463813696
		Kukri_c10453_875	1	Chr.1A	77.227		1A	235.11	-	76.1417		471698401	471698499
		Kukri_c20672_360	1	Chr.1A	77.227		1A	229.38	L	74.286		454333658	454333758
		Excalibur_c56097_168	1	Chr.1A	77.227		-	-	-	-		-	-
		GENE-0106_229	1	Chr.1A	77.227		-	-	-	-		464251159	464251255
		Kukri_c88698_296	1	Chr.1A	77.227		-	-	-	-		464837103	464837203
		RAC875_c21625_246	1	Chr.1A	77.227		-	-	-	-		473630864	473630964
		Ra_c58315_265	1	Chr.1A	77.227		1A	235.11	L	76.1417		473637106	473637206
		RAC875_c41275_131	1	Chr.1A	77.227		1A	235.11	-	76.1417		474192389	474192489
		wsnp_Ra_c32175_41221223	1	Chr.1A	77.227		1A	231.15	L	74.8592		464792931	464793100
		wsnp_Ex_c56097_58351893	1	Chr.1A	77.227		1A	235.11	-	76.1417		-	-
		BobWhite_c38865_319	1	Chr.1A	77.227		-	-	-	-		465282972	465283072
		BS00021719_51	1	Chr.1A	77.227		-	-	-	-		465131756	465131856
		Excalibur_c13183_128	1	Chr.1A	77.227		-	-	-	-		474189225	474189325
		RAC875_c86680_391	1	Chr.1A	77.227		-	-	-	-		464810298	464810398
1A-050	77.688	BS00023126_51	1	Chr.1A	77.688		1A	240.18	L	77.7836		480604396	480604496
		BS00065676_51	1	Chr.1A	77.688		1A	240.18	L	77.7836		477701386	477701486
		Kukri_c27785_400	1	Chr.1A	77.688		1A	245.35	L	79.458		479827719	479827819
		BS00040968_51	1	Chr.1A	77.688		1A	230.92	-	74.7847		480755233	480755333
		BS00067420_51	1	Chr.1A	77.688		1A	230.92	-	74.7847		480755581	480755681
		RAC875_c53185_802	1	Chr.1A	77.688		1A	245.58	L	79.5325		480549303	480549395
1A-051	78.151	RAC875_c54380_249	1	Chr.1A	78.151		-	-	-	-		487558760	487558858
		BobWhite_c18881_338	1	Chr.1A	78.151		1A	241.88	-	78.3342		487463147	487463247
		BS00021889_51	1	Chr.1A	78.151		1A	240.18	-	77.7836		481651321	481651421
		BobWhite_c5356_1272	1	Chr.1A	78.151		1A	241.88	L	78.3342		485356367	485356467
		IACX4386	1	Chr.1A	78.151		1A	230.92	L	74.7847		482337455	482337574
		BobWhite_rep_c63278_349	1	Chr.1A	78.151		1A	241.88	-	78.3342		486052272	486052372
		BS00087600_51	1	Chr.1A	78.151		1A	240.18	L	77.7836		481654937	481655037
		Excalibur_c30591_637	1	Chr.1A	78.151		1A	240.18	L	77.7836		482780934	482781035
		RAC875_c31276_1128	1	Chr.1A	78.151		1A	241.88	-	78.3342		484335282	484335382
		Tdurum_contig31304_527	1	Chr.1A	78.151		1A	230.92	L	74.7847		481757496	481757596
		wsnp_Ex_c12165_19452361	1	Chr.1A	78.151		1A	241.88	-	78.3342		487731084	487731284
		wsnp_Ex_c34344_42677360	1	Chr.1A	78.151		1A	241.88	L	78.3342		485356317	485356517
		wsnp_Ex_c5216_9235964	1	Chr.1A	78.151		1A	240.18	-	77.7836		481691978	481692178
		wsnp_Ra_c12148_19539667	1	Chr.1A	78.151		1A	241.48	L	78.2047		484335868	484336068
		wsnp_Ra_c37745_45806931	1	Chr.1A	78.151		1A	241.88	L	78.3342		485343039	485343239
		BobWhite_rep_c63819_182	1	Chr.1A	78.151		1A	230.92	-	74.7847		482761752	482761852
		RAC875_c43643_176	1	Chr.1A	78.151		1A	241.88	-	78.3342		483033308	483033408
		BS00002216_51	1	Chr.1A	78.151		1A	230.92	L	74.7847		482335866	482335966
		BS00073585_51	1	Chr.1A	78.151		1A	241.88	L	78.3342		485228882	485228982
		IAAV3049	1	Chr.1A	78.151		1A	241.48	-	78.2047		-	-
		BS00087601_51	1	Chr.1A	78.151		1A	230.92	-	74.7847		481655105	481655205
		CAP11_c1972_285	1	Chr.1A	78.151		1A	240.18	-	77.7836		482761706	482761806
		Ex_c5192_943	1	Chr.1A	78.151		1A	241.88	L	78.3342		485002284	485002381
		Excalibur_c49421_443	1	Chr.1A	78.151		1A	241.88	L	78.3342		487011982	487012079
		IAAV2072	1	Chr.1A	78.151		1A	230.92	L	74.7847		-	-
		Ku_c8351_2029	1	Chr.1A	78.151		1A	241.97	L	78.3633		487311497	487311597
		Kukri_c52952_315	1	Chr.1A	78.151		1A	241.97	-	78.3633		487017742	487017842
		RAC875_c31419_80	1	Chr.1A	78.151		1A	245.76	-	79.5908		488070684	488070784
		Tdurum_contig28296_243	1	Chr.1A	78.151		1A	240.18	-	77.7836		-	-
		wsnp_Ex_c27940_37101775	1	Chr.1A	78.151		1A	241.48	L	78.2047		484335455	484335655
		wsnp_Ex_c34344_42676379	1	Chr.1A	78.151		1A	241.97	L	78.3633		485355241	485355441
		wsnp_Ex_c42282_48900922	1	Chr.1A	78.151		1A	241.97	L	78.3633		-	-
		wsnp_Ku_c39878_48218985	1	Chr.1A	78.151		1A	241.97	L	78.3633		487093035	487093235
		wsnp_Ra_c16080_24638622	1	Chr.1A	78.151		1A	241.97	L	78.3633		487732246	487732446
		Excalibur_rep_c112145_271	1	Chr.1A	78.151		1A	240.18	L	77.7836		481651321	481651421
		Excalibur_rep_c66449_1588	1	Chr.1A	78.151		1A	241.88	L	78.3342		485557996	485558076
		IAAV5406	1	Chr.1A	78.151		1A	241.97	L	78.3633		487311447	487311647
		IACX4378	1	Chr.1A	78.151		1A	240.18	L	77.7836		482335867	482335986
		wsnp_Ku_c24239_34199356	1	Chr.1A	78.151		1A	241.88	L	78.3342		-	-
		RAC875_c38916_66	1	Chr.1A	78.151		1A	241.88	-	78.3342		487563665	487563765
		RFL_Contig3203_1971	1	Chr.1A	78.151		1A	240.18	L	77.7836		482966513	482966613
		wsnp_Ex_c12336_19686808	1	Chr.1A	78.151		1A	240.18	L	77.7836		485005177	485005377
		wsnp_Ex_rep_c66628_64934660	1	Chr.1A	78.151		1A	241.97	L	78.3633		485357301	485357501
		wsnp_Ex_c5192_9203100	1	Chr.1A	78.151		1A	241.88	L	78.3342		485003175	485003352
		wsnp_Ex_c5192_9203682	1	Chr.1A	78.151		1A	241.88	L	78.3342		485002282	485002482
		wsnp_Ku_c21356_31093507	1	Chr.1A	78.151		1A	240.18	L	77.7836		483033225	483033425
1A-052	80.741	BS00031066_51	1	Chr.1A	80.741		-	-	-	-		495191845	495191945
		Ex_c16529_304	1	Chr.1A	80.741		1A	244.52	L	79.1892		494448114	494448214
1A-053	84.115	IAAV5535	1	Chr.1A	84.115		1A	249.48	L	80.7955		496311534	496311734
		IACX3047	1	Chr.1A	84.115		1A	249.48	L	80.7955		496478774	496478893
1A-054	85.101	BS00089894_51	1	Chr.1A	85.101		1A	248.7	L	80.5429		497522625	497522725
		Ra_c105707_788	1	Chr.1A	85.101		1A	248.7	L	80.5429		-	-
1A-055	85.414	Excalibur_c15357_432	1	Chr.1A	85.414		1A	260.38	L	84.3255		-	-
1A-056	86.127	RAC875_c60514_90	1	Chr.1A	86.127		1A	263.65	L	85.3845		509037229	509037327
1A-057	86.383	BS00067742_51	1	Chr.1A	86.383		1A	258.46	-	83.7037		505879026	505879126
1A-058	88.324	BS00065325_51	1	Chr.1A	88.324		1A	260.38	L	84.3255		503376250	503376350
		BS00021728_51	1	Chr.1A	88.324		1A	258.46	L	83.7037		504246911	504247011
		BS00065324_51	1	Chr.1A	88.324		1A	258.46	L	83.7037		503376283	503376383
		RFL_Contig22_387	1	Chr.1A	88.324		1A	260.38	L	84.3255		-	-
		RAC875_c29540_391	1	Chr.1A	88.324		1A	256	L	82.907		504242881	504242981
		TA004265-0757	1	Chr.1A	88.324		1A	260.38	L	84.3255		503380010	503380063
		wsnp_Ku_c15214_23756800	1	Chr.1A	88.324		1A	258	L	83.5547		503312313	503312513
1A-059	88.709	Ex_c2848_957	1	Chr.1A	88.709		1A	256	-	82.907		504400633	504400733
		BS00064638_51	1	Chr.1A	88.709		1A	261.32	L	84.6299		505524352	505524452
		Kukri_c58155_786	1	Chr.1A	88.709		1A	256	-	82.907		504399850	504399950
		BS00096721_51	1	Chr.1A	88.709		-	-	-	-		505270151	505270251
		BS00067652_51	1	Chr.1A	88.709		1A	258.46	L	83.7037		505338212	505338312
		Kukri_rep_c69614_1326	1	Chr.1A	88.709		1A	258.46	-	83.7037		504405775	504405875
		Ku_c13107_579	1	Chr.1A	88.709		1A	260.38	-	84.3255		505523780	505523880
		Kukri_c48879_148	1	Chr.1A	88.709		1A	256	-	82.907		504405717	504405817
		tplb0045g22_418	1	Chr.1A	88.709		1A	258.46	-	83.7037		505270023	505270123
1A-060	89.56	wmc312	1	Chr.1A	89.56		-	-	-	-		-	-
1A-061	90.094	BS00077432_51	1	Chr.1A	90.094		1A	260.38	-	84.3255		511102033	511102133
1A-062	90.497	BS00088035_51	1	Chr.1A	90.497		1A	265.98	-	86.1391		512878228	512878328
		BobWhite_c46007_582	1	Chr.1A	90.497		1A	265.98	L	86.1391		512655981	512656081
		wsnp_Ex_c32590_41222878	1	Chr.1A	90.497		1A	265.98	-	86.1391		512878178	512878339
		Kukri_c54678_88	1	Chr.1A	90.497		1A	267.41	-	86.6022		513625857	513625957
1A-063	92.521	cfa2129b	1	Chr.1A	92.521		-	-	-	-		-	-
1A-064	93.577	wsnp_Ex_c9722_16062937	1	Chr.1A	93.577		1A	283.34	L	91.7612		519469869	519470069
		wsnp_Ku_c23012_32893918	1	Chr.1A	93.577		1A	274.32	L	88.8401		516373127	516373327
		Tdurum_contig57101_1616	1	Chr.1A	93.577		1B	260.88	-	81.609		514887850	514887950
		BobWhite_c14587_51	1	Chr.1A	93.577		-	-	-	-		515553884	515553984
		Excalibur_c14911_546	1	Chr.1A	93.577		-	-	-	-		515551602	515551702
1A-065	94.876	wsnp_JG_c3720_1558699	1	Chr.1A	94.876		1A	289.05	L	93.6105		519470928	519471121
		BS00088136_51	1	Chr.1A	94.876		1A	278.9	L	90.3233		516563872	516563972
		Excalibur_c5033_587	1	Chr.1A	94.876		1A	289.05	L	93.6105		520338501	520338601
		Kukri_c18017_1696	1	Chr.1A	94.876		1A	289.05	-	93.6105		520338510	520338610
		TA002402-1350	1	Chr.1A	94.876		1A	276.27	-	89.4716		516565929	516565982
		wsnp_BM137879A_Ta_2_1	1	Chr.1A	94.876		-	-	-	-		516787565	516787685
		BobWhite_c11946_277	1	Chr.1A	94.876		-	-	-	-		516786279	516786379
		BS00022788_51	1	Chr.1A	94.876		-	-	-	-		516786258	516786358
1A-066	98.188	BS00065750_51	1	Chr.1A	98.188		1A	308.92	-	100.045		532739910	532740010
		Kukri_c84024_375	1	Chr.1A	98.188		1A	310.65	L	100.606		532745484	532745584
		IACX1873	1	Chr.1A	98.188		-	-	-	-		532251721	532251841
1A-067	99.287	IAAV8743	1	Chr.1A	99.287		1A	311.34	-	100.829		532816079	532816279
		BobWhite_c26122_129	1	Chr.1A	99.287		1A	312.46	L	101.192		533141010	533141110
		BobWhite_c28971_184	1	Chr.1A	99.287		1A	312.46	-	101.192		533140333	533140433
		wsnp_Ku_c33917_43336069	1	Chr.1A	99.287		1A	312.46	L	101.192		532921423	532921623
1A-068	101.097	BS00009104_51	1	Chr.1A	101.097		1A	315.94	L	102.319		534265511	534265611
		BobWhite_c13761_242	1	Chr.1A	101.097		1A	317.79	L	102.918		-	-
		Kukri_c57770_705	1	Chr.1A	101.097		1A	317.79	-	102.918		535079263	535079350
		BS00012042_51	1	Chr.1A	101.097		1A	317.79	L	102.918		534242394	534242494
		BS00028146_51	1	Chr.1A	101.097		1A	313.85	L	101.642		533445222	533445322
		BS00110130_51	1	Chr.1A	101.097		1A	317.79	L	102.918		535027855	535027955
		CAP7_c4879_249	1	Chr.1A	101.097		1A	313.85	-	101.642		533254315	533254415
		Kukri_c45512_193	1	Chr.1A	101.097		1A	314.67	L	101.908		533902104	533902204
		Kukri_c49463_154	1	Chr.1A	101.097		1A	316.86	-	102.617		534931268	534931368
		wsnp_Ex_c6563_11378915	1	Chr.1A	101.097		1A	313.85	L	101.642		-	-
		RAC875_c15975_1208	1	Chr.1A	101.097		1A	314.78	L	101.943		533902881	533902981
		wsnp_CAP7_c3472_1623955	1	Chr.1A	101.097		1A	315.94	-	102.319		534265461	534265650
		wsnp_JD_c13384_13393159	1	Chr.1A	101.097		1A	317.79	-	102.918		-	-
		Tdurum_contig10572_201	1	Chr.1A	101.097		6A	99.78	-	41.468		504258459	504258560
		Excalibur_c45861_189	1	Chr.1A	101.097		-	-	-	-		535078499	535078599
		Excalibur_c7113_2258	1	Chr.1A	101.097		-	-	-	-		534241379	534241463
1A-069	101.48	Tdurum_contig21329_326	1	Chr.1A	101.48		3B	240.96	-	60.2487		535426215	535426315
1A-070	101.895	Ex_c4060_510	1	Chr.1A	101.895		1A	321.58	L	104.145		536431326	536431426
		BS00022261_51	1	Chr.1A	101.895		1A	321.58	L	104.145		536439240	536439340
		BS00109991_51	1	Chr.1A	101.895		1A	321.58	L	104.145		536439240	536439340
		BS00110627_51	1	Chr.1A	101.895		1A	321.58	L	104.145		536439292	536439392
		GENE-0262_431	1	Chr.1A	101.895		1A	321.58	L	104.145		536614233	536614333
		RAC875_c6798_467	1	Chr.1A	101.895		1A	321.58	-	104.145		536431327	536431427
1A-071	103.685	Excalibur_c47013_1503	1	Chr.1A	103.685		1A	323.65	L	104.816		536963457	536963557
1A-072	104.803	Ku_c8992_405	1	Chr.1A	104.803		1A	329.26	L	106.633		540403782	540403882
		IACX5994	1	Chr.1A	104.803		1A	326.51	L	105.742		540051730	540051849
		Kukri_c7119_392	1	Chr.1A	104.803		1A	326.51	L	105.742		-	-
		Ra_c110766_321	1	Chr.1A	104.803		1A	328.14	L	106.27		540336580	540336680
		wsnp_Ex_c33452_41938013	1	Chr.1A	104.803		1A	326.51	-	105.742		540051721	540051910
		wsnp_Ex_c33452_41938159	1	Chr.1A	104.803		1A	326.51	L	105.742		540051856	540052056
1A-073	106.318	RAC875_rep_c115114_123	1	Chr.1A	106.318		-	-	-	-		541470598	541470694
		BobWhite_c41272_159	1	Chr.1A	106.318		1A	333.66	L	108.058		542825289	542825389
		BS00023935_51	1	Chr.1A	106.318		1A	334.02	L	108.174		544054695	544054795
		RFL_Contig5334_831	1	Chr.1A	106.318		1A	334.02	-	108.174		541990709	541990809
		wsnp_BE443588A_Ta_2_1	1	Chr.1A	106.318		1A	333.66	L	108.058		542136582	542136702
		wsnp_BE443588A_Ta_2_2	1	Chr.1A	106.318		1A	333.66	L	108.058		542136675	542136795
		wsnp_CAP8_c4785_2322876	1	Chr.1A	106.318		1A	343.18	L	111.141		544054645	544054811
		wsnp_Ex_c28900_37982485	1	Chr.1A	106.318		1A	326.51	L	105.742		541999933	542000133
		BS00068391_51	1	Chr.1A	106.318		1A	334.02	-	108.174		543634577	543634677
		BS00078085_51	1	Chr.1A	106.318		1A	341.75	L	110.678		544055625	544055725
		BS00095510_51	1	Chr.1A	106.318		1A	341.75	L	110.678		543961391	543961491
		Excalibur_c26688_138	1	Chr.1A	106.318		1A	333.66	-	108.058		542438577	542438677
		GENE-0033_233	1	Chr.1A	106.318		1A	333.66	L	108.058		542003086	542003186
		IAAV7172	1	Chr.1A	106.318		1A	333.66	-	108.058		542438527	542438727
		Jagger_c6890_167	1	Chr.1A	106.318		1A	332.47	L	107.672		541434672	541434772
		Kukri_rep_c115111_251	1	Chr.1A	106.318		1A	332.47	-	107.672		541469998	541470098
		RAC875_rep_c105766_652	1	Chr.1A	106.318		1A	329.26	-	106.633		265024919	265025018
		wsnp_Ex_rep_c102067_87313597	1	Chr.1A	106.318		1A	329.26	-	106.633		541469113	541469313
		RFL_Contig5334_1969	1	Chr.1A	106.318		1A	333.66	L	108.058		541991847	541991947
		Tdurum_contig56158_60	1	Chr.1A	106.318		1A	332.47	L	107.672		541631306	541631406
		Tdurum_contig96086_74	1	Chr.1A	106.318		1A	333.66	L	108.058		542825259	542825359
		wsnp_CAP11_c1815_982483	1	Chr.1A	106.318		1A	341.75	L	110.678		544054361	544054550
		wsnp_Ex_c4612_8254533	1	Chr.1A	106.318		1A	333.66	-	108.058		542437927	542438110
		wsnp_Ex_rep_c102067_87314043	1	Chr.1A	106.318		1A	332.44	L	107.663		265025315	265025515
1A-074	111.473	BS00085821_51	1	Chr.1A	111.473		-	-	-	-		544603235	544603334
		IACX14	1	Chr.1A	111.473		-	-	-	-		544605086	544605206
		IACX7789	1	Chr.1A	111.473		-	-	-	-		-	-
		Kukri_c13463_728	1	Chr.1A	111.473		-	-	-	-		544604824	544604909
1A-075	117.169	Excalibur_c63671_90	1	Chr.1A	117.169		1A	344.45	L	111.552		547300966	547301056
1A-076	117.621	wsnp_Ex_rep_c81556_76277906	1	Chr.1A	117.621		1A	344.45	L	111.552		-	-
		BS00067119_51	1	Chr.1A	117.621		1A	401.68	L	130.086		547906932	547907032
1A-077	119.765	Excalibur_c60388_189	1	Chr.1A	119.765		1A	345.57	L	111.915		-	-
		Ku_c3523_1959	1	Chr.1A	119.765		1A	357.33	L	115.723		547963976	547964055
		wsnp_Ex_c28149_37293117	1	Chr.1A	119.765		1A	401.68	L	130.086		547965944	547966105
1A-078	120.441	wsnp_CAP11_c29_68486	1	Chr.1A	120.441		1A	349.52	L	113.194		548563957	548564157
		RFL_Contig399_859	1	Chr.1A	120.441		-	-	-	-		-	-
1A-079	122.792	wsnp_CAP11_c1827_988367	1	Chr.1A	122.792		1A	470.81	-	152.474		-	-
1A-080	123.1	Excalibur_c10736_1051	1	Chr.1A	123.1		1A	458.6	-	148.52		586346018	586346118
1A-081	123.258	BS00062759_51	1	Chr.1A	123.258		1A	445.92	-	144.414		585822011	585822093
1A-082	127.129	wsnp_JD_c20553_18260620	1	Chr.1A	127.129		1A	357.33	-	115.723		-	-
		JD_c20553_448	1	Chr.1A	127.129		1A	357.33	L	115.723		551320891	551320991
		Kukri_c14635_73	1	Chr.1A	127.129		1A	357.33	L	115.723		551315278	551315378
		Ra_c41164_730	1	Chr.1A	127.129		1A	357.33	L	115.723		551320126	551320224
1A-083	128.083	JD_c285_1438	1	Chr.1A	128.083		1A	356.3	-	115.39		551484469	551484556
		Ra_c5683_2584	1	Chr.1A	128.083		1A	351.3	L	113.77		551460824	551460924
1A-084	128.975	RAC875_c4190_132	1	Chr.1A	128.975		1B	344.72	-	108.363		-	-
		Ku_c4369_351	1	Chr.1A	128.975		1A	358.75	L	116.183		551609849	551609940
1A-085	132.131	Tdurum_contig11106_340	1	Chr.1A	132.131		1A	363.8	L	117.819		554208156	554208254
		Tdurum_contig11106_264	1	Chr.1A	132.131		1A	363.8	L	117.819		554208230	554208330
1A-086	138.081	RAC875_c7563_273	1	Chr.1A	138.081		1A	366.92	-	118.829		556299558	556299658
1A-087	138.829	TA002362-0785	1	Chr.1A	138.829		1A	366.92	-	118.829		556942123	556942176
		BobWhite_c5242_400	1	Chr.1A	138.829		1A	366.92	L	118.829		556938556	556938656
		wsnp_Ex_c30552_39457767	1	Chr.1A	138.829		1A	366.92	L	118.829		556938506	556938706
		wsnp_BF474340A_Ta_2_1	1	Chr.1A	138.829		1A	366.92	-	118.829		556942066	556942186
		wsnp_Ex_rep_c68171_66944702	1	Chr.1A	138.829		1A	365.2	L	118.272		556938684	556938884
1A-088	143.846	RAC875_c47930_448	1	Chr.1A	143.846		1A	370.2	L	119.891		558489847	558489947
1A-089	158.46	Tdurum_contig47006_2711	1	Chr.1A	158.46		1A	481.08	L	155.8		593550635	593550735
		wsnp_Ex_c4186_7560575	1	Chr.1A	158.46		1A	481.08	-	155.8		593298721	593298921
1A-090	158.699	CAP12_rep_c5332_341	1	Chr.1A	158.699		-	-	-	-		584509620	584509720
1A-091	158.702	wsnp_Ra_c59303_60669172	1	Chr.1A	158.702		1A	457.47	-	148.154		584889317	584889509
1A-092	158.874	Kukri_c18608_729	1	Chr.1A	158.874		1A	481.08	L	155.8		-	-
1A-093	158.888	tplb0059i08_441	1	Chr.1A	158.888		1A	481.08	-	155.8		593549077	593549164
1A-094	159.204	IAAV2844	1	Chr.1A	159.204		1A	440.38	L	142.62		-	-
1A-095	159.242	IAAV1930	1	Chr.1A	159.242		1A	440.38	-	142.62		-	-
		Tdurum_contig30426_261	1	Chr.1A	159.242		1A	435.16	-	140.929		-	-
		wsnp_Ex_c36911_44767554	1	Chr.1A	159.242		1A	439.42	L	142.309		582867788	582867988
1A-096	159.243	BobWhite_c12305_959	1	Chr.1A	159.243		1A	435.16	L	140.929		581438886	581438986
		RAC875_c1295_1603	1	Chr.1A	159.243		1A	435.16	L	140.929		581828905	581829005
1A-097	159.245	RAC875_rep_c71278_345	1	Chr.1A	159.245		-	-	-	-		582865050	582865150
1A-098	159.247	wsnp_Ex_c11939_19147790	1	Chr.1A	159.247		1A	431.5	L	139.744		581585780	581585980
1A-099	159.249	IAAV6100	1	Chr.1A	159.249		1A	439.42	-	142.309		-	-
		wsnp_Ex_rep_c103474_88421290	1	Chr.1A	159.249		1A	439.42	-	142.309		-	-
1A-100	159.25	Kukri_c17412_1249	1	Chr.1A	159.25		1A	442.01	L	143.147		583660259	583660357
1A-101	159.251	BS00107935_51	1	Chr.1A	159.251		1A	435.16	L	140.929		581828947	581829047
1A-102	159.257	Ku_c20664_262	1	Chr.1A	159.257		1A	435.16	-	140.929		580942452	580942552
		Kukri_c65610_572	1	Chr.1A	159.257		1A	432.07	-	139.928		580496817	580496917
		RAC875_c52947_84	1	Chr.1A	159.257		1A	432.07	L	139.928		580495816	580495916
		Tdurum_contig84252_155	1	Chr.1A	159.257		1A	432.07	L	139.928		580496817	580496917
		wsnp_Ex_c15377_23637176	1	Chr.1A	159.257		1A	439.42	L	142.309		583291026	583291226
		wsnp_Ex_c1557_2973321	1	Chr.1A	159.257		1A	431.5	L	139.744		-	-
1A-103	159.836	Excalibur_c17004_1396	1	Chr.1A	159.836		1A	480.56	L	155.632		593550404	593550504
1A-104	180.546	wsnp_Ku_rep_c109724_94227136	1	Chr.1A	180.546		1A	386.5	L	125.17		-	-
1A-105	181.755	Jagger_c6772_80	1	Chr.1A	181.755		1A	397.53	L	128.742		564392598	564392698
1B.1-001	0	gwm107a	2	Chr.1B.1	0		-	-	-	-		-	-
1B.1-002	11.673	wmc419	2	Chr.1B.1	11.673		-	-	-	-		-	-
1B.1-003	12.014	barc1131	2	Chr.1B.1	12.014		-	-	-	-		-	-
1B.1-004	12.023	barc207	2	Chr.1B.1	12.023		-	-	-	-		-	-
1B.1-005	12.033	PK43	2	Chr.1B.1	12.033		-	-	-	-		-	-
1B.1-006	12.866	CAP11_c2974_53	2	Chr.1B.1	12.866		1B	237.17	-	74.0429		-	-
		BobWhite_c6803_387	2	Chr.1B.1	12.866		1B	238.2	-	74.3716		-	-
		BS00022615_51	2	Chr.1B.1	12.866		1B	231.25	L	72.1538		500540888	500540988
		BS00022619_51	2	Chr.1B.1	12.866		1B	240.49	L	75.1023		494159077	494159177
		BS00022920_51	2	Chr.1B.1	12.866		1B	240.49	L	75.1023		492787385	492787485
		BS00023001_51	2	Chr.1B.1	12.866		1B	240.49	L	75.1023		488658886	488658986
		BS00039583_51	2	Chr.1B.1	12.866		1B	237.17	L	74.0429		505072888	505072988
		BS00041355_51	2	Chr.1B.1	12.866		1B	239.59	-	74.8151		489994163	489994263
		BS00072982_51	2	Chr.1B.1	12.866		1B	238.2	L	74.3716		520810752	520810852
		Excalibur_c34625_281	2	Chr.1B.1	12.866		1B	215.54	-	67.1406		508553959	508554059
		Excalibur_c5218_75	2	Chr.1B.1	12.866		1B	240.49	L	75.1023		497799229	497799329
		Excalibur_c57838_521	2	Chr.1B.1	12.866		1B	240.49	-	75.1023		500422501	500422601
		IAAV2125	2	Chr.1B.1	12.866		1B	240.49	L	75.1023		494159956	494160156
		IAAV6731	2	Chr.1B.1	12.866		1B	240.49	-	75.1023		493867952	493868152
		IAAV9005	2	Chr.1B.1	12.866		1B	240.49	L	75.1023		-	-
		JD_c3116_778	2	Chr.1B.1	12.866		1B	240.49	-	75.1023		492788984	492789084
		JD_c49915_400	2	Chr.1B.1	12.866		1B	240.49	L	75.1023		492787460	492787560
		Kukri_c13188_256	2	Chr.1B.1	12.866		1B	238.2	L	74.3716		511213138	511213238
		Kukri_c32430_109	2	Chr.1B.1	12.866		1B	240.49	L	75.1023		488216026	488216124
		Kukri_c4412_383	2	Chr.1B.1	12.866		1B	238.2	L	74.3716		508394037	508394137
		Kukri_c48454_293	2	Chr.1B.1	12.866		1B	231.25	-	72.1538		500422376	500422476
		Kukri_c54920_62	2	Chr.1B.1	12.866		1B	244.21	-	76.2894		-	-
		Kukri_c7905_226	2	Chr.1B.1	12.866		1B	238.2	-	74.3716		511210643	511210743
		Ra_c37969_549	2	Chr.1B.1	12.866		1B	240.49	L	75.1023		494159170	494159270
		Ra_c6701_506	2	Chr.1B.1	12.866		1B	238.2	L	74.3716		-	-
		RAC875_c103682_77	2	Chr.1B.1	12.866		1B	238.2	L	74.3716		-	-
		RAC875_c10497_231	2	Chr.1B.1	12.866		1B	238.2	-	74.3716		508555532	508555632
		RAC875_c19014_725	2	Chr.1B.1	12.866		1B	240.49	-	75.1023		492788963	492789063
		RAC875_c37780_94	2	Chr.1B.1	12.866		1B	215.54	-	67.1406		508553897	508553997
		RAC875_c60005_82	2	Chr.1B.1	12.866		1B	238.2	-	74.3716		377096410	377096508
		RAC875_c6701_291	2	Chr.1B.1	12.866		1B	238.2	L	74.3716		520785524	520785624
		RAC875_rep_c112555_200	2	Chr.1B.1	12.866		1B	240.49	L	75.1023		494160006	494160106
		RAC875_rep_c119728_146	2	Chr.1B.1	12.866		1B	240.49	-	75.1023		-	-
		TA003725-0553	2	Chr.1B.1	12.866		1B	240.49	-	75.1023		496095797	496095850
		Tdurum_contig31094_386	2	Chr.1B.1	12.866		1B	240.49	L	75.1023		488208317	488208417
		Tdurum_contig60509_232	2	Chr.1B.1	12.866		1B	238.2	L	74.3716		510980525	510980625
		Tdurum_contig81102_102	2	Chr.1B.1	12.866		1B	240.49	L	75.1023		497781640	497781740
		Tdurum_contig9506_524	2	Chr.1B.1	12.866		1B	240.49	-	75.1023		488037357	488037457
		tplb0024i15_1754	2	Chr.1B.1	12.866		1B	239.98	L	74.9396		491087389	491087481
		wsnp_BE495786B_Ta_2_2	2	Chr.1B.1	12.866		1B	238.2	L	74.3716		510798537	510798657
		wsnp_BF478690B_Ta_2_1	2	Chr.1B.1	12.866		1B	240.49	-	75.1023		493867992	493868112
		wsnp_Ex_c4561_8184576	2	Chr.1B.1	12.866		1B	240.49	L	75.1023		492788913	492789113
		wsnp_Ex_c5679_9976893	2	Chr.1B.1	12.866		1B	238.2	L	74.3716		511213088	511213288
		wsnp_Ku_c39862_48205590	2	Chr.1B.1	12.866		1B	240.49	L	75.1023		488215461	488215661
		wsnp_Ra_c19148_28288923	2	Chr.1B.1	12.866		1B	238.2	L	74.3716		511449070	511449270
		BS00022878_51	2	Chr.1B.1	12.866		-	-	-	-		499205732	499205815
		Tdurum_contig10026_1493	2	Chr.1B.1	12.866		-	-	-	-		499204782	499204882
		Tdurum_contig30009_425	2	Chr.1B.1	12.866		-	-	-	-		512690810	512690910
1B.1-007	13.29	Tdurum_contig50473_889	2	Chr.1B.1	13.29		1B	238.05	L	74.3237		521225011	521225111
		CAP7_c12162_251	2	Chr.1B.1	13.29		1B	238.2	L	74.3716		521218935	521219022
		Kukri_c22155_1010	2	Chr.1B.1	13.29		1B	238.2	L	74.3716		520925956	520926056
		wsnp_CAP11_c6264_2895652	2	Chr.1B.1	13.29		1B	238.2	L	74.3716		524153838	524154038
		wsnp_Ex_c1600_3051075	2	Chr.1B.1	13.29		1B	237.17	L	74.0429		524154547	524154747
1B.1-008	13.739	BobWhite_c26850_78	2	Chr.1B.1	13.739		1B	238.2	-	74.3716		529508104	529508204
		BobWhite_c16005_289	2	Chr.1B.1	13.739		1B	242.72	-	75.8139		530959908	530960008
		BS00000066_51	2	Chr.1B.1	13.739		1B	238.2	L	74.3716		-	-
		BS00010130_51	2	Chr.1B.1	13.739		1B	243.59	L	76.0916		530959425	530959525
		BS00022742_51	2	Chr.1B.1	13.739		1B	241.03	-	75.2746		530061173	530061273
		BS00036362_51	2	Chr.1B.1	13.739		1B	241.03	L	75.2746		530478404	530478504
		BS00078055_51	2	Chr.1B.1	13.739		1B	240.49	L	75.1023		-	-
		CAP12_c424_402	2	Chr.1B.1	13.739		1B	238.2	L	74.3716		529855076	529855176
		IACX11291	2	Chr.1B.1	13.739		1B	242.72	L	75.8139		530959558	530959722
		IACX9097	2	Chr.1B.1	13.739		1B	242.72	-	75.8139		530959386	530959586
		IACX9510	2	Chr.1B.1	13.739		1B	242.72	L	75.8139		530959447	530959647
		IACX9622	2	Chr.1B.1	13.739		1B	242.72	L	75.8139		530959258	530959458
		Kukri_c559_193	2	Chr.1B.1	13.739		1B	242.72	L	75.8139		530668748	530668848
		Ra_c25590_1406	2	Chr.1B.1	13.739		1B	240.49	L	75.1023		527001385	527001485
		RAC875_c8888_802	2	Chr.1B.1	13.739		1B	242.72	-	75.8139		-	-
		RAC875_s110519_303	2	Chr.1B.1	13.739		1B	242.72	L	75.8139		530959764	530959864
		Tdurum_contig31102_299	2	Chr.1B.1	13.739		1B	238.2	L	74.3716		530478679	530478779
		Tdurum_contig87938_342	2	Chr.1B.1	13.739		1B	242.72	-	75.8139		531004718	531004818
		wsnp_BG606586B_Ta_2_13	2	Chr.1B.1	13.739		1B	242.72	L	75.8139		530480960	530481080
		wsnp_Ex_c1495_2864718	2	Chr.1B.1	13.739		1B	240.49	L	75.1023		527001676	527001876
		wsnp_JD_c11014_11565501	2	Chr.1B.1	13.739		1B	242.72	L	75.8139		530959858	530960058
		wsnp_Ra_c25590_35156699	2	Chr.1B.1	13.739		1B	240.49	L	75.1023		527001391	527001591
1B.1-009	20.911	Excalibur_c30955_479	2	Chr.1B.1	20.911		1B	250.98	L	78.4498		-	-
		GENE-0524_302	2	Chr.1B.1	20.911		1B	250.98	-	78.4498		543474523	543474607
		Tdurum_contig83770_218	2	Chr.1B.1	20.911		1B	250.98	-	78.4498		543473882	543473983
1B.1-010	21.406	Excalibur_c4459_1867	2	Chr.1B.1	21.406		1B	250.98	-	78.4498		548967612	548967712
		BobWhite_c41673_67	2	Chr.1B.1	21.406		1B	250.98	-	78.4498		548676199	548676299
		BS00068083_51	2	Chr.1B.1	21.406		1B	250.98	L	78.4498		546272993	546273093
		Ex_c402_1223	2	Chr.1B.1	21.406		1B	250.98	L	78.4498		548623111	548623211
		Excalibur_c17977_71	2	Chr.1B.1	21.406		1B	250.98	L	78.4498		548626579	548626679
		IAAV4729	2	Chr.1B.1	21.406		1B	250.98	-	78.4498		548197411	548197611
		IAAV6383	2	Chr.1B.1	21.406		1B	250.98	L	78.4498		548623029	548623229
		IAAV8432	2	Chr.1B.1	21.406		1B	250.98	L	78.4498		548625582	548625782
		JD_c13631_863	2	Chr.1B.1	21.406		1B	250.98	L	78.4498		548626013	548626113
		Ku_c241_460	2	Chr.1B.1	21.406		1B	255.13	-	79.7741		548625819	548625919
		Ku_c4348_862	2	Chr.1B.1	21.406		1B	250.98	-	78.4498		548674763	548674863
		Ku_c71568_374	2	Chr.1B.1	21.406		1B	250.98	L	78.4498		548969912	548970012
		Ku_c892_425	2	Chr.1B.1	21.406		1B	250.98	L	78.4498		548624063	548624163
		Ku_c9614_1657	2	Chr.1B.1	21.406		1B	250.98	-	78.4498		548966056	548966156
		Kukri_c18413_496	2	Chr.1B.1	21.406		1B	250.98	-	78.4498		548536105	548536204
		Kukri_c1918_1074	2	Chr.1B.1	21.406		1B	250.98	-	78.4498		548968507	548968607
		Kukri_c66451_128	2	Chr.1B.1	21.406		1B	250.98	-	78.4498		548902866	548902966
		Kukri_rep_c111676_103	2	Chr.1B.1	21.406		1B	250.98	L	78.4498		545800683	545800783
		Ra_c698_1987	2	Chr.1B.1	21.406		1B	250.98	L	78.4498		549784589	549784689
		RAC875_c1045_445	2	Chr.1B.1	21.406		1B	250.98	L	78.4498		548623397	548623497
		RAC875_c3835_782	2	Chr.1B.1	21.406		1B	250.98	L	78.4498		548536054	548536154
		Tdurum_contig22253_213	2	Chr.1B.1	21.406		1B	250.98	-	78.4498		547593908	547594008
		Tdurum_contig42797_1576	2	Chr.1B.1	21.406		1B	250.98	L	78.4498		548623111	548623211
		Tdurum_contig42797_4145	2	Chr.1B.1	21.406		1B	250.98	L	78.4498		548625632	548625732
		Tdurum_contig44540_510	2	Chr.1B.1	21.406		1B	250.98	L	78.4498		548679383	548679483
		Tdurum_contig64811_273	2	Chr.1B.1	21.406		1B	250.98	-	78.4498		547975231	547975331
		Tdurum_contig64811_332	2	Chr.1B.1	21.406		1B	250.98	L	78.4498		547975172	547975272
		Tdurum_contig892_633	2	Chr.1B.1	21.406		1B	250.98	L	78.4498		547583963	547584063
		wsnp_Ex_c5098_9047611	2	Chr.1B.1	21.406		1B	250.98	L	78.4498		548971224	548971423
		wsnp_Ex_c5245_9283053	2	Chr.1B.1	21.406		1B	250.98	L	78.4498		548904892	548905092
		wsnp_JD_c6331_7499499	2	Chr.1B.1	21.406		1B	250.98	L	78.4498		548967406	548967544
		Ku_c23096_550	2	Chr.1B.1	21.406		-	-	-	-		548626795	548626895
1B.1-011	21.909	RAC875_c95548_156	2	Chr.1B.1	21.909		1B	250.96	-	78.4434		551032952	551033052
		GENE-0120_397	2	Chr.1B.1	21.909		1B	252.68	-	78.9923		551013009	551013105
		GENE-0120_431	2	Chr.1B.1	21.909		1B	252.68	-	78.9923		551012976	551013071
		wsnp_Ex_rep_c69766_68723140	2	Chr.1B.1	21.909		1B	252.68	L	78.9923		-	-
1B.1-012	22.544	Kukri_rep_c111991_498	2	Chr.1B.1	22.544		1B	260.88	L	81.609		553019341	553019441
		BobWhite_c35484_282	2	Chr.1B.1	22.544		1B	260.88	-	81.609		554746270	554746370
		BobWhite_rep_c57575_65	2	Chr.1B.1	22.544		1B	255.13	L	79.7741		555641082	555641182
		BS00082521_51	2	Chr.1B.1	22.544		1B	269.73	-	84.4331		555765091	555765191
		Excalibur_c24663_1042	2	Chr.1B.1	22.544		1B	256.24	L	80.1283		555775887	555775972
		Excalibur_c6892_274	2	Chr.1B.1	22.544		1B	255.13	-	79.7741		555638018	555638118
		Excalibur_rep_c107218_71	2	Chr.1B.1	22.544		1B	255.13	L	79.7741		555641112	555641212
		IACX4461	2	Chr.1B.1	22.544		1B	255.13	-	79.7741		555639622	555639741
		RAC875_c32687_153	2	Chr.1B.1	22.544		1B	256.24	L	80.1283		-	-
		Tdurum_contig65046_52	2	Chr.1B.1	22.544		1B	255.13	L	79.7741		555775887	555775972
		wsnp_Ex_c1440_2764269	2	Chr.1B.1	22.544		1B	250.96	L	78.4434		551178992	551179192
		wsnp_Ex_c1440_2764867	2	Chr.1B.1	22.544		1B	250.96	L	78.4434		551177422	551177622
		wsnp_Ex_c18462_27305612	2	Chr.1B.1	22.544		1B	252.68	-	78.9923		-	-
		wsnp_Ex_c58292_59652859	2	Chr.1B.1	22.544		1B	255.13	L	79.7741		555639581	555639781
		wsnp_Ex_c8625_14468525	2	Chr.1B.1	22.544		1B	260.88	L	81.609		553017401	553017601
		BS00084530_51	2	Chr.1B.1	22.544		7A	371.57	-	126.537		555775788	555775888
		BS00021975_51	2	Chr.1B.1	22.544		-	-	-	-		555765149	555765249
1B.1-013	23.383	BS00081395_51	2	Chr.1B.1	23.383		1A	260.38	-	84.3255		555933381	555933481
		BS00003934_51	2	Chr.1B.1	23.383		1B	261.96	-	81.9536		564908991	564909091
		BS00063092_51	2	Chr.1B.1	23.383		1B	260.88	L	81.609		563307003	563307103
		BS00065217_51	2	Chr.1B.1	23.383		1B	267.16	-	83.613		564690737	564690837
		BS00089563_51	2	Chr.1B.1	23.383		1B	257.66	L	80.5814		-	-
		BS00107749_51	2	Chr.1B.1	23.383		1B	257.66	L	80.5814		555939416	555939516
		CAP8_c818_370	2	Chr.1B.1	23.383		1B	255.13	L	79.7741		557943769	557943869
		Excalibur_c14911_976	2	Chr.1B.1	23.383		1B	261.96	L	81.9536		565669864	565669964
		Excalibur_c60931_1260	2	Chr.1B.1	23.383		1B	260.88	-	81.609		563030480	563030580
		GENE-0072_203	2	Chr.1B.1	23.383		1B	270.18	-	84.5767		-	-
		IACX6064	2	Chr.1B.1	23.383		1B	261.96	-	81.9536		-	-
		Kukri_c28631_607	2	Chr.1B.1	23.383		1B	255.13	L	79.7741		557397018	557397118
		Kukri_c8235_371	2	Chr.1B.1	23.383		1B	257.66	L	80.5814		560494282	560494382
		RAC875_c36737_316	2	Chr.1B.1	23.383		1B	260.88	-	81.609		562490054	562490148
		RAC875_c55891_712	2	Chr.1B.1	23.383		1B	261.96	L	81.9536		564909236	564909336
		Tdurum_contig42852_667	2	Chr.1B.1	23.383		1B	267.16	L	83.613		565672699	565672799
		Tdurum_contig48523_1365	2	Chr.1B.1	23.383		1B	255.13	-	79.7741		560492600	560492700
		Tdurum_contig48523_1838	2	Chr.1B.1	23.383		1B	255.13	L	79.7741		560504405	560504505
		Tdurum_contig8158_269	2	Chr.1B.1	23.383		1B	263.45	L	82.4291		564162696	564162796
		tplb0048b10_1365	2	Chr.1B.1	23.383		1B	255.13	L	79.7741		559966698	559966786
		wsnp_Ex_c39616_46871127	2	Chr.1B.1	23.383		1B	260.88	L	81.609		562375003	562375202
		wsnp_Ex_rep_c66389_64589189	2	Chr.1B.1	23.383		1B	255.13	L	79.7741		-	-
		wsnp_Ku_c8235_14030979	2	Chr.1B.1	23.383		1B	257.66	L	80.5814		-	-
		Tdurum_contig212_133	2	Chr.1B.1	23.383		7B	228.36	S	71.3277		556388483	556388583
		tplb0059m08_557	2	Chr.1B.1	23.383		-	-	-	-		556073831	556073931
1B.1-014	23.757	ksm219	2	Chr.1B.1	23.757		-	-	-	-		-	-
1B.1-015	23.872	barc61	2	Chr.1B.1	23.872		-	-	-	-		-	-
1B.1-016	25.043	cfa2129a	2	Chr.1B.1	25.043		-	-	-	-		-	-
1B.1-017	27.408	wsnp_Ex_rep_c67299_65844168	2	Chr.1B.1	27.408		1B	287.98	L	90.2568		-	-
		BobWhite_c22710_152	2	Chr.1B.1	27.408		1B	282.48	-	88.5017		584149504	584149604
		BS00022614_51	2	Chr.1B.1	27.408		1B	282.48	L	88.5017		583986645	583986745
		BS00022789_51	2	Chr.1B.1	27.408		1B	282.48	L	88.5017		584156288	584156388
		BS00034012_51	2	Chr.1B.1	27.408		1B	282.48	-	88.5017		-	-
		Ku_c8310_865	2	Chr.1B.1	27.408		1B	287.98	-	90.2568		588631640	588631722
		Kukri_c5336_365	2	Chr.1B.1	27.408		1B	282.48	L	88.5017		584108983	584109083
		wsnp_Ex_rep_c67299_65845319	2	Chr.1B.1	27.408		1B	285.82	L	89.5675		-	-
1B.1-018	29.332	Xcau598	2	Chr.1B.1	29.332		-	-	-	-		-	-
1B.1-019	30.938	RFL_Contig2176_932	2	Chr.1B.1	30.938		1B	304.15	L	95.4168		600891256	600891356
		RAC875_c39401_502	2	Chr.1B.1	30.938		1A	321.58	-	104.145		599339814	599339914
		BS00023071_51	2	Chr.1B.1	30.938		1B	304.37	L	95.487		599340349	599340449
		CAP7_c1137_53	2	Chr.1B.1	30.938		1B	304.37	-	95.487		598428406	598428501
		Excalibur_c44818_109	2	Chr.1B.1	30.938		1B	304.15	L	95.4168		600890404	600890504
		Kukri_c13978_132	2	Chr.1B.1	30.938		1B	304.15	-	95.4168		600890813	600890913
		RAC875_c52957_154	2	Chr.1B.1	30.938		1B	304.15	L	95.4168		-	-
		RFL_Contig2176_1111	2	Chr.1B.1	30.938		1B	304.15	-	95.4168		600891077	600891177
		RFL_Contig2176_1163	2	Chr.1B.1	30.938		1B	304.15	L	95.4168		600891025	600891125
		BS00069341_51	2	Chr.1B.1	30.938		-	-	-	-		598879535	598879622
		Ku_c7195_2622	2	Chr.1B.1	30.938		-	-	-	-		598670482	598670582
		RAC875_c39401_229	2	Chr.1B.1	30.938		-	-	-	-		599339476	599339561
		RAC875_c39401_277	2	Chr.1B.1	30.938		-	-	-	-		599339509	599339598
1B.1-020	31.399	Excalibur_rep_c107035_354	2	Chr.1B.1	31.399		-	-	-	-		608994730	608994830
		Excalibur_rep_c101787_89	2	Chr.1B.1	31.399		-	-	-	-		608996377	608996477
		RAC875_c67037_209	2	Chr.1B.1	31.399		-	-	-	-		608995799	608995889
1B.1-021	32.617	BS00063928_51	2	Chr.1B.1	32.617		1B	306.49	L	96.1635		621636618	621636718
		BS00021680_51	2	Chr.1B.1	32.617		1B	306.49	L	96.1635		619691916	619692016
		BS00022851_51	2	Chr.1B.1	32.617		1B	306.49	-	96.1635		619687904	619688004
		BS00041912_51	2	Chr.1B.1	32.617		1B	306.49	L	96.1635		619682551	619682651
		BS00067024_51	2	Chr.1B.1	32.617		1B	306.49	-	96.1635		621634560	621634660
		BS00095088_51	2	Chr.1B.1	32.617		1B	306.49	-	96.1635		619687932	619688032
		IAAV8459	2	Chr.1B.1	32.617		1B	306.49	-	96.1635		619686419	619686619
		IACX1240	2	Chr.1B.1	32.617		1B	306.49	L	96.1635		622467007	622467115
		Ku_c16636_347	2	Chr.1B.1	32.617		1B	306.49	L	96.1635		619690135	619690235
		Ku_c79340_308	2	Chr.1B.1	32.617		1B	306.49	L	96.1635		619694118	619694218
		Kukri_c11389_59	2	Chr.1B.1	32.617		1B	306.49	L	96.1635		619683576	619683676
		RAC875_c4908_1539	2	Chr.1B.1	32.617		1B	306.49	L	96.1635		622466391	622466491
		RAC875_c65295_290	2	Chr.1B.1	32.617		1B	306.49	L	96.1635		-	-
		wsnp_BE494527B_Ta_2_1	2	Chr.1B.1	32.617		1B	306.49	-	96.1635		622467061	622467181
		wsnp_Ex_c18384_27213023	2	Chr.1B.1	32.617		1B	306.49	L	96.1635		619691472	619691671
		wsnp_Ex_c194_381656	2	Chr.1B.1	32.617		1B	306.49	L	96.1635		619685724	619685924
		wsnp_Ku_c41261_49287074	2	Chr.1B.1	32.617		1B	306.49	L	96.1635		620452933	620453112
		GENE-0506_129	2	Chr.1B.1	32.617		-	-	-	-		615125993	615126093
1B.1-022	34.756	BS00083124_51	2	Chr.1B.1	34.756		-	-	-	-		630831712	630831812
1B.1-023	35.421	BS00022249_51	2	Chr.1B.1	35.421		1B	333.29	L	104.716		629486935	629487035
		BS00034450_51	2	Chr.1B.1	35.421		1B	330.97	L	103.975		-	-
		Tdurum_contig65853_242	2	Chr.1B.1	35.421		1B	330.97	-	103.975		628514291	628514391
		Tdurum_contig65853_534	2	Chr.1B.1	35.421		1B	332.44	L	104.444		-	-
1B.1-024	36.873	Excalibur_rep_c72368_68	2	Chr.1B.1	36.873		1B	311.35	-	97.7144		623770663	623770763
		BobWhite_c42716_71	2	Chr.1B.1	36.873		1B	311.35	L	97.7144		-	-
		BS00069829_51	2	Chr.1B.1	36.873		1B	311.35	-	97.7144		-	-
		BS00110231_51	2	Chr.1B.1	36.873		1B	310.25	L	97.3634		623989423	623989523
		Excalibur_c40808_441	2	Chr.1B.1	36.873		1B	311.35	L	97.7144		623833180	623833280
		Excalibur_rep_c96924_118	2	Chr.1B.1	36.873		1B	311.35	-	97.7144		623712982	623713082
		RAC875_c47427_75	2	Chr.1B.1	36.873		1B	315.61	L	99.0738		623731255	623731355
		RFL_Contig2826_548	2	Chr.1B.1	36.873		1B	311.35	L	97.7144		622571839	622571933
		RFL_Contig5937_1677	2	Chr.1B.1	36.873		1B	315.61	-	99.0738		623730512	623730612
		wsnp_Ex_rep_c66255_64400455	2	Chr.1B.1	36.873		1B	311.35	-	97.7144		623729791	623729969
1B.1-025	37.886	gwm268	2	Chr.1B.1	37.886		-	-	-	-		-	-
1B.1-026	38.448	Excalibur_c10111_85	2	Chr.1B.1	38.448		1B	352.75	L	110.926		637826156	637826256
		BobWhite_c26569_190	2	Chr.1B.1	38.448		1A	344.45	L	111.552		637498253	637498339
		BobWhite_c5655_300	2	Chr.1B.1	38.448		1B	348.9	L	109.697		637369186	637369286
		Excalibur_c10111_127	2	Chr.1B.1	38.448		1B	352.75	L	110.926		637826114	637826214
		Excalibur_rep_c68706_1084	2	Chr.1B.1	38.448		1B	352.75	L	110.926		637829717	637829814
		Kukri_c5357_323	2	Chr.1B.1	38.448		1B	352.75	L	110.926		-	-
		RAC875_rep_c70332_961	2	Chr.1B.1	38.448		1B	352.75	-	110.926		637827971	637828051
		tplb0034e16_1165	2	Chr.1B.1	38.448		1B	352.75	-	110.926		-	-
		tplb0034e16_925	2	Chr.1B.1	38.448		1B	352.75	L	110.926		637827848	637827948
		wsnp_Ex_rep_c67098_65573819	2	Chr.1B.1	38.448		1B	354.19	L	111.385		-	-
		wsnp_RFL_Contig3738_3992954	2	Chr.1B.1	38.448		1B	352.75	-	110.926		637827971	637828051
1B.1-027	39.4	BS00068327_51	2	Chr.1B.1	39.4		1B	344.72	-	108.363		14051470	14051570
1B.1-028	40.79	wsnp_Ex_c27176_36393952	2	Chr.1B.1	40.79		1B	361.89	L	113.842		-	-
		BobWhite_c19733_301	2	Chr.1B.1	40.79		1B	356.34	L	112.071		641552667	641552767
		JD_c954_2440	2	Chr.1B.1	40.79		1B	362.79	-	114.129		640849978	640850078
		wsnp_Ex_c27176_36392532	2	Chr.1B.1	40.79		1B	362.65	-	114.085		-	-
		wsnp_Ex_c27176_36392758	2	Chr.1B.1	40.79		1B	362.65	-	114.085		640849401	640849601
		wsnp_Ex_rep_c67747_66422078	2	Chr.1B.1	40.79		1B	362.79	-	114.129		-	-
		wsnp_Ex_rep_c67747_66422973	2	Chr.1B.1	40.79		1B	362.65	-	114.085		640845380	640845580
1B.1-029	42.024	Tdurum_contig32775_78	2	Chr.1B.1	42.024		1B	356.34	-	112.071		-	-
		Excalibur_c63885_115	2	Chr.1B.1	42.024		1B	357.34	-	112.39		641632818	641632918
		Kukri_c21276_1056	2	Chr.1B.1	42.024		1B	357.34	L	112.39		641632240	641632340
		Kukri_c21276_816	2	Chr.1B.1	42.024		1B	357.34	L	112.39		641632480	641632580
		Ra_c18630_284	2	Chr.1B.1	42.024		1B	354.19	L	111.385		641199214	641199314
		RAC875_c27273_334	2	Chr.1B.1	42.024		1B	356.34	-	112.071		641839317	641839417
1B.1-030	42.224	Kukri_c39223_831	2	Chr.1B.1	42.224		1B	351.32	L	110.469		640556038	640556138
		BobWhite_c2027_215	2	Chr.1B.1	42.224		1B	362.79	-	114.129		640555431	640555531
1B.1-031	42.988	Excalibur_c42301_54	2	Chr.1B.1	42.988		1B	368.28	L	115.881		643257828	643257927
1B.1-032	44.865	BS00021934_51	2	Chr.1B.1	44.865		1B	374.33	-	117.812		646189682	646189782
1B.1-033	47.609	BS00012012_51	2	Chr.1B.1	47.609		1B	420.64	-	132.59		660529175	660529275
		BS00015519_51	2	Chr.1B.1	47.609		1B	420.64	-	132.59		660528071	660528171
		BS00032039_51	2	Chr.1B.1	47.609		1B	420.64	L	132.59		660528542	660528642
		BS00071893_51	2	Chr.1B.1	47.609		1B	415.34	L	130.899		658738489	658738589
		CAP12_c1085_283	2	Chr.1B.1	47.609		1B	426.34	L	134.409		662021267	662021367
		Excalibur_c22205_573	2	Chr.1B.1	47.609		1B	428.91	-	135.229		660012260	660012360
		GENE-0208_279	2	Chr.1B.1	47.609		1B	415.34	-	130.899		-	-
		GENE-0208_695	2	Chr.1B.1	47.609		1B	415.34	L	130.899		659380800	659380896
		Kukri_rep_c89128_138	2	Chr.1B.1	47.609		1B	420.64	L	132.59		660528275	660528375
		Tdurum_contig10475_87	2	Chr.1B.1	47.609		1B	425.71	L	134.208		662021480	662021580
		Tdurum_contig25612_195	2	Chr.1B.1	47.609		1B	425.71	L	134.208		662021374	662021471
		Tdurum_contig68980_317	2	Chr.1B.1	47.609		1B	428.91	-	135.229		660012129	660012227
		Tdurum_contig68980_448	2	Chr.1B.1	47.609		1B	428.91	L	135.229		660012260	660012360
		wsnp_Ex_c4774_8519623	2	Chr.1B.1	47.609		1B	419.21	L	132.134		660721935	660722135
		BobWhite_c9091_160	2	Chr.1B.1	47.609		-	-	-	-		660011732	660011832
1B.1-034	47.944	Kukri_rep_c102102_273	2	Chr.1B.1	47.944		1B	413.13	L	130.193		-	-
		BobWhite_c39901_338	2	Chr.1B.1	47.944		1B	415.34	L	130.899		658531665	658531765
		BobWhite_c44460_821	2	Chr.1B.1	47.944		1B	415.34	-	130.899		-	-
		GENE-0129_110	2	Chr.1B.1	47.944		1B	415.34	-	130.899		658530485	658530572
		GENE-0129_214	2	Chr.1B.1	47.944		1B	415.34	-	130.899		658530578	658530670
		RAC875_c49225_66	2	Chr.1B.1	47.944		1B	413.13	L	130.193		658498330	658498422
		RAC875_c64377_732	2	Chr.1B.1	47.944		1B	413.13	-	130.193		-	-
		RAC875_rep_c111494_195	2	Chr.1B.1	47.944		1B	415.34	-	130.899		658530962	658531062
		wsnp_JD_c20871_18460030	2	Chr.1B.1	47.944		1B	413.13	-	130.193		-	-
1B.1-035	52.928	BS00084990_51	2	Chr.1B.1	52.928		1B	489.54	L	154.576		673745662	673745762
		IACX17310	2	Chr.1B.1	52.928		1B	470.18	-	148.398		673743193	673743339
1B.1-036	53.113	RAC875_c9770_123	2	Chr.1B.1	53.113		1B	502.12	L	158.591		673743486	673743586
1B.1-037	54.625	GENE-0543_201	2	Chr.1B.1	54.625		1B	503.47	L	159.022		681690469	681690565
1B.1-038	55.102	Excalibur_c14102_459	2	Chr.1B.1	55.102		1B	507.3	-	160.244		-	-
1B.1-039	55.449	RAC875_c13829_144	2	Chr.1B.1	55.449		1A	440.09	-	142.526		677816097	677816197
		Jagger_c2379_126	2	Chr.1B.1	55.449		1A	440.09	-	142.526		677777307	677777402
		RAC875_c13829_108	2	Chr.1B.1	55.449		1A	440.09	-	142.526		677867947	677868049
		RAC875_c13829_224	2	Chr.1B.1	55.449		1A	440.09	-	142.526		677867831	677867931
		RAC875_c13829_413	2	Chr.1B.1	55.449		1A	440.38	-	142.62		677815828	677815928
		BobWhite_c34125_183	2	Chr.1B.1	55.449		1B	507.3	L	160.244		676271634	676271734
		BS00024107_51	2	Chr.1B.1	55.449		1B	502.12	L	158.591		678256925	678257025
		BS00063302_51	2	Chr.1B.1	55.449		1B	507.3	L	160.244		676813358	676813458
		BS00093275_51	2	Chr.1B.1	55.449		1D	288.66	L	179.542		677256107	677256207
1B.1-040	56.503	BobWhite_c20073_382	2	Chr.1B.1	56.503		1B	509.37	-	160.904		678256909	678257009
		BobWhite_c11756_79	2	Chr.1B.1	56.503		1B	507.3	-	160.244		676776329	676776429
		BS00067000_51	2	Chr.1B.1	56.503		1B	470.18	L	148.398		678407585	678407685
		Tdurum_contig41999_2908	2	Chr.1B.1	56.503		1B	521.87	-	164.893		678318044	678318144
		Tdurum_contig41999_3220	2	Chr.1B.1	56.503		1B	509.37	-	160.904		678318676	678318776
		BobWhite_c42696_188	2	Chr.1B.1	56.503		1D	279.89	L	174.087		-	-
1B.1-041	56.859	RAC875_c46093_492	2	Chr.1B.1	56.859		1B	345.15	L	108.5		633332971	633333071
1B.1-042	56.91	BS00011892_51	2	Chr.1B.1	56.91		1B	507.3	-	160.244		676078086	676078186
		Tdurum_contig76653_295	2	Chr.1B.1	56.91		-	-	-	-		675866147	675866232
1B.1-043	57.135	BS00003633_51	2	Chr.1B.1	57.135		1B	344.72	-	108.363		633137335	633137436
		BS00087544_51	2	Chr.1B.1	57.135		1B	340.91	-	107.147		-	-
		Excalibur_c37496_271	2	Chr.1B.1	57.135		1B	340.91	L	107.147		633138200	633138300
		Tdurum_contig11077_122	2	Chr.1B.1	57.135		1B	340.91	L	107.147		633137172	633137272
1B.1-044	58.19	Tdurum_contig44851_927	2	Chr.1B.1	58.19		1B	513.23	-	162.136		683470848	683470948
		Tdurum_contig44851_593	2	Chr.1B.1	58.19		1D	264.24	-	164.353		683471187	683471285
		Tdurum_contig44851_987	2	Chr.1B.1	58.19		-	-	-	-		683470788	683470888
1B.1-045	58.97	Excalibur_rep_c102616_317	2	Chr.1B.1	58.97		1B	530.72	-	167.717		685741423	685741523
		Kukri_rep_c110309_129	2	Chr.1B.1	58.97		1B	530.72	-	167.717		685740932	685741032
		RAC875_rep_c111730_97	2	Chr.1B.1	58.97		1B	549.23	L	173.624		685723824	685723919
		Tdurum_contig1631_240	2	Chr.1B.1	58.97		1B	541.99	L	171.314		686840546	686840646
		Tdurum_contig60566_269	2	Chr.1B.1	58.97		1B	549.23	L	173.624		686932074	686932174
		wsnp_Ex_c750_1474184	2	Chr.1B.1	58.97		1B	549.23	L	173.624		686843722	686843918
		wsnp_Ex_c750_1474300	2	Chr.1B.1	58.97		1B	463.96	-	146.414		686843834	686844034
1B.1-046	59.341	wsnp_Ex_c649_1279852	2	Chr.1B.1	59.341		-	-	-	-		681253235	681253435
1B.1-047	59.426	BS00022539_51	2	Chr.1B.1	59.426		1B	355.42	L	111.778		637826081	637826181
		CAP12_c6260_154	2	Chr.1B.1	59.426		1B	347.44	-	109.231		-	-
		CAP12_c6260_64	2	Chr.1B.1	59.426		1B	347.44	-	109.231		634165831	634165911
		Excalibur_c22845_180	2	Chr.1B.1	59.426		1B	351.32	-	110.469		636264415	636264513
		Excalibur_c43793_379	2	Chr.1B.1	59.426		1B	347.44	L	109.231		634150507	634150607
		Excalibur_rep_c70674_83	2	Chr.1B.1	59.426		1B	355.42	-	111.778		637622422	637622522
		Kukri_c18109_475	2	Chr.1B.1	59.426		1B	350.34	-	110.156		-	-
		Kukri_c18109_649	2	Chr.1B.1	59.426		1B	350.34	-	110.156		636264147	636264247
		Kukri_c18109_682	2	Chr.1B.1	59.426		1B	350.34	-	110.156		636264180	636264280
		Kukri_c63336_621	2	Chr.1B.1	59.426		1B	347.44	L	109.231		634165811	634165911
		RAC875_c13258_955	2	Chr.1B.1	59.426		1B	348.9	-	109.697		636738090	636738190
		RAC875_c35729_1215	2	Chr.1B.1	59.426		1B	344.72	-	108.363		320983345	320983443
		RAC875_c7357_1107	2	Chr.1B.1	59.426		1B	350.34	-	110.156		636264240	636264340
		TA001769-0538	2	Chr.1B.1	59.426		1B	345.15	-	108.5		633333178	633333231
		Tdurum_contig16606_648	2	Chr.1B.1	59.426		1B	345.15	-	108.5		633333178	633333278
1B.1-048	59.58	gwm274	2	Chr.1B.1	59.58		-	-	-	-		-	-
1B.1-049	59.707	Excalibur_c33470_175	2	Chr.1B.1	59.707		1B	329.7	-	103.57		-	-
		Tdurum_contig49651_227	2	Chr.1B.1	59.707		1B	321.83	-	101.059		627946367	627946467
		Tdurum_contig49651_546	2	Chr.1B.1	59.707		1B	321.83	L	101.059		-	-
		Tdurum_contig53772_362	2	Chr.1B.1	59.707		1B	321.83	L	101.059		628006370	628006470
		Tdurum_contig57927_460	2	Chr.1B.1	59.707		1B	331.85	L	104.256		629159089	629159189
		wsnp_Ex_c5296_9365528	2	Chr.1B.1	59.707		1B	321.83	L	101.059		-	-
		wsnp_Ex_c5296_9365847	2	Chr.1B.1	59.707		1B	321.83	L	101.059		627946317	627946513
		wsnp_Ex_c5296_9365860	2	Chr.1B.1	59.707		1B	321.83	L	101.059		627946304	627946504
1B.1-050	60.193	BS00081749_51	2	Chr.1B.1	60.193		1B	311.35	-	97.7144		623762394	623762494
		BobWhite_c8016_301	2	Chr.1B.1	60.193		1B	316.93	L	99.495		623722545	623722645
		BS00083060_51	2	Chr.1B.1	60.193		1B	311.35	-	97.7144		623731528	623731628
		RAC875_c47427_235	2	Chr.1B.1	60.193		1B	311.35	-	97.7144		623731415	623731515
1B.1-051	60.23	Tdurum_contig15699_236	2	Chr.1B.1	60.23		1B	502.12	-	158.591		-	-
1B.1-052	60.268	wsnp_JD_rep_c63201_40318622	2	Chr.1B.1	60.268		1B	303.21	-	95.1168		613413176	613413372
		BS00006033_51	2	Chr.1B.1	60.268		1B	303.21	-	95.1168		613416923	613417013
		BS00072289_51	2	Chr.1B.1	60.268		1B	297.09	L	93.1639		610041137	610041237
		Kukri_s117372_152	2	Chr.1B.1	60.268		1B	303.21	-	95.1168		613323159	613323258
		RAC875_c61512_173	2	Chr.1B.1	60.268		1B	304.37	L	95.487		613324686	613324786
		RAC875_c78619_523	2	Chr.1B.1	60.268		1B	303.21	L	95.1168		-	-
1B.1-053	60.978	BS00104270_51	2	Chr.1B.1	60.978		1B	549.23	-	173.624		688232218	688232318
		wsnp_Ex_c1597_3045682	2	Chr.1B.1	60.978		1B	542.34	L	171.425		688283056	688283256
		RAC875_c6537_2196	2	Chr.1B.1	60.978		1D	300.12	-	186.67		688284412	688284505
		wsnp_Ku_c1827_3575162	2	Chr.1B.1	60.978		1D	291.84	L	181.52		688284357	688284557
1B.1-054	61.28	wmc134	2	Chr.1B.1	61.28		-	-	-	-		-	-
1B.1-055	61.388	Excalibur_c3557_66	2	Chr.1B.1	61.388		1B	294.66	-	92.3885		595184562	595184662
		BS00110278_51	2	Chr.1B.1	61.388		1B	294.66	L	92.3885		593923476	593923576
		Excalibur_c94658_59	2	Chr.1B.1	61.388		1B	301.01	L	94.4148		593836734	593836816
		Excalibur_rep_c103592_565	2	Chr.1B.1	61.388		1B	301.51	L	94.5744		594140006	594140106
		Excalibur_rep_c103592_955	2	Chr.1B.1	61.388		1B	301.51	L	94.5744		594140396	594140496
		wsnp_BG606986B_Ta_2_1	2	Chr.1B.1	61.388		1B	294.66	-	92.3885		595181306	595181426
1B.1-056	61.508	Kukri_c3187_1062	2	Chr.1B.1	61.508		1B	287.98	-	90.2568		-	-
		BobWhite_c15152_341	2	Chr.1B.1	61.508		1B	287.98	-	90.2568		589061442	589061542
		BobWhite_c17644_112	2	Chr.1B.1	61.508		1B	287.98	L	90.2568		589071985	589072085
		BobWhite_c17644_456	2	Chr.1B.1	61.508		1B	287.98	L	90.2568		589071283	589071383
		BobWhite_c39656_106	2	Chr.1B.1	61.508		1B	289.04	-	90.5951		589919546	589919646
		BS00010148_51	2	Chr.1B.1	61.508		1B	287.98	L	90.2568		591110010	591110110
		BS00010436_51	2	Chr.1B.1	61.508		1B	287.98	L	90.2568		591109894	591109994
		BS00023148_51	2	Chr.1B.1	61.508		1B	287.98	L	90.2568		589074122	589074220
		BS00025527_51	2	Chr.1B.1	61.508		1B	289.04	-	90.5951		590757944	590758044
		BS00042244_51	2	Chr.1B.1	61.508		1B	287.98	-	90.2568		591233339	591233439
		BS00107589_51	2	Chr.1B.1	61.508		1B	287.98	L	90.2568		589074096	589074196
		Excalibur_rep_c106078_822	2	Chr.1B.1	61.508		1B	287.98	L	90.2568		589133829	589133929
		IACX9046	2	Chr.1B.1	61.508		1B	287.98	L	90.2568		591109901	591110021
		Ku_c9909_1766	2	Chr.1B.1	61.508		1B	289.04	-	90.5951		592028816	592028916
		Kukri_rep_c112383_588	2	Chr.1B.1	61.508		1B	289.04	L	90.5951		591113616	591113716
		RAC875_c100059_123	2	Chr.1B.1	61.508		1B	289.04	-	90.5951		592365613	592365712
		RAC875_rep_c99365_219	2	Chr.1B.1	61.508		1B	287.98	L	90.2568		589073463	589073559
		TA004690-1102	2	Chr.1B.1	61.508		1B	287.98	-	90.2568		589134196	589134247
		Tdurum_contig83079_133	2	Chr.1B.1	61.508		1B	287.98	-	90.2568		592638274	592638374
		wsnp_Ex_c6378_11086366	2	Chr.1B.1	61.508		1B	289.04	L	90.5951		591113591	591113766
		wsnp_Ku_c30494_40319867	2	Chr.1B.1	61.508		1B	287.98	L	90.2568		589070584	589070784
		BS00011934_51	2	Chr.1B.1	61.508		-	-	-	-		591109501	591109595
1B.1-057	61.616	Excalibur_c92298_213	2	Chr.1B.1	61.616		1D	275.48	L	171.344		-	-
1B.1-058	61.747	RAC875_c31031_387	2	Chr.1B.1	61.747		1A	312.46	-	101.192		587984724	587984815
		BS00026338_51	2	Chr.1B.1	61.747		1B	287.03	-	89.9537		587028798	587028898
		BS00066944_51	2	Chr.1B.1	61.747		1B	287.28	L	90.0334		-	-
		BS00067627_51	2	Chr.1B.1	61.747		1B	276.98	-	86.7466		580537977	580538077
		BS00078029_51	2	Chr.1B.1	61.747		1B	282.48	-	88.5017		584142700	584142792
		BS00100853_51	2	Chr.1B.1	61.747		1B	287.98	L	90.2568		587473442	587473542
		Ex_c69066_186	2	Chr.1B.1	61.747		1B	287.98	-	90.2568		-	-
		Excalibur_c60106_73	2	Chr.1B.1	61.747		1B	287.98	-	90.2568		587985842	587985942
		Excalibur_rep_c69066_270	2	Chr.1B.1	61.747		1B	287.98	L	90.2568		588629757	588629857
		Kukri_c1932_300	2	Chr.1B.1	61.747		1B	282.48	L	88.5017		584147530	584147629
		Kukri_c1932_624	2	Chr.1B.1	61.747		1B	282.48	-	88.5017		584148622	584148722
		RAC875_c1136_363	2	Chr.1B.1	61.747		1B	287.28	-	90.0334		-	-
		RAC875_c1136_867	2	Chr.1B.1	61.747		1B	287.28	-	90.0334		-	-
		RAC875_c32848_578	2	Chr.1B.1	61.747		1B	287.98	-	90.2568		-	-
		RAC875_c62171_386	2	Chr.1B.1	61.747		1B	287.98	-	90.2568		588627492	588627592
		RAC875_rep_c109970_73	2	Chr.1B.1	61.747		1B	287.98	L	90.2568		-	-
		TA005251-0278	2	Chr.1B.1	61.747		1B	287.28	-	90.0334		-	-
		wsnp_Ex_c27644_36826484	2	Chr.1B.1	61.747		1B	287.98	L	90.2568		-	-
		Excalibur_c64439_87	2	Chr.1B.1	61.747		-	-	-	-		582688900	582688996
		Jagger_c7242_85	2	Chr.1B.1	61.747		-	-	-	-		581413050	581413150
1B.1-059	62.085	wmc563a	2	Chr.1B.1	62.085		-	-	-	-		-	-
1B.1-060	62.42	Tdurum_contig13117_1316	2	Chr.1B.1	62.42		1B	274.87	L	86.0733		573571870	573571970
1B.1-061	62.754	BS00055866_51	2	Chr.1B.1	62.754		1B	276.98	-	86.7466		577186700	577186800
		BobWhite_c14158_112	2	Chr.1B.1	62.754		1B	273.29	L	85.5691		-	-
		BS00055864_51	2	Chr.1B.1	62.754		1B	276.98	-	86.7466		577186858	577186958
		BS00089031_51	2	Chr.1B.1	62.754		1B	273.29	-	85.5691		-	-
		GENE-0487_644	2	Chr.1B.1	62.754		1B	276.98	-	86.7466		576023419	576023511
		GENE-0487_795	2	Chr.1B.1	62.754		1B	276.98	-	86.7466		576023299	576023383
		IAAV2683	2	Chr.1B.1	62.754		1B	273.29	L	85.5691		-	-
		IAAV5588	2	Chr.1B.1	62.754		1B	273.29	-	85.5691		-	-
		IACX11274	2	Chr.1B.1	62.754		1B	276.98	-	86.7466		-	-
		IACX6346	2	Chr.1B.1	62.754		1B	273.29	-	85.5691		575867890	575868009
		Kukri_c25961_108	2	Chr.1B.1	62.754		1B	276.98	L	86.7466		575863800	575863900
		Kukri_c25961_166	2	Chr.1B.1	62.754		1B	273.29	L	85.5691		575863858	575863958
		RAC875_c103613_441	2	Chr.1B.1	62.754		1B	276.98	-	86.7466		573871204	573871304
		RAC875_c87950_333	2	Chr.1B.1	62.754		1B	276.98	L	86.7466		577178580	577178680
1B.1-062	63.121	cfd48	2	Chr.1B.1	63.121		-	-	-	-		-	-
1B.1-063	63.804	CAP12_c2858_94	2	Chr.1B.1	63.804		1B	273.29	-	85.5691		-	-
		BobWhite_c11044_322	2	Chr.1B.1	63.804		1B	266.71	-	83.4694		566687502	566687602
		BobWhite_c43917_288	2	Chr.1B.1	63.804		1B	269.73	-	84.4331		568965729	568965829
		BobWhite_c5812_440	2	Chr.1B.1	63.804		1B	269.73	L	84.4331		568968760	568968845
		BS00024320_51	2	Chr.1B.1	63.804		1B	269.73	-	84.4331		566993600	566993700
		BS00062724_51	2	Chr.1B.1	63.804		1B	269.73	-	84.4331		567713913	567714010
		BS00062880_51	2	Chr.1B.1	63.804		1B	269.73	-	84.4331		566835599	566835697
		BS00086083_51	2	Chr.1B.1	63.804		1B	269.73	L	84.4331		571060376	571060476
		Ex_c11930_509	2	Chr.1B.1	63.804		1B	269.73	-	84.4331		571176011	571176111
		Excalibur_c10496_651	2	Chr.1B.1	63.804		1B	269.73	L	84.4331		-	-
		Excalibur_c112015_118	2	Chr.1B.1	63.804		1B	269.73	-	84.4331		566838845	566838945
		Excalibur_c9149_1326	2	Chr.1B.1	63.804		1B	269.73	-	84.4331		566840423	566840523
		Excalibur_c9149_1789	2	Chr.1B.1	63.804		1B	269.73	-	84.4331		566839222	566839322
		IAAV3802	2	Chr.1B.1	63.804		1B	269.73	-	84.4331		571060026	571060183
		IAAV4667	2	Chr.1B.1	63.804		1B	269.73	-	84.4331		568965434	568965600
		IACX11320	2	Chr.1B.1	63.804		1B	269.73	L	84.4331		566831265	566831363
		Ku_c33271_432	2	Chr.1B.1	63.804		1B	273.29	L	85.5691		572681172	572681272
		Ku_c956_1797	2	Chr.1B.1	63.804		1B	269.73	-	84.4331		571439472	571439572
		Kukri_c13043_1084	2	Chr.1B.1	63.804		1B	272.62	L	85.3553		571060242	571060342
		Kukri_c13043_1293	2	Chr.1B.1	63.804		1B	269.73	L	84.4331		571060033	571060133
		Kukri_c13043_832	2	Chr.1B.1	63.804		1B	272.62	L	85.3553		571060494	571060594
		Kukri_c15391_468	2	Chr.1B.1	63.804		1B	269.73	L	84.4331		566831462	566831562
		Kukri_c39698_228	2	Chr.1B.1	63.804		1B	269.73	L	84.4331		-	-
		Kukri_c39698_278	2	Chr.1B.1	63.804		1B	269.73	L	84.4331		-	-
		Kukri_c7770_176	2	Chr.1B.1	63.804		1B	266.71	L	83.4694		566603683	566603783
		Kukri_c9133_2211	2	Chr.1B.1	63.804		1B	272.62	L	85.3553		570842645	570842745
		Kukri_c9133_534	2	Chr.1B.1	63.804		1B	272.62	-	85.3553		570840968	570841068
		Kukri_rep_c103359_233	2	Chr.1B.1	63.804		1B	269.73	L	84.4331		568522704	568522803
		Kukri_rep_c70501_255	2	Chr.1B.1	63.804		1B	273.29	L	85.5691		572647565	572647665
		Ra_c2748_671	2	Chr.1B.1	63.804		1B	269.73	-	84.4331		-	-
		Ra_c35710_395	2	Chr.1B.1	63.804		1B	273.29	L	85.5691		572913260	572913360
		RAC875_c36559_1994	2	Chr.1B.1	63.804		1B	273.29	L	85.5691		572296930	572297030
		RAC875_c97479_160	2	Chr.1B.1	63.804		1B	273.29	-	85.5691		572293876	572293976
		RFL_Contig2686_285	2	Chr.1B.1	63.804		1B	273.29	-	85.5691		572288574	572288674
		RFL_Contig2686_571	2	Chr.1B.1	63.804		1B	273.29	-	85.5691		572288288	572288388
		RFL_Contig4235_707	2	Chr.1B.1	63.804		1B	269.73	L	84.4331		566833817	566833917
		TA004824-0802	2	Chr.1B.1	63.804		1B	272.62	-	85.3553		571574146	571574195
		Tdurum_contig30517_174	2	Chr.1B.1	63.804		1B	269.73	L	84.4331		566838811	566838911
		Tdurum_contig30517_310	2	Chr.1B.1	63.804		1B	269.73	-	84.4331		566838675	566838775
		Tdurum_contig30517_578	2	Chr.1B.1	63.804		1B	269.73	-	84.4331		566838407	566838507
		Tdurum_contig47550_699	2	Chr.1B.1	63.804		1B	266.71	L	83.4694		566603683	566603783
		Tdurum_contig604_356	2	Chr.1B.1	63.804		1B	267.05	L	83.5779		566762732	566762832
		Tdurum_contig85620_467	2	Chr.1B.1	63.804		1B	266.71	-	83.4694		566687502	566687602
		wsnp_CAP11_c287_244799	2	Chr.1B.1	63.804		1B	269.73	-	84.4331		570023870	570024069
		wsnp_Ex_c13109_20725640	2	Chr.1B.1	63.804		1B	269.73	L	84.4331		568525217	568525417
		wsnp_Ex_c15611_23928961	2	Chr.1B.1	63.804		1B	269.73	-	84.4331		570840918	570841118
		wsnp_Ex_c15611_23929128	2	Chr.1B.1	63.804		1B	269.73	L	84.4331		570840751	570840951
		wsnp_Ex_c21198_30326388	2	Chr.1B.1	63.804		1B	269.73	-	84.4331		-	-
		wsnp_Ex_c21198_30327016	2	Chr.1B.1	63.804		1B	269.73	L	84.4331		570293110	570293294
		wsnp_Ex_c23230_32466568	2	Chr.1B.1	63.804		1B	269.73	L	84.4331		568968245	568968400
		wsnp_Ex_c23235_32471767	2	Chr.1B.1	63.804		1B	269.73	L	84.4331		568568322	568568522
		wsnp_Ex_c24318_33562395	2	Chr.1B.1	63.804		1B	269.73	L	84.4331		-	-
		wsnp_Ex_c5101_9052671	2	Chr.1B.1	63.804		1B	269.73	L	84.4331		570841777	570841976
		wsnp_Ex_c5101_9053178	2	Chr.1B.1	63.804		1B	269.73	L	84.4331		570841270	570841470
		wsnp_Ex_c7585_12955306	2	Chr.1B.1	63.804		1B	269.73	L	84.4331		572298631	572298812
		wsnp_Ex_c7585_12957020	2	Chr.1B.1	63.804		1B	269.73	L	84.4331		572296917	572297117
		wsnp_Ex_c9577_15857465	2	Chr.1B.1	63.804		1B	272.62	L	85.3553		571441099	571441289
		wsnp_Ex_c9577_15857679	2	Chr.1B.1	63.804		1B	269.73	L	84.4331		571441303	571441503
		wsnp_Ex_rep_c107911_91350866	2	Chr.1B.1	63.804		1B	269.73	L	84.4331		570277045	570277245
		wsnp_Ex_rep_c107911_91350930	2	Chr.1B.1	63.804		1B	269.73	L	84.4331		570277109	570277309
		wsnp_Ku_c13043_20902807	2	Chr.1B.1	63.804		1B	269.73	L	84.4331		-	-
		wsnp_Ku_c17017_26019611	2	Chr.1B.1	63.804		1B	272.62	L	85.3553		572532662	572532862
		wsnp_Ku_c4175_7603236	2	Chr.1B.1	63.804		1B	269.73	L	84.4331		571176458	571176658
		wsnp_Ku_rep_c89089_82009060	2	Chr.1B.1	63.804		1B	269.73	L	84.4331		-	-
		wsnp_Ku_rep_c89089_82009285	2	Chr.1B.1	63.804		1B	269.73	L	84.4331		570294426	570294626
		wsnp_Ra_c2748_5223434	2	Chr.1B.1	63.804		1B	269.73	L	84.4331		-	-
		BS00022314_51	2	Chr.1B.1	63.804		2B	346.46	L	108.038		-	-
1B.1-064	66.021	BobWhite_c2027_84	2	Chr.1B.1	66.021		1B	356.34	-	112.071		640555569	640555660
		Excalibur_c11980_619	2	Chr.1B.1	66.021		1B	362.79	L	114.129		640555401	640555501
		Excalibur_c34765_1023	2	Chr.1B.1	66.021		1B	356.34	-	112.071		-	-
		Excalibur_c34765_1356	2	Chr.1B.1	66.021		1B	362.79	-	114.129		-	-
		Excalibur_c8557_258	2	Chr.1B.1	66.021		1B	356.34	L	112.071		640161544	640161636
		Excalibur_s103715_85	2	Chr.1B.1	66.021		1B	356.34	-	112.071		640157065	640157163
		IAAV1167	2	Chr.1B.1	66.021		1B	356.34	-	112.071		640555486	640555686
		IAAV1549	2	Chr.1B.1	66.021		1B	356.34	-	112.071		640556080	640556255
		IAAV1683	2	Chr.1B.1	66.021		1B	362.79	-	114.129		640156882	640157034
		Jagger_c4380_159	2	Chr.1B.1	66.021		1B	362.79	-	114.129		-	-
		Kukri_c30159_573	2	Chr.1B.1	66.021		1B	356.34	-	112.071		640160774	640160874
		TA004946-0577	2	Chr.1B.1	66.021		1B	356.34	L	112.071		640560321	640560372
		Tdurum_contig10036_1044	2	Chr.1B.1	66.021		1B	356.34	L	112.071		-	-
		Tdurum_contig10036_1057	2	Chr.1B.1	66.021		1B	362.79	-	114.129		-	-
		Tdurum_contig10036_1614	2	Chr.1B.1	66.021		1B	362.79	L	114.129		640157709	640157800
		Tdurum_contig10036_1695	2	Chr.1B.1	66.021		1B	362.79	-	114.129		640157253	640157344
		Tdurum_contig10036_474	2	Chr.1B.1	66.021		1B	356.34	L	112.071		640162601	640162688
		Tdurum_contig10036_741	2	Chr.1B.1	66.021		1B	356.34	-	112.071		-	-
		Tdurum_contig10036_977	2	Chr.1B.1	66.021		1B	362.79	-	114.129		-	-
		Tdurum_contig93532_89	2	Chr.1B.1	66.021		1B	362.79	L	114.129		640559394	640559494
1B.1-065	67.953	IAAV7428	2	Chr.1B.1	67.953		1B	364.19	L	114.576		642678609	642678809
		RAC875_c818_1185	2	Chr.1B.1	67.953		1B	366.1	L	115.186		642677903	642678003
		wsnp_Ku_rep_c107952_93214466	2	Chr.1B.1	67.953		1B	364.19	L	114.576		642678714	642678914
1B.1-066	76.795	barc349	2	Chr.1B.1	76.795		-	-	-	-		-	-
1B.1-067	78.67	bar308b	2	Chr.1B.1	78.67		-	-	-	-		-	-
1B.1-068	80.605	Excalibur_c39206_447	2	Chr.1B.1	80.605		-	-	-	-		660433112	660433199
1B.1-069	80.974	Excalibur_c7684_54	2	Chr.1B.1	80.974		1B	419.21	-	132.134		660531434	660531534
1B.1-070	81.434	IACX1049	2	Chr.1B.1	81.434		-	-	-	-		-	-
1B.1-071	82.337	RAC875_c11491_739	2	Chr.1B.1	82.337		-	-	-	-		665310312	665310412
1B.1-072	82.552	GENE-0568_419	2	Chr.1B.1	82.552		-	-	-	-		665311325	665311425
1B.1-073	83.114	GENE-0568_112	2	Chr.1B.1	83.114		-	-	-	-		665311313	665311413
1B.1-074	83.144	wsnp_Ra_c53181_56932563	2	Chr.1B.1	83.144		1B	434.47	L	137.003		-	-
		wsnp_RFL_Contig2403_1927045	2	Chr.1B.1	83.144		1B	434.47	-	137.003		-	-
1B.1-075	83.185	Jagger_c2152_123	2	Chr.1B.1	83.185		1A	415.45	L	134.546		-	-
1B.1-076	83.241	IAAV5949	2	Chr.1B.1	83.241		1B	434.47	-	137.003		-	-
1B.1-077	83.242	BobWhite_c9963_51	2	Chr.1B.1	83.242		1B	442.39	L	139.53		665314431	665314525
		Tdurum_contig29059_185	2	Chr.1B.1	83.242		-	-	-	-		664804568	664804654
1B.1-078	83.391	Excalibur_c88292_81	2	Chr.1B.1	83.391		-	-	-	-		665795546	665795646
1B.1-079	84.561	IACX8359	2	Chr.1B.1	84.561		1B	389.85	-	122.764		-	-
		Tdurum_contig8840_540	2	Chr.1B.1	84.561		1B	389.85	L	122.764		654027208	654027306
1B.1-080	85.417	IAAV565	2	Chr.1B.1	85.417		1B	389.08	L	122.519		652457767	652457925
1B.1-081	87.303	bar308a	2	Chr.1B.1	87.303		-	-	-	-		-	-
1B.1-082	87.905	IACX8074	2	Chr.1B.1	87.905		1B	426.34	L	134.409		662556269	662556469
		GENE-0063_68	2	Chr.1B.1	87.905		1B	422.74	L	133.26		661515587	661515685
		GENE-3606_1331	2	Chr.1B.1	87.905		1B	425.71	L	134.208		662549544	662549644
		IACX9290	2	Chr.1B.1	87.905		1B	425.71	L	134.208		-	-
		RFL_Contig5022_2001	2	Chr.1B.1	87.905		1B	431.21	L	135.963		663047736	663047836
		Tdurum_contig57153_1356	2	Chr.1B.1	87.905		1B	422.74	L	133.26		661517101	661517201
		Tdurum_contig75589_317	2	Chr.1B.1	87.905		1B	431.21	-	135.963		662909786	662909886
1B.1-083	95.206	Excalibur_rep_c70961_190	2	Chr.1B.1	95.206		-	-	-	-		-	-
1B.1-084	120.333	RAC875_c9386_358	2	Chr.1B.1	120.333		1A	411.15	-	133.153		665402199	665402299
1B.1-085	120.86	Excalibur_c88792_93	2	Chr.1B.1	120.86		1A	411.15	L	133.153		665312016	665312116
1B.1-086	120.866	RFL_Contig3683_1784	2	Chr.1B.1	120.866		1A	411.15	L	133.153		665311800	665311900
1B.1-087	120.902	RAC875_c36089_179	2	Chr.1B.1	120.902		1A	401.68	L	130.086		-	-
1B.1-088	121.275	GENE-3098_53	2	Chr.1B.1	121.275		1A	411.61	-	133.302		664804615	664804716
1B.1-089	121.366	wsnp_Ra_c36089_44508724	2	Chr.1B.1	121.366		-	-	-	-		-	-
1B.2-001	0	Xcau523	3	Chr.1B.2	0		-	-	-	-		-	-
1B.2-002	7.448	Xcau82	3	Chr.1B.2	7.448		-	-	-	-		-	-
1B.2-003	8.449	Xcau93	3	Chr.1B.2	8.449		-	-	-	-		-	-
1B.2-004	9.067	gwm793	3	Chr.1B.2	9.067		-	-	-	-		-	-
1B.2-005	9.874	BS00089097_51	3	Chr.1B.2	9.874		1A	462.61	L	149.819		-	-
1B.2-006	9.929	BobWhite_c20073_443	3	Chr.1B.2	9.929		1B	470.18	-	148.398		678256970	678257070
1B.2-007	9.932	Tdurum_contig13879_352	3	Chr.1B.2	9.932		1B	502.12	L	158.591		680162646	680162746
1B.2-008	9.939	Tdurum_contig49509_606	3	Chr.1B.2	9.939		1B	509.37	-	160.904		689000665	689000765
1B.2-009	9.964	Xcau110	3	Chr.1B.2	9.964		-	-	-	-		-	-
1B.2-010	9.969	RFL_Contig858_2219	3	Chr.1B.2	9.969		1A	475.71	L	154.061		-	-
1B.2-011	10.294	gdm111	3	Chr.1B.2	10.294		-	-	-	-		-	-
1B.2-012	11.636	Xcau451	3	Chr.1B.2	11.636		-	-	-	-		-	-
1B.2-013	12.256	Xcau430	3	Chr.1B.2	12.256		-	-	-	-		-	-
1B.2-014	13.19	Xcau543	3	Chr.1B.2	13.19		-	-	-	-		-	-
1B.2-015	13.201	Xcau563	3	Chr.1B.2	13.201		-	-	-	-		-	-
1B.2-016	13.664	Xcau452	3	Chr.1B.2	13.664		-	-	-	-		-	-
1B.2-017	14.124	Xcau507	3	Chr.1B.2	14.124		-	-	-	-		-	-
1B.2-018	16.055	bar287b	3	Chr.1B.2	16.055		-	-	-	-		-	-
1D-001	0	wsnp_JD_rep_c48890_33141899	4	Chr.1D	0		1D	35.05	-	21.8005		7875417	7875617
1D-002	16.573	barc149	4	Chr.1D	16.573		-	-	-	-		-	-
1D-003	21.018	Kukri_c44392_212	4	Chr.1D	21.018		-	-	-	-		7039399	7039499
		Kukri_c44392_88	4	Chr.1D	21.018		1D	35.05	S	21.8005		7039284	7039375
1D-004	23.886	TA003539-0889	4	Chr.1D	23.886		-	-	-	-		8614528	8614577
		BS00025755_51	4	Chr.1D	23.886		1A	89.29	S	28.9171		-	-
1D-005	25.135	cfd15	4	Chr.1D	25.135		-	-	-	-		-	-
1D-006	26.822	cfd58	4	Chr.1D	26.822		-	-	-	-		-	-
1D-007	27.318	Jagger_c3179_499	4	Chr.1D	27.318		1D	35.05	-	21.8005		7211078	7211178
		RAC875_c41145_189	4	Chr.1D	27.318		1A	91.64	S	29.6781		7913617	7913717
		BobWhite_c17559_105	4	Chr.1D	27.318		1B	95.27	-	28.7613		7210751	7210851
		wsnp_Ex_c1085_2078686	4	Chr.1D	27.318		1B	142.58	S	43.8584		8185189	8185389
		wsnp_Ex_c13421_21142520	4	Chr.1D	27.318		1B	102.41	S	31.0397		7880345	7880543
		Excalibur_rep_c105429_528	4	Chr.1D	27.318		1D	35.05	-	21.8005		7870580	7870680
		BobWhite_c1715_887	4	Chr.1D	27.318		1D	35.05	-	21.8005		8185497	8185597
		IAAV8085	4	Chr.1D	27.318		1D	45.36	S	28.2132		7948009	7948209
		Kukri_c57942_177	4	Chr.1D	27.318		1D	35.05	-	21.8005		7869667	7869767
		wsnp_Ku_c13229_21141168	4	Chr.1D	27.318		1D	35.05	-	21.8005		7874879	7875079
		wsnp_Ra_c48124_53475145	4	Chr.1D	27.318		1D	35.05	S	21.8005		7877501	7877701
		Kukri_c837_436	4	Chr.1D	27.318		1D	37.37	S	23.2435		8609789	8609889
		wsnp_Ex_c1358_2601510	4	Chr.1D	27.318		-	-	-	-		8605812	8606012
		wsnp_BE637971D_Ta_2_3	4	Chr.1D	27.318		1D	37.99	S	23.6291		7948539	7948659
		wsnp_Ex_c17884_26647952	4	Chr.1D	27.318		1D	45.36	-	28.2132		8464505	8464669
		wsnp_Ex_c1085_2078944	4	Chr.1D	27.318		1D	35.05	S	21.8005		8185447	8185647
		wsnp_Ex_c1358_2600929	4	Chr.1D	27.318		1D	37.37	S	23.2435		8605231	8605431
		wsnp_Ex_c1358_2602235	4	Chr.1D	27.318		1D	37.99	S	23.6291		8606537	8606737
		wsnp_Ex_c1969_3705930	4	Chr.1D	27.318		1D	35.05	-	21.8005		7874603	7874803
		wsnp_Ku_c13229_21141117	4	Chr.1D	27.318		1D	35.05	-	21.8005		7874828	7875028
		wsnp_Ku_c3682_6786230	4	Chr.1D	27.318		1D	35.05	S	21.8005		8184770	8184970
		BobWhite_c56724_80	4	Chr.1D	27.318		-	-	-	-		7880395	7880495
		BobWhite_rep_c49356_206	4	Chr.1D	27.318		-	-	-	-		7877551	7877651
		BobWhite_rep_c49356_237	4	Chr.1D	27.318		-	-	-	-		7877582	7877682
		Excalibur_s113077_141	4	Chr.1D	27.318		-	-	-	-		7879254	7879342
1D-008	31.361	RAC875_c16352_594	4	Chr.1D	31.361		1A	107.74	S	34.8922		10382114	10382214
		BobWhite_c33756_74	4	Chr.1D	31.361		-	-	-	-		10382972	10383072
1D-009	34.161	RFL_Contig5639_1168	4	Chr.1D	34.161		1D	53.03	S	32.9838		-	-
1D-010	35.473	Excalibur_c101903_902	4	Chr.1D	35.473		1D	51.42	-	31.9824		-	-
		BobWhite_c27474_65	4	Chr.1D	35.473		1B	97.29	-	29.4059		-	-
		BS00055737_51	4	Chr.1D	35.473		1B	133.42	S	40.9353		10666759	10666859
		BS00055738_51	4	Chr.1D	35.473		1B	133.42	S	40.9353		10666764	10666864
		BS00074370_51	4	Chr.1D	35.473		1D	53.03	S	32.9838		-	-
		D_GBF1XID01C7T2Q_63	4	Chr.1D	35.473		1D	53.03	S	32.9838		10668391	10668578
		IAAV6247	4	Chr.1D	35.473		1D	53.03	S	32.9838		10661450	10661637
		Excalibur_c15692_532	4	Chr.1D	35.473		1D	53.03	-	32.9838		10398684	10398784
		Kukri_c23473_534	4	Chr.1D	35.473		1D	51.42	-	31.9824		10762499	10762599
		Excalibur_c4876_832	4	Chr.1D	35.473		1D	53.03	S	32.9838		10662617	10662717
		Excalibur_c5892_1129	4	Chr.1D	35.473		1D	53.03	S	32.9838		10660779	10660879
		tplb0061f07_1411	4	Chr.1D	35.473		1D	53.03	S	32.9838		10719684	10719784
		wsnp_Ra_c1020_2062200	4	Chr.1D	35.473		1D	53.03	S	32.9838		10719634	10719810
		wsnp_CAP11_c2307_1200406	4	Chr.1D	35.473		1D	53.03	S	32.9838		10720678	10720878
1D-011	36.355	wmc336	4	Chr.1D	36.355		-	-	-	-		-	-
1D-012	40.129	cfd61	4	Chr.1D	40.129		-	-	-	-		-	-
1D-013	42.423	barc152	4	Chr.1D	42.423		-	-	-	-		-	-
1D-014	43.523	BS00067961_51	4	Chr.1D	43.523		1A	117.68	-	38.1113		13254099	13254199
		Ex_c6145_1877	4	Chr.1D	43.523		1D	63.47	S	39.4773		12534786	12534886
		Ex_c6145_833	4	Chr.1D	43.523		1D	63.47	S	39.4773		12535829	12535929
		RAC875_c7752_1223	4	Chr.1D	43.523		1D	63.47	S	39.4773		12535349	12535449
		RAC875_c7752_145	4	Chr.1D	43.523		1D	63.47	S	39.4773		12536748	12536848
		RAC875_c7752_2913	4	Chr.1D	43.523		1D	63.47	S	39.4773		12533242	12533342
		RAC875_c7752_549	4	Chr.1D	43.523		1D	63.47	S	39.4773		12536121	12536206
1D-015	44.925	Excalibur_c24303_1145	4	Chr.1D	44.925		1D	81.32	-	50.5797		18074994	18075094
		BobWhite_c1764_139	4	Chr.1D	44.925		1A	117.68	-	38.1113		-	-
		IAAV5327	4	Chr.1D	44.925		1A	117.68	-	38.1113		18068337	18068466
		Excalibur_c48750_124	4	Chr.1D	44.925		1D	81.32	S	50.5797		18066285	18066385
		wsnp_RFL_Contig4025_4499792	4	Chr.1D	44.925		1D	81.32	-	50.5797		-	-
1D-016	51.382	Kukri_c33670_506	4	Chr.1D	51.382		1B	178.6	S	55.3527		20056460	20056560
		Kukri_c33670_261	4	Chr.1D	51.382		1D	195.67	S	121.703		20056215	20056315
1D-017	51.681	Kukri_c22313_166	4	Chr.1D	51.681		1D	98.65	-	61.3587		20057135	20057235
1D-018	53.218	D_GBF1XID01CJH0V_94	4	Chr.1D	53.218		-	-	-	-		14200658	14200875
1D-019	57.598	Ku_c11525_211	4	Chr.1D	57.598		-	-	-	-		-	-
		Tdurum_contig15335_452	4	Chr.1D	57.598		1A	117.68	-	38.1113		15048841	15048941
1D-020	57.812	Excalibur_rep_c75168_337	4	Chr.1D	57.812		1D	76.58	-	47.6315		15362875	15362957
		CAP12_c46_333	4	Chr.1D	57.812		1D	67.12	S	41.7475		15322196	15322287
1D-021	59.558	BS00022178_51	4	Chr.1D	59.558		1D	215.43	S	133.994		16612783	16612883
		CAP11_rep_c6465_98	4	Chr.1D	59.558		1B	142.58	S	43.8584		16788525	16788625
		Kukri_c19257_78	4	Chr.1D	59.558		1B	141.97	-	43.6637		16788890	16788990
		RAC875_c2040_564	4	Chr.1D	59.558		1B	141.97	S	43.6637		16789222	16789322
		BS00023049_51	4	Chr.1D	59.558		1D	215.43	S	133.994		16788791	16788891
		BS00104199_51	4	Chr.1D	59.558		1D	215.43	S	133.994		16788771	16788871
1D-022	64.141	wsnp_Ku_c19622_29138795	4	Chr.1D	64.141		1D	104.72	-	65.1341		28489572	28489772
1D-023	68.007	Xcau567	4	Chr.1D	68.007		-	-	-	-		-	-
1D-024	69.47	Kukri_rep_c112035_340	4	Chr.1D	69.47		-	-	-	-		37221087	37221187
		BS00019365_51	4	Chr.1D	69.47		1D	108.87	S	67.7153		37220895	37220995
		BS00012392_51	4	Chr.1D	69.47		-	-	-	-		37219795	37219895
1D-025	71.052	D_GDRF1KQ02G72YO_156	4	Chr.1D	71.052		1D	114.9	S	71.4659		47951233	47951482
1D-026	71.447	BS00066847_51	4	Chr.1D	71.447		1D	108.87	S	67.7153		40579234	40579334
		BS00022595_51	4	Chr.1D	71.447		1B	195.12	-	60.6243		38781505	38781605
		BS00034563_51	4	Chr.1D	71.447		1B	183.39	-	56.8812		38787628	38787728
		RAC875_c26231_68	4	Chr.1D	71.447		1B	185.63	-	57.596		38787564	38787664
		BS00022168_51	4	Chr.1D	71.447		1D	108.87	S	67.7153		40166869	40166969
		BS00074824_51	4	Chr.1D	71.447		1D	108.87	S	67.7153		38908568	38908668
		BS00086679_51	4	Chr.1D	71.447		1D	108.87	-	67.7153		38781396	38781496
		RAC875_rep_c95066_120	4	Chr.1D	71.447		-	-	-	-		-	-
		RAC875_rep_c69777_101	4	Chr.1D	71.447		1B	185.63	S	57.596		-	-
		BS00065510_51	4	Chr.1D	71.447		1D	108.87	-	67.7153		50969969	50970069
		D_GBUVHFX01ANH44_230	4	Chr.1D	71.447		1D	108.87	S	67.7153		39868681	39868930
		wsnp_CAP11_rep_c4017_1896951	4	Chr.1D	71.447		1D	108.87	S	67.7153		40166408	40166598
		Excalibur_c16662_300	4	Chr.1D	71.447		1D	108.87	S	67.7153		39948450	39948550
		tplb0044p22_2257	4	Chr.1D	71.447		1D	108.87	-	67.7153		38868181	38868281
		tplb0044p22_2330	4	Chr.1D	71.447		1D	108.87	-	67.7153		38868108	38868208
		BobWhite_c555_1485	4	Chr.1D	71.447		-	-	-	-		38787987	38788087
1D-027	71.807	BobWhite_c5419_861	4	Chr.1D	71.807		1D	108.87	-	67.7153		41581075	41581175
		BobWhite_c5419_643	4	Chr.1D	71.807		1D	108.87	-	67.7153		41581293	41581393
		IAAV5348	4	Chr.1D	71.807		1D	108.87	S	67.7153		-	-
		BobWhite_c816_289	4	Chr.1D	71.807		1D	108.87	S	67.7153		43126632	43126732
		BS00066391_51	4	Chr.1D	71.807		1D	108.87	-	67.7153		42095280	42095380
		BS00067620_51	4	Chr.1D	71.807		1D	108.87	S	67.7153		42095364	42095464
		IACX5018	4	Chr.1D	71.807		1D	108.87	-	67.7153		43823946	43824047
		BobWhite_rep_c64736_316	4	Chr.1D	71.807		1D	108.87	-	67.7153		42041610	42041694
		BS00021851_51	4	Chr.1D	71.807		1D	108.87	L	67.7153		41574158	41574258
		BS00066395_51	4	Chr.1D	71.807		1D	108.87	-	67.7153		-	-
		BS00100990_51	4	Chr.1D	71.807		1D	108.87	S	67.7153		42845185	42845285
		D_contig37339_168	4	Chr.1D	71.807		1D	108.87	-	67.7153		41751673	41751921
		Excalibur_c21172_952	4	Chr.1D	71.807		1D	108.87	-	67.7153		42482740	42482840
		Excalibur_c46695_219	4	Chr.1D	71.807		1D	108.87	-	67.7153		-	-
		IAAV4760	4	Chr.1D	71.807		1D	108.87	S	67.7153		41868971	41869171
		IAAV4794	4	Chr.1D	71.807		1D	108.87	S	67.7153		43126954	43127112
		IAAV614	4	Chr.1D	71.807		1D	108.87	-	67.7153		-	-
		IACX11153	4	Chr.1D	71.807		1D	108.87	S	67.7153		41823625	41823775
		Kukri_c3008_233	4	Chr.1D	71.807		1D	108.87	-	67.7153		-	-
		wsnp_CAP8_c458_368155	4	Chr.1D	71.807		1D	115.6	L	71.9013		49422476	49422675
		RFL_Contig5232_4612	4	Chr.1D	71.807		-	-	-	-		49417972	49418072
1D-028	72.023	Ku_c9864_772	4	Chr.1D	72.023		1D	108.87	-	67.7153		50969815	50969915
		BobWhite_c28133_87	4	Chr.1D	72.023		1D	108.87	-	67.7153		50968943	50969043
		BS00004070_51	4	Chr.1D	72.023		1D	108.87	-	67.7153		46182437	46182537
		Kukri_c21718_661	4	Chr.1D	72.023		1D	108.87	S	67.7153		46631974	46632074
		BS00024262_51	4	Chr.1D	72.023		1D	115.6	S	71.9013		49596665	49596765
		BS00033405_51	4	Chr.1D	72.023		1D	115.6	S	71.9013		49586395	49586495
		CAP12_c2978_93	4	Chr.1D	72.023		1D	108.87	-	67.7153		52574726	52574826
		Kukri_c47895_471	4	Chr.1D	72.023		1D	108.87	S	67.7153		-	-
		Kukri_c53398_200	4	Chr.1D	72.023		1D	114.9	S	71.4659		47713814	47713914
		Kukri_c9864_1220	4	Chr.1D	72.023		1D	108.87	S	67.7153		50969367	50969467
		Kukri_c9864_936	4	Chr.1D	72.023		1D	108.87	S	67.7153		50969651	50969751
		RAC875_c35094_476	4	Chr.1D	72.023		1D	108.87	S	67.7153		50296771	50296871
		RAC875_c3762_710	4	Chr.1D	72.023		1D	108.87	-	67.7153		46182356	46182456
		RAC875_c82888_83	4	Chr.1D	72.023		1D	108.87	-	67.7153		53869247	53869347
		RAC875_c8932_740	4	Chr.1D	72.023		1D	114.9	S	71.4659		47846184	47846284
		RAC875_rep_c69508_215	4	Chr.1D	72.023		1D	108.87	-	67.7153		46184689	46184789
		RAC875_rep_c81479_191	4	Chr.1D	72.023		1D	114.9	S	71.4659		47879501	47879601
		BS00066920_51	4	Chr.1D	72.023		7B	522.37	-	163.161		52654697	52654797
		BS00063799_51	4	Chr.1D	72.023		1D	108.87	-	67.7153		-	-
		BS00065722_51	4	Chr.1D	72.023		1D	108.87	-	67.7153		50969969	50970069
		BS00072193_51	4	Chr.1D	72.023		1D	108.87	S	67.7153		50706059	50706159
		wsnp_CAP8_c458_368125	4	Chr.1D	72.023		1D	115.6	L	71.9013		49422506	49422705
		BS00074817_51	4	Chr.1D	72.023		1D	108.87	S	67.7153		52339466	52339566
		D_contig16934_681	4	Chr.1D	72.023		1D	108.87	S	67.7153		52342500	52342748
		Excalibur_c4030_1770	4	Chr.1D	72.023		1D	115.6	S	71.9013		49935460	49935542
		BS00077237_51	4	Chr.1D	72.023		1D	114.9	S	71.4659		47849799	47849899
		BS00083531_51	4	Chr.1D	72.023		1D	115.6	S	71.9013		49603832	49603932
		Kukri_c49577_630	4	Chr.1D	72.023		1D	115.6	S	71.9013		49586157	49586257
		Excalibur_c34167_128	4	Chr.1D	72.023		1D	115.6	S	71.9013		48458856	48458956
		IACX12270	4	Chr.1D	72.023		1D	108.87	-	67.7153		46182567	46182710
		Kukri_c20844_116	4	Chr.1D	72.023		1D	108.87	S	67.7153		50962242	50962342
		Kukri_c44738_477	4	Chr.1D	72.023		1D	108.87	S	67.7153		50194597	50194696
		Kukri_c5113_1082	4	Chr.1D	72.023		1D	114.9	-	71.4659		47878735	47878835
		Kukri_c6167_1271	4	Chr.1D	72.023		1D	115.6	S	71.9013		49604298	49604398
		BS00096547_51	4	Chr.1D	72.023		-	-	-	-		52358087	52358187
		Kukri_c24648_262	4	Chr.1D	72.023		1D	114.9	-	71.4659		47879057	47879157
		Kukri_c3008_329	4	Chr.1D	72.023		1D	108.87	-	67.7153		50967941	50968041
		RAC875_c48997_1160	4	Chr.1D	72.023		1D	115.6	L	71.9013		49422555	49422655
		Tdurum_contig36962_250	4	Chr.1D	72.023		1D	114.9	-	71.4659		48057762	48057862
1D-029	72.473	BS00094471_51	4	Chr.1D	72.473		1D	117.57	S	73.1266		57477526	57477626
		BS00031658_51	4	Chr.1D	72.473		1D	117.57	S	73.1266		55670946	55671046
		BS00051826_51	4	Chr.1D	72.473		1D	108.87	S	67.7153		56751122	56751222
		CAP8_c879_120	4	Chr.1D	72.473		1D	117.57	-	73.1266		56427685	56427785
		Excalibur_c5958_1270	4	Chr.1D	72.473		1D	108.87	S	67.7153		56752992	56753077
		IACX6432	4	Chr.1D	72.473		1D	117.57	S	73.1266		55669044	55669135
		RAC875_c17951_108	4	Chr.1D	72.473		1D	108.87	S	67.7153		-	-
		Excalibur_c5958_1398	4	Chr.1D	72.473		1D	117.57	S	73.1266		56753105	56753205
		wsnp_BE445121D_Ta_2_2	4	Chr.1D	72.473		1D	117.57	S	73.1266		55896883	55897003
1D-030	76.23	Kukri_rep_c112609_711	4	Chr.1D	76.23		1D	119.74	S	74.4763		73675621	73675721
1D-031	80.822	BobWhite_rep_c65565_359	4	Chr.1D	80.822		1D	108.87	L	67.7153		170649260	170649360
		IAAV4500	4	Chr.1D	80.822		1D	120.64	S	75.0361		-	-
		Kukri_c18350_151	4	Chr.1D	80.822		3D	442.9	-	151.992		170218731	170218823
		Kukri_c18350_208	4	Chr.1D	80.822		1D	108.87	-	67.7153		170218674	170218774
		TA001371-0399	4	Chr.1D	80.822		1D	168.85	S	105.022		80445388	80445441
		BS00068256_51	4	Chr.1D	80.822		-	-	-	-		197740306	197740406
1D-032	81.153	wsnp_Ex_c3372_6195001	4	Chr.1D	81.153		1D	120.64	L	75.0361		203318230	203318430
1D-033	82.316	cfd65	4	Chr.1D	82.316		-	-	-	-		-	-
1D-034	83.421	BS00022962_51	4	Chr.1D	83.421		1D	123.55	L	76.846		206101123	206101223
		BobWhite_c28341_51	4	Chr.1D	83.421		1D	120.64	L	75.0361		204295526	204295611
		wsnp_Ex_rep_c70574_69491038	4	Chr.1D	83.421		1D	123.55	L	76.846		-	-
1D-035	83.862	Kukri_rep_c99813_69	4	Chr.1D	83.862		1A	216.46	L	70.1018		-	-
		Excalibur_c27675_912	4	Chr.1D	83.862		1B	208.49	L	64.8908		228071132	228071232
		BS00022027_51	4	Chr.1D	83.862		1D	108.87	L	67.7153		250140156	250140256
1D-036	84.484	gwm458	4	Chr.1D	84.484		-	-	-	-		-	-
1D-037	88.186	Ku_c16809_845	4	Chr.1D	88.186		1D	125.99	L	78.3637		-	-
1D-038	88.634	wmc429	4	Chr.1D	88.634		-	-	-	-		-	-
1D-039	89.201	BobWhite_c1488_299	4	Chr.1D	89.201		1D	125.99	-	78.3637		290443977	290444058
1D-040	92.023	TA003808-0996	4	Chr.1D	92.023		-	-	-	-		306673146	306673199
1D-041	92.42	Excalibur_c54055_694	4	Chr.1D	92.42		1D	130.49	L	81.1626		308455842	308455942
1D-042	92.907	wsnp_Ex_c3450_6323939	4	Chr.1D	92.907		1D	130.77	-	81.3368		320396001	320396201
1D-043	94.331	barc169	4	Chr.1D	94.331		-	-	-	-		-	-
1D-044	95.837	BS00038418_51	4	Chr.1D	95.837		1D	133.15	L	82.8171		356153981	356154081
1D-045	97.29	cfd32	4	Chr.1D	97.29		-	-	-	-		-	-
1D-046	101.529	TA004358-0724	4	Chr.1D	101.529		1D	140.45	L	87.3576		407875112	407875165
		D_GBF1XID01DNWRS_378	4	Chr.1D	101.529		1D	137.56	L	85.56		407808667	407808916
		RFL_Contig3622_1217	4	Chr.1D	101.529		1D	140.45	L	87.3576		407875548	407875648
		wsnp_Ex_c26626_35864468	4	Chr.1D	101.529		1D	140.45	L	87.3576		-	-
1D-047	102.05	BobWhite_c3283_54	4	Chr.1D	102.05		1D	145.18	-	90.2995		408203295	408203395
		wsnp_Ex_c3831_6965890	4	Chr.1D	102.05		1A	260.38	L	84.3255		409499817	409500017
		BS00079095_51	4	Chr.1D	102.05		1D	140.45	-	87.3576		408207012	408207112
		wsnp_Ex_c6920_11929171	4	Chr.1D	102.05		1D	145.18	L	90.2995		408076737	408076937
		BS00030251_51	4	Chr.1D	102.05		1B	250.98	L	78.4498		408238922	408239022
		Excalibur_c19237_895	4	Chr.1D	102.05		1D	140.45	L	87.3576		408207683	408207783
		IAAV868	4	Chr.1D	102.05		1D	144.03	-	89.5843		409500532	409500732
		Kukri_c12758_2101	4	Chr.1D	102.05		1D	144.03	L	89.5843		410501036	410501136
		Kukri_c29121_654	4	Chr.1D	102.05		1D	144.03	-	89.5843		410466842	410466942
		RAC875_c3604_1527	4	Chr.1D	102.05		1D	145.18	L	90.2995		408241891	408241991
		RAC875_c4135_1028	4	Chr.1D	102.05		1D	144.03	L	89.5843		409791181	409791282
		wsnp_Ex_c13164_20793506	4	Chr.1D	102.05		1D	140.45	-	87.3576		408241993	408242193
		wsnp_Ex_c3293_6072122	4	Chr.1D	102.05		1D	144.03	L	89.5843		409499440	409499640
		wsnp_Ex_c57601_59245549	4	Chr.1D	102.05		1D	140.45	-	87.3576		408244617	408244817
		wsnp_Ex_c57601_59245965	4	Chr.1D	102.05		1D	145.18	-	90.2995		408244201	408244401
		wsnp_Ex_c6920_11929748	4	Chr.1D	102.05		1D	145.18	-	90.2995		408076160	408076360
		wsnp_Ku_c2624_4986980	4	Chr.1D	102.05		1D	140.45	L	87.3576		408244046	408244246
		wsnp_Ku_c5560_9851459	4	Chr.1D	102.05		1D	145.18	L	90.2995		408404658	408404858
		wsnp_Ku_c5560_9853214	4	Chr.1D	102.05		1D	145.18	L	90.2995		408407834	408408033
		wsnp_Ra_c4135_7565040	4	Chr.1D	102.05		1D	144.03	L	89.5843		-	-
		BS00004282_51	4	Chr.1D	102.05		1D	140.45	-	87.3576		408244836	408244936
		BS00014671_51	4	Chr.1D	102.05		1D	140.45	-	87.3576		408535131	408535231
		D_contig06122_208	4	Chr.1D	102.05		1D	140.45	L	87.3576		408408225	408408474
		Excalibur_c23155_327	4	Chr.1D	102.05		1D	143.95	-	89.5345		-	-
		Excalibur_c8188_243	4	Chr.1D	102.05		1D	144.03	L	89.5843		410467953	410468053
		Excalibur_c8188_693	4	Chr.1D	102.05		1D	144.03	-	89.5843		410467503	410467603
		IAAV2840	4	Chr.1D	102.05		1D	140.45	-	87.3576		408535081	408535271
		Ku_c5560_2665	4	Chr.1D	102.05		1D	140.45	L	87.3576		408408300	408408400
		Ra_c21676_178	4	Chr.1D	102.05		1D	142.85	L	88.8503		410464841	410464941
		wsnp_Ex_c1318_2520706	4	Chr.1D	102.05		1D	140.45	-	87.3576		408073170	408073370
		wsnp_Ex_c57601_59245380	4	Chr.1D	102.05		1D	140.45	-	87.3576		408244786	408244986
		BS00058554_51	4	Chr.1D	102.05		1D	144.03	-	89.5843		410792162	410792262
		IAAV7745	4	Chr.1D	102.05		1D	140.45	L	87.3576		408078290	408078490
		RAC875_c43831_91	4	Chr.1D	102.05		1D	145.18	L	90.2995		408078400	408078500
		wsnp_Ex_c1318_2519998	4	Chr.1D	102.05		1D	140.45	L	87.3576		408073878	408074078
		RAC875_c51177_261	4	Chr.1D	102.05		1D	145.18	-	90.2995		-	-
		RAC875_c54260_127	4	Chr.1D	102.05		1D	140.45	-	87.3576		408152489	408152589
		wsnp_Ex_c1609_3069103	4	Chr.1D	102.05		1D	145.18	L	90.2995		408245911	408246111
		wsnp_Ex_c25974_35235456	4	Chr.1D	102.05		1D	140.45	L	87.3576		408075055	408075255
		wsnp_Ex_c27290_36498531	4	Chr.1D	102.05		1D	140.45	L	87.3576		408072686	408072886
		wsnp_Ex_c3831_6966926	4	Chr.1D	102.05		1D	144.03	L	89.5843		409496782	409496982
		wsnp_Ex_c6920_11928994	4	Chr.1D	102.05		1D	140.45	L	87.3576		408076914	408077114
		wsnp_Ex_c8188_13842273	4	Chr.1D	102.05		1D	142.85	L	88.8503		410464592	410464792
		wsnp_JD_c8173_9207415	4	Chr.1D	102.05		1D	140.45	-	87.3576		408245542	408245742
		wsnp_Ku_c7266_12551048	4	Chr.1D	102.05		1D	140.45	L	87.3576		408242254	408242454
1D-048	111.525	BS00003816_51	4	Chr.1D	111.525		1D	185.89	L	115.62		435801503	435801603
		BS00066855_51	4	Chr.1D	111.525		1D	185.89	L	115.62		-	-
		BS00093390_51	4	Chr.1D	111.525		1D	185.89	L	115.62		436189702	436189802
		wsnp_Ex_c35886_43949442	4	Chr.1D	111.525		1D	185.89	L	115.62		436193539	436193707
		wsnp_Ex_c35886_43950102	4	Chr.1D	111.525		1D	185.89	L	115.62		436191827	436192005
		wsnp_Ex_c35886_43950574	4	Chr.1D	111.525		1D	185.89	L	115.62		-	-
1D-049	111.535	BS00073257_51	4	Chr.1D	111.535		1D	185.89	-	115.62		-	-
1D-050	126.928	CAP12_c111_91	4	Chr.1D	126.928		1D	210.17	L	130.722		454228303	454228403
1D-051	127.981	RAC875_c30203_57	4	Chr.1D	127.981		1D	219.44	L	136.488		459050290	459050390
		BS00022297_51	4	Chr.1D	127.981		-	-	-	-		458488306	458488406
1D-052	128.467	BS00022188_51	4	Chr.1D	128.467		1D	212.66	L	132.271		462203530	462203630
1D-053	136.883	BobWhite_s64374_97	4	Chr.1D	136.883		-	-	-	-		467034345	467034445
		Tdurum_contig78830_745	4	Chr.1D	136.883		1A	351.43	L	113.813		467033438	467033538
1D-054	153.842	Excalibur_c981_294	4	Chr.1D	153.842		1D	288.66	-	179.542		490930714	490930814
1D-055	153.853	Kukri_rep_c104078_655	4	Chr.1D	153.853		1D	288.66	L	179.542		491030358	491030458
1D-056	153.858	Excalibur_c32722_1440	4	Chr.1D	153.858		1D	265.04	L	164.85		488576203	488576303
		Excalibur_c32722_690	4	Chr.1D	153.858		1D	265.3	L	165.012		488577192	488577292
		Excalibur_c36269_513	4	Chr.1D	153.858		1D	288.66	-	179.542		493621067	493621167
		Excalibur_c39284_1132	4	Chr.1D	153.858		1D	274.6	-	170.797		487952777	487952877
		Excalibur_c98273_114	4	Chr.1D	153.858		1D	265.04	L	164.85		487642004	487642090
		Excalibur_rep_c103373_763	4	Chr.1D	153.858		1D	265.91	-	165.392		489540194	489540294
		Kukri_rep_c110487_219	4	Chr.1D	153.858		1D	275.35	L	171.263		489537823	489537923
		RAC875_c8503_644	4	Chr.1D	153.858		1D	268.67	-	167.108		488973357	488973457
1D-057	153.859	Excalibur_rep_c102637_58	4	Chr.1D	153.859		1D	263.8	L	164.079		485507160	485507259
1D-058	154.027	BS00009377_51	4	Chr.1D	154.027		1D	274.6	L	170.797		484403563	484403657
		BobWhite_c8375_71	4	Chr.1D	154.027		1D	265.04	L	164.85		486156716	486156816
		Excalibur_c27873_84	4	Chr.1D	154.027		1D	263.8	-	164.079		-	-
		IACX5860	4	Chr.1D	154.027		1D	265.3	-	165.012		494063251	494063370
		Kukri_c82190_267	4	Chr.1D	154.027		1D	263.8	L	164.079		485755364	485755464
		Kukri_rep_c103800_479	4	Chr.1D	154.027		1D	265.3	L	165.012		494553967	494554067
		RAC875_rep_c99027_551	4	Chr.1D	154.027		1D	265.3	-	165.012		484393043	484393143
		Tdurum_contig10099_538	4	Chr.1D	154.027		1D	268.67	-	167.108		489541179	489541279
		BS00094421_51	4	Chr.1D	154.027		1D	265.3	L	165.012		-	-
		Excalibur_c10063_189	4	Chr.1D	154.027		1D	265.04	L	164.85		-	-
		Excalibur_c10063_93	4	Chr.1D	154.027		1D	265.3	L	165.012		493936029	493936129
		Excalibur_c13076_384	4	Chr.1D	154.027		1D	268.67	-	167.108		485754346	485754446
		Excalibur_c33742_419	4	Chr.1D	154.027		1D	265.08	-	164.875		485754219	485754319
		Excalibur_c43086_237	4	Chr.1D	154.027		1D	265.3	-	165.012		-	-
		Excalibur_c6476_811	4	Chr.1D	154.027		1D	268.67	L	167.108		490598846	490598946
		Excalibur_rep_c104128_176	4	Chr.1D	154.027		1D	265.3	L	165.012		488974078	488974172
		Excalibur_rep_c71271_247	4	Chr.1D	154.027		1D	265.3	L	165.012		-	-
		Excalibur_rep_c71271_82	4	Chr.1D	154.027		1D	263.8	-	164.079		-	-
		IAAV279	4	Chr.1D	154.027		1D	264.24	L	164.353		-	-
		Kukri_c14292_157	4	Chr.1D	154.027		1D	265.04	L	164.85		485506656	485506756
		Kukri_c15691_89	4	Chr.1D	154.027		1D	263.8	-	164.079		486758540	486758640
		Kukri_c38809_309	4	Chr.1D	154.027		1D	268.67	L	167.108		493222005	493222105
		Kukri_c65800_762	4	Chr.1D	154.027		1D	265.3	-	165.012		492610483	492610583
		Kukri_c9249_700	4	Chr.1D	154.027		1D	268.67	L	167.108		487633815	487633902
		Kukri_rep_c69829_690	4	Chr.1D	154.027		1D	268.67	-	167.108		488577444	488577538
		Ra_c97840_496	4	Chr.1D	154.027		1D	265.3	L	165.012		-	-
		RAC875_c24317_1015	4	Chr.1D	154.027		1D	267.41	-	166.325		485562330	485562430
		RAC875_c24317_1351	4	Chr.1D	154.027		1D	274.6	-	170.797		485561684	485561781
		RAC875_c37075_53	4	Chr.1D	154.027		1D	263.8	-	164.079		-	-
		RAC875_c43846_154	4	Chr.1D	154.027		1D	274.6	-	170.797		484416350	484416443
		RAC875_c9601_1680	4	Chr.1D	154.027		1D	265.04	-	164.85		-	-
		RFL_Contig2550_583	4	Chr.1D	154.027		1D	265.3	-	165.012		495112418	495112515
		Tdurum_contig29915_167	4	Chr.1D	154.027		1D	288.66	-	179.542		491043298	491043383
		tplb0049h18_1121	4	Chr.1D	154.027		1D	274.6	-	170.797		487173303	487173403
		tplb0049h18_1622	4	Chr.1D	154.027		1D	265.3	-	165.012		487172248	487172348
		wsnp_RFL_Contig2550_2175772	4	Chr.1D	154.027		1D	265.3	-	165.012		495112482	495112582
		Tdurum_contig42109_483	4	Chr.1D	154.027		1D	310.99	L	193.431		485886355	485886456
1D-059	154.094	BobWhite_c26404_281	4	Chr.1D	154.094		1D	263.8	-	164.079		-	-
1D-060	154.095	RAC875_c76714_77	4	Chr.1D	154.095		1D	263.8	-	164.079		-	-
		RAC875_c6537_304	4	Chr.1D	154.095		1D	260.75	-	162.182		-	-
		RAC875_rep_c117660_128	4	Chr.1D	154.095		1D	263.44	-	163.855		485559395	485559495
1D-061	154.096	BS00036558_51	4	Chr.1D	154.096		1D	263.8	L	164.079		492533959	492534059
		Excalibur_c500_279	4	Chr.1D	154.096		1D	263.8	L	164.079		492891521	492891621
1D-062	154.097	RFL_Contig4906_2733	4	Chr.1D	154.097		1D	264.84	-	164.726		494555659	494555759
		IACX7617	4	Chr.1D	154.097		1D	263.8	-	164.079		-	-
1D-063	154.098	Excalibur_c6704_782	4	Chr.1D	154.098		1D	265.3	L	165.012		493606755	493606855
		RAC875_c298_338	4	Chr.1D	154.098		1D	276.11	-	171.736		493764982	493765081
1D-064	154.099	RFL_Contig5261_855	4	Chr.1D	154.099		1D	263.8	-	164.079		-	-
		BobWhite_c14363_480	4	Chr.1D	154.099		1D	263.44	-	163.855		-	-
		BS00011292_51	4	Chr.1D	154.099		1D	263.8	-	164.079		486066683	486066783
		BS00022485_51	4	Chr.1D	154.099		1D	265.3	L	165.012		492893167	492893267
		Excalibur_c41967_2009	4	Chr.1D	154.099		1D	265.3	-	165.012		-	-
		RAC875_c14613_68	4	Chr.1D	154.099		1D	258.61	L	160.851		485557589	485557685
1D-065	154.101	BobWhite_c14422_282	4	Chr.1D	154.101		1D	266.05	-	165.479		484409324	484409424
		BobWhite_c1027_474	4	Chr.1D	154.101		1D	265.3	L	165.012		487958831	487958917
		BobWhite_c37766_677	4	Chr.1D	154.101		1D	263.44	-	163.855		493930700	493930783
		tplb0049l16_1327	4	Chr.1D	154.101		1D	265.3	L	165.012		-	-
		BobWhite_c1783_550	4	Chr.1D	154.101		1D	263.8	-	164.079		485105020	485105120
		Excalibur_c53353_217	4	Chr.1D	154.101		1D	263.44	L	163.855		485113819	485113919
		BobWhite_c1897_695	4	Chr.1D	154.101		1D	263.8	-	164.079		-	-
		BobWhite_c20591_89	4	Chr.1D	154.101		1D	263.44	L	163.855		494555860	494555959
		BobWhite_c2135_96	4	Chr.1D	154.101		1D	265.3	L	165.012		-	-
		BobWhite_c4482_125	4	Chr.1D	154.101		1D	263.44	-	163.855		487565951	487566049
		BobWhite_c45204_251	4	Chr.1D	154.101		1D	263.44	L	163.855		487171836	487171936
		BobWhite_c6433_417	4	Chr.1D	154.101		1D	263.8	-	164.079		485559218	485559318
		BS00009738_51	4	Chr.1D	154.101		1D	274.75	L	170.89		491636284	491636384
		BS00092888_51	4	Chr.1D	154.101		1D	265.04	-	164.85		484415946	484416046
		Excalibur_c20532_785	4	Chr.1D	154.101		1D	265.3	L	165.012		494471700	494471800
		Excalibur_c5838_110	4	Chr.1D	154.101		1D	274.6	L	170.797		485508283	485508366
		Excalibur_c60887_203	4	Chr.1D	154.101		1D	263.8	L	164.079		484416562	484416656
		Excalibur_c8161_1443	4	Chr.1D	154.101		1D	265.3	-	165.012		486066819	486066919
		JG_c473_540	4	Chr.1D	154.101		1D	265.3	-	165.012		495112472	495112572
		Kukri_c20495_1745	4	Chr.1D	154.101		1D	263.8	L	164.079		485563368	485563450
		RAC875_c14613_112	4	Chr.1D	154.101		1D	263.8	L	164.079		485557629	485557729
		RAC875_c24317_268	4	Chr.1D	154.101		1D	263.44	L	163.855		485563368	485563448
		RFL_Contig2961_759	4	Chr.1D	154.101		1D	264.84	L	164.726		493487468	493487568
		tplb0053c24_1496	4	Chr.1D	154.101		1D	268.67	-	167.108		487952939	487953036
		wsnp_Ex_c1861_3506202	4	Chr.1D	154.101		1D	275.35	L	171.263		491033899	491034099
		wsnp_Ex_rep_c68020_66765273	4	Chr.1D	154.101		1D	263.8	-	164.079		-	-
		wsnp_Ex_rep_c68020_66765390	4	Chr.1D	154.101		1D	263.44	L	163.855		485104970	485105170
		RAC875_c17367_549	4	Chr.1D	154.101		1D	258.61	-	160.851		493930514	493930612
		RFL_Contig2961_2046	4	Chr.1D	154.101		1D	265.3	L	165.012		493485178	493485278
		RFL_Contig2961_2082	4	Chr.1D	154.101		1D	265.3	L	165.012		493485142	493485242
1D-066	154.102	Excalibur_c20532_665	4	Chr.1D	154.102		1D	264.84	-	164.726		494470117	494470217
1D-067	154.103	Excalibur_c11939_140	4	Chr.1D	154.103		1D	265.04	-	164.85		-	-
1D-068	154.104	IAAV7181	4	Chr.1D	154.104		1D	265.3	L	165.012		-	-
1D-069	154.105	IACX9428	4	Chr.1D	154.105		1D	263.44	-	163.855		-	-
1D-070	154.106	BobWhite_rep_c63205_143	4	Chr.1D	154.106		1D	263.8	L	164.079		-	-
		IACX2629	4	Chr.1D	154.106		1D	264.84	-	164.726		-	-
		D_contig12592_200	4	Chr.1D	154.106		1D	256.56	-	159.576		491049832	491050081
1D-071	154.107	Kukri_c26281_116	4	Chr.1D	154.107		1D	265.04	L	164.85		-	-
1D-072	154.108	RAC875_c20475_474	4	Chr.1D	154.108		1D	264.24	-	164.353		-	-
		RAC875_c6537_584	4	Chr.1D	154.108		1D	263.44	L	163.855		-	-
		TA004464-0886	4	Chr.1D	154.108		1D	263.44	-	163.855		492607096	492607149
1D-073	154.109	BobWhite_rep_c63205_215	4	Chr.1D	154.109		1D	263.44	L	163.855		-	-
		BobWhite_rep_c63264_629	4	Chr.1D	154.109		1D	263.44	-	163.855		-	-
		BS00063255_51	4	Chr.1D	154.109		1D	263.44	L	163.855		485436560	485436660
		CAP7_c2089_140	4	Chr.1D	154.109		1D	263.44	-	163.855		492640158	492640253
		Kukri_c16608_791	4	Chr.1D	154.109		1D	264.24	-	164.353		-	-
		Ra_c50996_468	4	Chr.1D	154.109		1D	263.44	L	163.855		492611665	492611765
		RAC875_c2258_345	4	Chr.1D	154.109		1D	263.8	-	164.079		491043249	491043344
		RAC875_c40434_373	4	Chr.1D	154.109		1D	263.44	-	163.855		485105989	485106082
		RAC875_c48884_374	4	Chr.1D	154.109		1D	263.44	L	163.855		487952278	487952378
		RAC875_c50996_1179	4	Chr.1D	154.109		1D	263.44	-	163.855		492610711	492610811
		RAC875_rep_c105487_241	4	Chr.1D	154.109		1D	263.44	-	163.855		491030604	491030704
		RAC875_rep_c107383_166	4	Chr.1D	154.109		1D	263.44	-	163.855		-	-
		TA001722-0749	4	Chr.1D	154.109		1D	263.44	-	163.855		493487209	493487262
		wsnp_Ex_c1861_3506449	4	Chr.1D	154.109		1D	263.44	L	163.855		491034146	491034345
		Kukri_c12190_1080	4	Chr.1D	154.109		1D	263.8	-	164.079		492611076	492611162
1D-074	154.111	BobWhite_c1824_1380	4	Chr.1D	154.111		1D	263.44	-	163.855		486157289	486157389
		BobWhite_c1897_1010	4	Chr.1D	154.111		1D	263.44	L	163.855		495112975	495113075
		BobWhite_c1897_440	4	Chr.1D	154.111		1D	263.8	-	164.079		495011941	495012029
		BobWhite_c25409_137	4	Chr.1D	154.111		1D	263.8	-	164.079		-	-
		BobWhite_c4482_159	4	Chr.1D	154.111		1D	263.44	-	163.855		-	-
		BobWhite_c6981_181	4	Chr.1D	154.111		1D	263.8	-	164.079		489536396	489536494
		BobWhite_c8375_378	4	Chr.1D	154.111		1D	263.44	L	163.855		-	-
		BobWhite_rep_c63889_327	4	Chr.1D	154.111		1D	263.44	-	163.855		-	-
		BS00004769_51	4	Chr.1D	154.111		1D	263.44	L	163.855		491636324	491636424
		BS00010807_51	4	Chr.1D	154.111		1D	263.8	-	164.079		488972381	488972481
		BS00010851_51	4	Chr.1D	154.111		1D	263.44	-	163.855		494063267	494063367
		BS00059313_51	4	Chr.1D	154.111		1D	264.24	-	164.353		-	-
		BS00062631_51	4	Chr.1D	154.111		1D	263.44	-	163.855		-	-
		Excalibur_c46365_463	4	Chr.1D	154.111		1D	263.44	-	163.855		488573076	488573169
		Excalibur_c62139_215	4	Chr.1D	154.111		1D	268.67	-	167.108		-	-
		Excalibur_c6704_191	4	Chr.1D	154.111		1D	263.44	L	163.855		493605275	493605375
		IAAV5991	4	Chr.1D	154.111		1D	263.8	-	164.079		-	-
		IACX9130	4	Chr.1D	154.111		1D	265.3	-	165.012		493928562	493928747
		Kukri_c15846_197	4	Chr.1D	154.111		1D	263.44	-	163.855		-	-
		Kukri_c36428_156	4	Chr.1D	154.111		1D	264.84	L	164.726		486241841	486241941
		Kukri_c38809_219	4	Chr.1D	154.111		1D	268.67	-	167.108		-	-
		Kukri_c61874_273	4	Chr.1D	154.111		1D	263.8	-	164.079		-	-
		Kukri_c875_126	4	Chr.1D	154.111		1D	263.8	-	164.079		484417871	484417971
		Kukri_c9163_799	4	Chr.1D	154.111		1D	263.44	-	163.855		485560303	485560403
		Kukri_rep_c103666_397	4	Chr.1D	154.111		1D	263.8	L	164.079		493929943	493930033
		Kukri_rep_c115767_201	4	Chr.1D	154.111		1D	264.84	-	164.726		-	-
		RAC875_c1113_1577	4	Chr.1D	154.111		1D	263.8	-	164.079		491031087	491031175
		RAC875_c4036_1020	4	Chr.1D	154.111		1D	263.8	-	164.079		484416070	484416170
		RAC875_c43846_79	4	Chr.1D	154.111		1D	263.44	L	163.855		484416545	484416626
		RAC875_c44888_403	4	Chr.1D	154.111		1D	263.44	L	163.855		485113655	485113744
		RAC875_c63359_192	4	Chr.1D	154.111		1D	263.44	L	163.855		-	-
		RAC875_c63359_449	4	Chr.1D	154.111		1D	264.84	-	164.726		488577168	488577266
		RAC875_c6537_2298	4	Chr.1D	154.111		1D	263.44	L	163.855		495230060	495230160
		RAC875_rep_c112310_481	4	Chr.1D	154.111		1D	263.8	-	164.079		489540323	489540423
		RAC875_rep_c118202_115	4	Chr.1D	154.111		1D	263.44	-	163.855		-	-
		RAC875_s117301_141	4	Chr.1D	154.111		1D	263.44	-	163.855		494554896	494554996
		RFL_Contig3395_1575	4	Chr.1D	154.111		1D	275.35	-	171.263		487168687	487168787
		Tdurum_contig63370_207	4	Chr.1D	154.111		1D	263.44	-	163.855		485559724	485559824
		wsnp_Ex_c52086_55807402	4	Chr.1D	154.111		1D	263.44	-	163.855		492609696	492609896
		wsnp_Ku_c40759_48907151	4	Chr.1D	154.111		1D	263.44	-	163.855		-	-
		wsnp_Ra_rep_c97840_85062318	4	Chr.1D	154.111		1D	263.44	-	163.855		485557535	485557735
		wsnp_Ra_rep_c97840_85062404	4	Chr.1D	154.111		1D	263.44	L	163.855		485557449	485557649
		Excalibur_c55140_64	4	Chr.1D	154.111		1D	263.8	-	164.079		493935996	493936096
1D-075	154.112	Excalibur_c10063_54	4	Chr.1D	154.112		1D	277.19	-	172.408		-	-
		RAC875_c2258_1526	4	Chr.1D	154.112		1D	263.8	-	164.079		-	-
		TA005335-0665	4	Chr.1D	154.112		1D	263.44	L	163.855		492408754	492408807
		wsnp_Ex_c6476_11246589	4	Chr.1D	154.112		1D	274.84	L	170.946		490599292	490599482
1D-076	154.176	BS00022654_51	4	Chr.1D	154.176		1D	268.67	L	167.108		487957068	487957168
		BS00063511_51	4	Chr.1D	154.176		1D	268.67	L	167.108		485708656	485708756
1D-077	154.188	Excalibur_c27873_266	4	Chr.1D	154.188		1D	268.67	L	167.108		484417212	484417312
		Kukri_c67675_174	4	Chr.1D	154.188		1D	268.67	-	167.108		485548234	485548334
1D-078	154.189	BS00009828_51	4	Chr.1D	154.189		1D	274.6	-	170.797		485746449	485746549
1D-079	154.192	wsnp_Ku_rep_c70564_70182765	4	Chr.1D	154.192		1D	263.44	L	163.855		-	-
1D-080	154.343	BS00003573_51	4	Chr.1D	154.343		1D	268.67	L	167.108		491043951	491044051
		Kukri_rep_c106578_67	4	Chr.1D	154.343		1D	275.35	L	171.263		-	-
1D-081	154.344	BS00011508_51	4	Chr.1D	154.344		1D	268.67	-	167.108		488973218	488973318
		D_F5XZDLF02GY0X2_81	4	Chr.1D	154.344		1D	264.84	L	164.726		489719471	489719676
		Ex_c70834_198	4	Chr.1D	154.344		1D	274.6	-	170.797		488973094	488973188
		Excalibur_c8235_241	4	Chr.1D	154.344		1D	265.3	L	165.012		493705312	493705412
		Kukri_c15231_166	4	Chr.1D	154.344		1D	265.91	-	165.392		488973024	488973124
		Kukri_rep_c102822_374	4	Chr.1D	154.344		1D	265.3	-	165.012		493628309	493628409
		Kukri_rep_c106578_178	4	Chr.1D	154.344		1D	274.6	-	170.797		489540341	489540441
		Kukri_rep_c69829_307	4	Chr.1D	154.344		1D	268.67	L	167.108		488577079	488577161
1D-082	154.353	Kukri_c59535_127	4	Chr.1D	154.353		1D	265.3	L	165.012		487952510	487952610
1D-083	175.054	BobWhite_c35250_155	4	Chr.1D	175.054		1D	282.75	L	175.866		-	-
1D-084	196.16	wsnp_Ex_c2918_5381441	4	Chr.1D	196.16		1D	264.84	L	164.726		-	-
2A-001	0	pk14b	5	Chr.2A	0		-	-	-	-		-	-
2A-002	2.315	Xcau529	5	Chr.2A	2.315		-	-	-	-		-	-
2A-003	5.235	gwm636	5	Chr.2A	5.235		-	-	-	-		-	-
2A-004	5.827	gwm614b	5	Chr.2A	5.827		-	-	-	-		-	-
2A-005	6.442	barc124	5	Chr.2A	6.442		-	-	-	-		-	-
2A-006	6.674	barc212	5	Chr.2A	6.674		-	-	-	-		-	-
2A-007	7.957	wsnp_Ex_c19516_28480622	5	Chr.2A	7.957		2A	20.21	-	6.04118		2652895	2653095
		BS00003735_51	5	Chr.2A	7.957		2A	67.37	S	20.1382		3962504	3962604
		Ex_c19516_3687	5	Chr.2A	7.957		2A	20.21	S	6.04118		2640510	2640610
		Excalibur_rep_c67619_217	5	Chr.2A	7.957		2A	20.21	-	6.04118		3100538	3100631
		Tdurum_contig56157_1748	5	Chr.2A	7.957		2A	20.21	S	6.04118		3335611	3335708
		wsnp_Ex_rep_c66982_65424063	5	Chr.2A	7.957		2A	20.21	-	6.04118		3100488	3100687
		wsnp_Ku_c13068_20937906	5	Chr.2A	7.957		2A	20.21	-	6.04118		-	-
		BS00022024_51	5	Chr.2A	7.957		2A	67.37	S	20.1382		3965100	3965200
		BS00076039_51	5	Chr.2A	7.957		2A	67.37	S	20.1382		3799855	3799955
		BS00105593_51	5	Chr.2A	7.957		2A	20.21	S	6.04118		2658364	2658464
		Ex_c19516_1184	5	Chr.2A	7.957		2A	20.21	S	6.04118		2647452	2647552
		Excalibur_c59428_237	5	Chr.2A	7.957		2A	16.22	-	4.84848		-	-
		Excalibur_c59428_270	5	Chr.2A	7.957		2A	20.21	-	6.04118		-	-
		wsnp_Ex_c11560_18632777	5	Chr.2A	7.957		2A	20.21	-	6.04118		3101761	3101961
		Excalibur_rep_c66982_126	5	Chr.2A	7.957		2A	20.21	-	6.04118		3101813	3101911
		Excalibur_rep_c82595_77	5	Chr.2A	7.957		2A	20.21	S	6.04118		3333609	3333709
		Kukri_c22152_1059	5	Chr.2A	7.957		2A	62.13	S	18.5719		4213771	4213871
		Tdurum_contig56157_1595	5	Chr.2A	7.957		2A	20.21	-	6.04118		3335043	3335143
		wsnp_Ex_c11560_18632698	5	Chr.2A	7.957		2A	20.21	S	6.04118		3101682	3101882
		wsnp_Ku_c23598_33524490	5	Chr.2A	7.957		2A	58.04	S	17.3493		3447394	3447594
		Excalibur_rep_c66982_699	5	Chr.2A	7.957		2A	20.21	S	6.04118		3101238	3101338
		RFL_Contig174_406	5	Chr.2A	7.957		2A	20.21	S	6.04118		3113999	3114099
		wsnp_Ex_c19516_28483050	5	Chr.2A	7.957		2A	20.21	-	6.04118		-	-
		RAC875_c1968_103	5	Chr.2A	7.957		-	-	-	-		3101154	3101254
		TA012412-0412	5	Chr.2A	7.957		2A	20.21	-	6.04118		2645973	2646026
		wsnp_Ex_c19516_28481857	5	Chr.2A	7.957		2A	20.21	S	6.04118		2645923	2646123
		wsnp_Ex_c19516_28483751	5	Chr.2A	7.957		2A	20.21	S	6.04118		2640536	2640736
		Tdurum_contig56157_454	5	Chr.2A	7.957		2A	20.21	S	6.04118		3333609	3333709
		wsnp_Ex_c19516_28480964	5	Chr.2A	7.957		2A	20.21	S	6.04118		-	-
		wsnp_Ex_rep_c66982_65423289	5	Chr.2A	7.957		2A	20.21	-	6.04118		3101415	3101615
		wsnp_Ex_rep_c67619_66272209	5	Chr.2A	7.957		2A	20.21	S	6.04118		3100663	3100863
		wsnp_Ku_c10418_17237935	5	Chr.2A	7.957		2A	20.21	S	6.04118		2653621	2653819
		wsnp_Ex_rep_c66982_65424216	5	Chr.2A	7.957		-	-	-	-		-	-
2A-008	8.468	BS00019744_51	5	Chr.2A	8.468		2A	20.21	S	6.04118		-	-
		BobWhite_c13373_250	5	Chr.2A	8.468		2A	62.13	S	18.5719		3962381	3962481
		BobWhite_c22714_132	5	Chr.2A	8.468		2A	67.37	S	20.1382		4168375	4168475
		Excalibur_c3439_534	5	Chr.2A	8.468		2A	67.37	-	20.1382		-	-
		Kukri_c3701_330	5	Chr.2A	8.468		-	-	-	-		1370414	1370507
2A-009	10.098	Excalibur_c12980_2392	5	Chr.2A	10.098		2A	65.57	S	19.6002		-	-
		Kukri_c40204_141	5	Chr.2A	10.098		2A	65.57	-	19.6002		-	-
		Excalibur_c12980_2621	5	Chr.2A	10.098		2A	65.57	S	19.6002		7545098	7545198
		RAC875_c42847_141	5	Chr.2A	10.098		2A	67.37	S	20.1382		7687473	7687573
2A-010	11.22	Excalibur_c7239_114	5	Chr.2A	11.22		5B	187.35	-	60.3067		-	-
		BobWhite_c10673_138	5	Chr.2A	11.22		2A	86.88	S	25.9702		10993170	10993270
		BobWhite_c10673_330	5	Chr.2A	11.22		2A	86.88	S	25.9702		10992978	10993078
		Excalibur_c32668_467	5	Chr.2A	11.22		2A	91.38	S	27.3153		10993058	10993158
		RAC875_c39634_370	5	Chr.2A	11.22		2A	91.38	S	27.3153		10993222	10993323
		RAC875_c57889_55	5	Chr.2A	11.22		2A	70.88	S	21.1875		10587142	10587242
		Tdurum_contig48835_437	5	Chr.2A	11.22		2A	86.88	S	25.9702		10993869	10993969
		wsnp_Ra_c8771_14786376	5	Chr.2A	11.22		2A	157.96	S	47.2174		-	-
2A-011	17.082	Excalibur_rep_c110303_320	5	Chr.2A	17.082		2A	131.62	-	39.3439		-	-
2A-012	27.469	wsnp_Ex_c770_1514612	5	Chr.2A	27.469		2A	146.59	S	43.8187		-	-
		Kukri_c46040_620	5	Chr.2A	27.469		2A	146.59	S	43.8187		-	-
2A-013	31.698	BS00021706_51	5	Chr.2A	31.698		2A	157.96	S	47.2174		21261821	21261921
		Kukri_c14598_614	5	Chr.2A	31.698		2A	157.96	-	47.2174		21252805	21252905
		RAC875_c3620_735	5	Chr.2A	31.698		2A	157.96	-	47.2174		24029465	24029565
		RAC875_rep_c113106_56	5	Chr.2A	31.698		-	-	-	-		24029822	24029903
		Tdurum_contig42423_1536	5	Chr.2A	31.698		2A	86.88	-	25.9702		-	-
		Tdurum_contig42423_1963	5	Chr.2A	31.698		2A	157.96	-	47.2174		-	-
		Tdurum_contig42423_2448	5	Chr.2A	31.698		2A	157.96	-	47.2174		-	-
		Tdurum_contig42423_2462	5	Chr.2A	31.698		2A	157.96	-	47.2174		-	-
		Tdurum_contig42423_2293	5	Chr.2A	31.698		2A	157.96	-	47.2174		-	-
		Tdurum_contig42423_2699	5	Chr.2A	31.698		2A	157.96	-	47.2174		-	-
		BS00067143_51	5	Chr.2A	31.698		-	-	-	-		-	-
		Excalibur_c21663_145	5	Chr.2A	31.698		-	-	-	-		21534213	21534313
2A-014	42.193	Xcau243a	5	Chr.2A	42.193		-	-	-	-		-	-
2A-015	42.547	BobWhite_c2022_245	5	Chr.2A	42.547		2A	177.91	S	53.1809		30144642	30144742
		CAP11_rep_c9060_520	5	Chr.2A	42.547		2A	177.91	-	53.1809		30047900	30048000
		D_F5XZDLF01EFGMN_252	5	Chr.2A	42.547		2A	177.91	S	53.1809		-	-
		RAC875_c11652_544	5	Chr.2A	42.547		2A	177.91	S	53.1809		30132914	30133014
		wsnp_CAP8_rep_c9132_3977980	5	Chr.2A	42.547		2A	177.91	-	53.1809		30047864	30048050
		BobWhite_c58481_104	5	Chr.2A	42.547		2A	177.91	S	53.1809		30071810	30071910
		wsnp_CAP8_c2110_1147974	5	Chr.2A	42.547		2A	177.91	S	53.1809		30071760	30071960
		CAP8_rep_c8022_270	5	Chr.2A	42.547		2A	177.91	S	53.1809		30079402	30079502
2A-016	42.987	CAP11_c2293_200	5	Chr.2A	42.987		2A	179.45	S	53.6412		30147854	30147954
2A-017	45.133	Ra_c44994_415	5	Chr.2A	45.133		2A	209.12	S	62.5102		30175623	30175723
2A-018	45.56	BobWhite_c8085_498	5	Chr.2A	45.56		2A	214.3	-	64.0586		31086375	31086475
		BS00009604_51	5	Chr.2A	45.56		2A	219.62	S	65.6488		-	-
		BS00010087_51	5	Chr.2A	45.56		2A	214.3	-	64.0586		31086384	31086484
		BS00022487_51	5	Chr.2A	45.56		2A	214.3	S	64.0586		31086342	31086442
		GENE-0137_147	5	Chr.2A	45.56		2A	214.3	S	64.0586		-	-
		Kukri_c33779_1069	5	Chr.2A	45.56		2A	214.3	-	64.0586		-	-
		Kukri_c33779_1099	5	Chr.2A	45.56		2A	214.3	-	64.0586		31085656	31085746
		RAC875_c20273_823	5	Chr.2A	45.56		2A	219.62	-	65.6488		31089335	31089435
		RAC875_c20273_984	5	Chr.2A	45.56		2A	219.62	-	65.6488		-	-
		GENE-0137_1624	5	Chr.2A	45.56		-	-	-	-		31081594	31081675
		BS00004724_51	5	Chr.2A	45.56		2A	221.01	S	66.0643		31693275	31693375
		GENE-0137_1660	5	Chr.2A	45.56		2A	210.11	S	62.8061		31081630	31081711
		IACX8391	5	Chr.2A	45.56		2A	214.3	S	64.0586		31089688	31089804
		Excalibur_c29937_261	5	Chr.2A	45.56		2B	217.81	S	67.9206		-	-
		Ex_c9327_1196	5	Chr.2A	45.56		5A	278.38	L	55.6001		-	-
2A-019	52.548	D_GA8KES401BVP4P_43	5	Chr.2A	52.548		2A	245.52	S	73.3909		36706180	36706314
2A-020	53.18	RAC875_c14944_555	5	Chr.2A	53.18		2A	250.08	-	74.7539		36932761	36932861
		Kukri_c307_2053	5	Chr.2A	53.18		2A	250.08	L	74.7539		36902598	36902698
2A-021	53.64	Kukri_c24262_918	5	Chr.2A	53.64		2A	247.39	-	73.9498		36930895	36930995
2A-022	56.571	cfa2201	5	Chr.2A	56.571		-	-	-	-		-	-
2A-023	56.767	Tdurum_contig51537_275	5	Chr.2A	56.767		-	-	-	-		40650864	40650964
		BS00022332_51	5	Chr.2A	56.767		2A	265.4	S	79.3334		40823054	40823154
		Tdurum_contig12246_456	5	Chr.2A	56.767		2A	265.4	S	79.3334		40816214	40816314
2A-024	57.786	Kukri_c17269_1349	5	Chr.2A	57.786		2A	260.64	S	77.9105		42471100	42471195
		Excalibur_c32875_78	5	Chr.2A	57.786		2A	260.64	-	77.9105		42402213	42402313
		Ra_c58279_702	5	Chr.2A	57.786		2A	260.64	S	77.9105		41232514	41232614
		wsnp_Ex_c5412_9564346	5	Chr.2A	57.786		2A	257.26	-	76.9002		-	-
		Ku_c972_560	5	Chr.2A	57.786		2A	260.64	S	77.9105		42392141	42392241
		Ra_c58279_684	5	Chr.2A	57.786		2A	261.05	S	78.0331		41232496	41232596
		Tdurum_contig55610_742	5	Chr.2A	57.786		2A	260.64	S	77.9105		42475861	42475961
		Tdurum_contig55610_784	5	Chr.2A	57.786		2A	260.64	S	77.9105		42475903	42476003
		wsnp_Ex_c5412_9564046	5	Chr.2A	57.786		2A	261.05	-	78.0331		-	-
		wsnp_Ex_c5412_9564478	5	Chr.2A	57.786		2A	257.26	S	76.9002		41235961	41236143
		wsnp_Ex_c5412_9564550	5	Chr.2A	57.786		2A	261.05	-	78.0331		-	-
		wsnp_Ex_c5412_9565527	5	Chr.2A	57.786		2A	261.05	S	78.0331		41232378	41232578
2A-025	58.722	BS00049937_51	5	Chr.2A	58.722		2A	260.64	S	77.9105		43299250	43299350
2A-026	59.237	BS00022013_51	5	Chr.2A	59.237		2A	276.89	S	82.768		-	-
		BobWhite_c18852_91	5	Chr.2A	59.237		2A	275.08	S	82.2269		45120165	45120265
		BS00066186_51	5	Chr.2A	59.237		2A	276.89	S	82.768		49848638	49848738
		BS00091830_51	5	Chr.2A	59.237		2A	276.89	S	82.768		48868211	48868311
		Excalibur_rep_c105284_131	5	Chr.2A	59.237		2A	276.89	S	82.768		49451495	49451595
		IAAV7468	5	Chr.2A	59.237		2A	272.61	-	81.4886		46108242	46108442
		wsnp_Ex_c35331_43499339	5	Chr.2A	59.237		2A	276.89	S	82.768		-	-
		wsnp_Ku_c1292_2572053	5	Chr.2A	59.237		2A	275.08	S	82.2269		45120172	45120332
		wsnp_Ku_c1292_2572110	5	Chr.2A	59.237		2A	275.08	S	82.2269		45120115	45120315
		Excalibur_c25235_1178	5	Chr.2A	59.237		5A	527.51	-	105.358		49453078	49453178
		BS00044274_51	5	Chr.2A	59.237		2A	273.97	-	81.8951		47826652	47826752
		Excalibur_c25235_1289	5	Chr.2A	59.237		2A	293.16	-	87.6314		49453189	49453289
		Excalibur_c61806_213	5	Chr.2A	59.237		2A	292.43	-	87.4132		49451922	49452022
		Excalibur_rep_c105284_110	5	Chr.2A	59.237		2A	276.89	S	82.768		49451516	49451616
		Kukri_c56203_965	5	Chr.2A	59.237		2A	272.61	S	81.4886		48868217	48868317
		Kukri_rep_c100848_221	5	Chr.2A	59.237		2A	276.89	S	82.768		49452895	49452995
		Ra_c10616_265	5	Chr.2A	59.237		2A	272.61	-	81.4886		46107271	46107371
		RAC875_c10357_732	5	Chr.2A	59.237		2A	272.61	S	81.4886		48874188	48874283
		Tdurum_contig62138_385	5	Chr.2A	59.237		2A	276.89	-	82.768		49222349	49222449
		Tdurum_contig62138_414	5	Chr.2A	59.237		2A	276.89	-	82.768		49222378	49222478
		wsnp_Ex_c866_1684236	5	Chr.2A	59.237		-	-	-	-		50916391	50916591
		Excalibur_c4876_1380	5	Chr.2A	59.237		2A	272.61	-	81.4886		-	-
		wsnp_Ku_c10302_17079851	5	Chr.2A	59.237		-	-	-	-		-	-
2A-027	59.721	wsnp_JD_rep_c48914_33168544	5	Chr.2A	59.721		2A	296.19	S	88.5371		51583880	51584080
2A-028	68.397	BobWhite_c48607_542	5	Chr.2A	68.397		2A	320.32	S	95.7501		67083729	67083829
		BobWhite_c45029_145	5	Chr.2A	68.397		2A	320.32	S	95.7501		67713749	67713849
		RAC875_rep_c80737_162	5	Chr.2A	68.397		2A	320.32	-	95.7501		-	-
		Excalibur_c113208_303	5	Chr.2A	68.397		-	-	-	-		67528012	67528097
		Excalibur_c37912_326	5	Chr.2A	68.397		2A	320.32	-	95.7501		65672948	65673048
		JD_c4427_288	5	Chr.2A	68.397		2A	320.32	S	95.7501		-	-
		Kukri_c10272_64	5	Chr.2A	68.397		-	-	-	-		-	-
		GENE-1246_393	5	Chr.2A	68.397		2A	320.32	S	95.7501		68254744	68254840
		JG_c883_445	5	Chr.2A	68.397		2A	312.68	S	93.4663		65403494	65403594
2A-029	80.472	gdm141b	5	Chr.2A	80.472		-	-	-	-		-	-
2A-030	81.225	Excalibur_c66007_385	5	Chr.2A	81.225		1B	287.98	S	90.2568		83619462	83619562
		BS00064887_51	5	Chr.2A	81.225		2A	341.14	-	101.974		82069682	82069782
		Excalibur_c12169_1088	5	Chr.2A	81.225		2A	341.14	S	101.974		82350252	82350352
2A-031	81.772	cfd2a	5	Chr.2A	81.772		-	-	-	-		-	-
2A-032	82.34	Kukri_rep_c101016_905	5	Chr.2A	82.34		2A	341.14	-	101.974		95994016	95994116
		BobWhite_c12252_476	5	Chr.2A	82.34		2A	341.14	-	101.974		85288911	85289008
		BobWhite_c26259_248	5	Chr.2A	82.34		2A	341.14	S	101.974		100115896	100115996
		Tdurum_contig45580_1717	5	Chr.2A	82.34		2A	341.14	S	101.974		-	-
		wsnp_Ex_c1767_3341220	5	Chr.2A	82.34		2A	341.14	S	101.974		99148526	99148709
		BobWhite_c14476_80	5	Chr.2A	82.34		2A	341.14	-	101.974		86901224	86901324
		BobWhite_c5562_219	5	Chr.2A	82.34		2A	341.14	-	101.974		93936199	93936299
		BS00043083_51	5	Chr.2A	82.34		2A	341.14	S	101.974		83828052	83828136
		Excalibur_c21872_135	5	Chr.2A	82.34		2A	341.14	S	101.974		101382879	101382979
		Excalibur_c34839_187	5	Chr.2A	82.34		2A	341.14	S	101.974		99160804	99160898
		Excalibur_c50934_159	5	Chr.2A	82.34		2A	341.14	S	101.974		85289048	85289148
		GENE-1220_457	5	Chr.2A	82.34		2A	341.14	S	101.974		87859544	87859644
		IACX6028	5	Chr.2A	82.34		2A	341.14	-	101.974		83829207	83829302
		Kukri_c42616_467	5	Chr.2A	82.34		2A	341.14	S	101.974		87855234	87855334
		Kukri_rep_c109981_150	5	Chr.2A	82.34		2A	342.69	-	102.437		90763826	90763909
		RAC875_c17628_867	5	Chr.2A	82.34		2A	341.14	S	101.974		90764013	90764113
		Tdurum_contig62976_84	5	Chr.2A	82.34		2A	341.14	S	101.974		92314223	92314323
		tplb0059a15_417	5	Chr.2A	82.34		2A	341.14	S	101.974		92314223	92314323
		wsnp_CD453913A_Ta_2_1	5	Chr.2A	82.34		2A	341.14	S	101.974		96073150	96073270
		wsnp_Ex_c36242_44232473	5	Chr.2A	82.34		2A	341.14	-	101.974		-	-
		Kukri_c5375_435	5	Chr.2A	82.34		-	-	-	-		85599821	85599921
		BobWhite_c14530_51	5	Chr.2A	82.34		2A	341.14	S	101.974		98124024	98124124
		Tdurum_contig45580_3981	5	Chr.2A	82.34		2A	341.14	S	101.974		93881059	93881145
		BobWhite_rep_c64680_305	5	Chr.2A	82.34		2A	341.14	S	101.974		-	-
		BS00090940_51	5	Chr.2A	82.34		2A	341.14	-	101.974		97308110	97308210
		Ex_c721_2127	5	Chr.2A	82.34		2A	341.14	S	101.974		85599585	85599685
		Ex_c721_2374	5	Chr.2A	82.34		2A	341.14	S	101.974		85599832	85599932
		Excalibur_c21269_176	5	Chr.2A	82.34		2A	341.14	S	101.974		93926817	93926917
		GENE-1031_48	5	Chr.2A	82.34		2A	341.14	-	101.974		-	-
		GENE-2904_757	5	Chr.2A	82.34		2A	341.14	-	101.974		-	-
		GENE-4359_59	5	Chr.2A	82.34		2A	341.14	-	101.974		90596049	90596141
		IAAV2376	5	Chr.2A	82.34		2A	341.14	-	101.974		-	-
		RAC875_c25986_82	5	Chr.2A	82.34		2A	341.14	S	101.974		87856890	87856990
		RAC875_c58503_182	5	Chr.2A	82.34		2A	341.14	-	101.974		95158855	95158955
		RAC875_rep_c119471_174	5	Chr.2A	82.34		2A	341.14	S	101.974		101994179	101994279
		TA002893-0825	5	Chr.2A	82.34		2A	341.14	-	101.974		100539229	100539282
		TA013564-0487	5	Chr.2A	82.34		2A	341.14	-	101.974		84549293	84549346
		Tdurum_contig30569_126	5	Chr.2A	82.34		2A	341.14	-	101.974		100631683	100631783
		Tdurum_contig30569_579	5	Chr.2A	82.34		2A	341.14	-	101.974		100632229	100632329
		Tdurum_contig62073_376	5	Chr.2A	82.34		2A	341.14	S	101.974		101994179	101994279
		Tdurum_contig62073_631	5	Chr.2A	82.34		2A	341.14	-	101.974		101993924	101994024
		tplb0045j05_1405	5	Chr.2A	82.34		2A	341.14	-	101.974		87878665	87878765
		wsnp_Ex_c20370_29434410	5	Chr.2A	82.34		2A	341.14	-	101.974		-	-
		wsnp_Ex_c4847_8646583	5	Chr.2A	82.34		2A	341.14	S	101.974		83927250	83927450
		Ex_c721_2643	5	Chr.2A	82.34		2A	341.14	S	101.974		85600205	85600305
		Excalibur_c18279_1219	5	Chr.2A	82.34		2A	341.14	-	101.974		95158003	95158103
		Kukri_c29034_492	5	Chr.2A	82.34		2A	341.14	S	101.974		-	-
		RFL_Contig5917_2369	5	Chr.2A	82.34		2A	341.14	-	101.974		-	-
		wsnp_BF201533A_Ta_2_3	5	Chr.2A	82.34		2A	341.14	S	101.974		101378479	101378599
		wsnp_Ex_c36242_44232305	5	Chr.2A	82.34		2A	341.14	-	101.974		-	-
		Kukri_c45411_223	5	Chr.2A	82.34		2A	341.14	S	101.974		98123291	98123391
		Tdurum_contig45580_2786	5	Chr.2A	82.34		2A	341.14	S	101.974		93882500	93882600
		Ra_c2655_504	5	Chr.2A	82.34		2A	341.14	S	101.974		85595944	85596044
		RFL_Contig1512_1420	5	Chr.2A	82.34		2A	341.14	S	101.974		83827275	83827375
		Tdurum_contig93884_223	5	Chr.2A	82.34		2A	341.14	S	101.974		98124024	98124124
2A-033	83.001	Xcau381	5	Chr.2A	83.001		-	-	-	-		-	-
2A-034	83.361	Xcau120	5	Chr.2A	83.361		-	-	-	-		-	-
2A-035	83.803	barc264	5	Chr.2A	83.803		-	-	-	-		-	-
2A-036	84.202	gwm425	5	Chr.2A	84.202		-	-	-	-		-	-
2A-037	84.498	GENE-0845_190	5	Chr.2A	84.498		2A	341.14	S	101.974		103102423	103102523
		BobWhite_c35700_56	5	Chr.2A	84.498		2A	348.36	S	104.132		104028235	104028334
2A-038	84.724	gwm275	5	Chr.2A	84.724		-	-	-	-		-	-
2A-039	84.725	gwm515	5	Chr.2A	84.725		-	-	-	-		-	-
2A-040	84.848	BobWhite_rep_c62964_459	5	Chr.2A	84.848		2A	346.65	-	103.621		104971488	104971588
		Excalibur_c51133_246	5	Chr.2A	84.848		2A	341.14	-	101.974		-	-
		Kukri_rep_c104967_58	5	Chr.2A	84.848		2A	341.14	S	101.974		115434559	115434659
		BobWhite_rep_c62964_873	5	Chr.2A	84.848		2A	341.14	-	101.974		104971902	104972002
		Kukri_rep_c107604_76	5	Chr.2A	84.848		2A	341.14	-	101.974		104971810	104971910
		wsnp_Ex_rep_c69124_68035904	5	Chr.2A	84.848		2A	341.14	S	101.974		115421898	115422074
		wsnp_JG_c926_520103	5	Chr.2A	84.848		2A	341.14	S	101.974		-	-
		wsnp_Ku_rep_c102140_89178676	5	Chr.2A	84.848		2A	341.14	S	101.974		104971300	104971500
		BS00068550_51	5	Chr.2A	84.848		2A	341.14	-	101.974		-	-
		Kukri_c44997_377	5	Chr.2A	84.848		2A	341.14	S	101.974		115140779	115140873
		wsnp_Ex_rep_c101866_87158671	5	Chr.2A	84.848		2A	341.14	-	101.974		104972144	104972344
		Excalibur_c11398_971	5	Chr.2A	84.848		2A	341.14	S	101.974		118446612	118446712
		Kukri_c44442_274	5	Chr.2A	84.848		2A	342.69	S	102.437		123548328	123548428
		Kukri_rep_c100955_214	5	Chr.2A	84.848		2A	341.14	-	101.974		104972194	104972294
		TA004055-0626	5	Chr.2A	84.848		2A	346.65	S	103.621		111421010	111421063
		wsnp_Ex_c1782_3365844	5	Chr.2A	84.848		2A	341.14	-	101.974		-	-
		wsnp_Ex_c60588_60977198	5	Chr.2A	84.848		2A	346.65	S	103.621		115420275	115420475
		wsnp_Ex_rep_c69124_68035485	5	Chr.2A	84.848		2A	346.65	S	103.621		115421254	115421454
		wsnp_JD_c6436_7600132	5	Chr.2A	84.848		2A	346.65	S	103.621		115140153	115140353
		wsnp_Ku_c14099_22301373	5	Chr.2A	84.848		2A	341.14	S	101.974		115432485	115432646
		wsnp_Ku_c6826_11860405	5	Chr.2A	84.848		2A	341.14	S	101.974		104875995	104876195
		wsnp_Ra_c19526_28719561	5	Chr.2A	84.848		2A	346.65	S	103.621		115419568	115419768
		TA003045-1227	5	Chr.2A	84.848		2A	341.14	S	101.974		115120791	115120844
2A-041	85.204	Kukri_rep_c101366_333	5	Chr.2A	85.204		2A	341.14	-	101.974		-	-
		RAC875_c68079_214	5	Chr.2A	85.204		2A	341.14	S	101.974		133959916	133960010
2A-042	85.332	CAP12_rep_c4483_327	5	Chr.2A	85.332		2A	348.36	S	104.132		136164640	136164740
		BobWhite_c10015_641	5	Chr.2A	85.332		2A	341.14	S	101.974		-	-
		BobWhite_c32226_104	5	Chr.2A	85.332		2A	341.14	-	101.974		133962056	133962156
		GENE-1028_694	5	Chr.2A	85.332		2A	346.65	S	103.621		159876200	159876300
		Kukri_c4563_455	5	Chr.2A	85.332		2A	341.14	-	101.974		-	-
		RAC875_rep_c74200_1415	5	Chr.2A	85.332		2A	346.65	S	103.621		146962328	146962421
		TA001351-1193	5	Chr.2A	85.332		2A	346.65	S	103.621		151258882	151258935
		TA011854-0699	5	Chr.2A	85.332		2A	341.14	-	101.974		147537014	147537067
		BobWhite_c2532_966	5	Chr.2A	85.332		2A	348.36	S	104.132		154415578	154415678
		BS00024115_51	5	Chr.2A	85.332		2A	348.36	S	104.132		153032962	153033062
		BS00089457_51	5	Chr.2A	85.332		2A	348.36	S	104.132		157933779	157933879
		Excalibur_c27210_183	5	Chr.2A	85.332		2A	346.65	S	103.621		152010657	152010757
		GENE-1181_262	5	Chr.2A	85.332		2A	341.14	S	101.974		151263763	151263860
		GENE-1181_694	5	Chr.2A	85.332		2A	346.65	-	103.621		151263695	151263779
		GENE-1319_146	5	Chr.2A	85.332		2A	346.65	S	103.621		151255040	151255140
		GENE-2601_393	5	Chr.2A	85.332		2A	341.14	-	101.974		127155152	127155251
		JD_c48963_238	5	Chr.2A	85.332		2A	341.14	S	101.974		127205254	127205354
		Kukri_rep_c104256_475	5	Chr.2A	85.332		2A	342.69	S	102.437		144860423	144860523
		RAC875_c34509_124	5	Chr.2A	85.332		2A	341.14	-	101.974		141157294	141157394
		TA001792-1026	5	Chr.2A	85.332		2A	346.65	S	103.621		141166679	141166732
		Tdurum_contig27887_55	5	Chr.2A	85.332		2A	346.65	S	103.621		156366698	156366795
		wsnp_BG607088A_Ta_1_1	5	Chr.2A	85.332		2A	346.65	S	103.621		156762826	156762946
		GENE-1342_238	5	Chr.2A	85.332		2A	341.14	S	101.974		146959537	146959637
		Kukri_c14611_315	5	Chr.2A	85.332		2A	341.14	S	101.974		150914903	150915003
		Kukri_c7169_105	5	Chr.2A	85.332		2A	341.14	S	101.974		138183564	138183664
		wsnp_CAP11_c1787_968410	5	Chr.2A	85.332		2A	341.14	S	101.974		148871061	148871202
2A-043	85.535	gwm95	5	Chr.2A	85.535		-	-	-	-		-	-
2A-044	85.715	BobWhite_c5096_156	5	Chr.2A	85.715		2A	341.14	S	101.974		165838807	165838907
		BobWhite_c23953_312	5	Chr.2A	85.715		2A	346.65	-	103.621		165924301	165924401
		RAC875_c12110_924	5	Chr.2A	85.715		2A	346.65	-	103.621		165924170	165924270
		wsnp_Ex_c22862_32074455	5	Chr.2A	85.715		2A	348.36	S	104.132		165848240	165848440
2A-045	85.844	wsnp_BG263521A_Ta_2_1	5	Chr.2A	85.844		2A	348.36	S	104.132		165849465	165849585
		wsnp_BG263521A_Ta_2_2	5	Chr.2A	85.844		2A	348.36	S	104.132		165849364	165849484
2A-046	86.063	gdm130	5	Chr.2A	86.063		-	-	-	-		-	-
2A-047	86.214	wmc51	5	Chr.2A	86.214		-	-	-	-		-	-
2A-048	86.346	Ex_c68445_724	5	Chr.2A	86.346		2A	341.14	-	101.974		196120655	196120755
		BobWhite_c18873_582	5	Chr.2A	86.346		2A	341.14	-	101.974		193875244	193875344
		CAP8_c6142_206	5	Chr.2A	86.346		2A	341.14	-	101.974		191899628	191899728
		IAAV7660	5	Chr.2A	86.346		2A	348.36	-	104.132		182303394	182303594
		Ku_c1217_312	5	Chr.2A	86.346		2A	341.14	S	101.974		182299915	182300015
		Ra_c3019_1333	5	Chr.2A	86.346		2A	348.36	S	104.132		192074448	192074528
		RAC875_c20226_454	5	Chr.2A	86.346		2A	348.36	S	104.132		182148990	182149090
		RAC875_c24545_59	5	Chr.2A	86.346		2A	346.65	-	103.621		196126368	196126459
		RAC875_c59661_500	5	Chr.2A	86.346		2A	348.36	S	104.132		195826363	195826458
		wsnp_Ex_c10083_16570816	5	Chr.2A	86.346		2A	348.36	S	104.132		-	-
		wsnp_Ex_c7091_12199032	5	Chr.2A	86.346		2A	341.14	S	101.974		-	-
		wsnp_JD_c16067_15341994	5	Chr.2A	86.346		2A	348.36	S	104.132		192072978	192073178
		BobWhite_rep_c49432_162	5	Chr.2A	86.346		2A	346.65	-	103.621		185121990	185122090
		CAP8_c3956_456	5	Chr.2A	86.346		2A	346.65	-	103.621		-	-
		Ex_c23985_1460	5	Chr.2A	86.346		2A	341.14	S	101.974		182146045	182146145
		Excalibur_c81078_578	5	Chr.2A	86.346		2A	341.14	-	101.974		178472460	178472560
		Kukri_c52614_291	5	Chr.2A	86.346		2A	346.65	S	103.621		195314441	195314541
		Ra_c22553_2311	5	Chr.2A	86.346		2A	346.65	S	103.621		-	-
		Ra_c7126_565	5	Chr.2A	86.346		2A	348.36	S	104.132		179816540	179816640
		IAAV2612	5	Chr.2A	86.346		2Dx	121.63	S	45.2925		187820324	187820524
		BS00064392_51	5	Chr.2A	86.346		2A	67.77	S	20.2578		4646367	4646467
		Excalibur_c42815_713	5	Chr.2A	86.346		2A	348.36	-	104.132		195819224	195819324
		IAAV6190	5	Chr.2A	86.346		2A	348.36	S	104.132		182148940	182149140
		Kukri_c17989_527	5	Chr.2A	86.346		2A	346.65	-	103.621		195819364	195819464
		RAC875_c10253_1478	5	Chr.2A	86.346		2A	348.36	S	104.132		187945434	187945534
		RAC875_rep_c74366_489	5	Chr.2A	86.346		2A	348.36	-	104.132		196125821	196125912
		RFL_Contig2364_754	5	Chr.2A	86.346		2A	341.14	S	101.974		195309735	195309835
		Ku_c25522_532	5	Chr.2A	86.346		-	-	-	-		14903296	14903396
		Ra_c105075_272	5	Chr.2A	86.346		-	-	-	-		180212294	180212394
		Excalibur_c28425_386	5	Chr.2A	86.346		2A	341.14	-	101.974		193580746	193580846
		Ku_c25974_191	5	Chr.2A	86.346		2A	341.14	S	101.974		187955627	187955712
		Ku_c5403_438	5	Chr.2A	86.346		2A	348.36	-	104.132		180985410	180985510
		RAC875_c5569_548	5	Chr.2A	86.346		2A	348.36	-	104.132		195355281	195355381
		RAC875_c8241_780	5	Chr.2A	86.346		2A	348.36	S	104.132		178472384	178472484
		wsnp_Ex_c25409_34677674	5	Chr.2A	86.346		2A	348.36	-	104.132		192507669	192507869
		wsnp_Ex_c2592_4822528	5	Chr.2A	86.346		2A	348.36	-	104.132		191881083	191881283
		IAAV7999	5	Chr.2A	86.346		2A	348.36	S	104.132		192072978	192073178
		Kukri_rep_c82871_181	5	Chr.2A	86.346		2A	341.14	-	101.974		378401036	378401136
		Ra_c22724_1137	5	Chr.2A	86.346		2A	348.36	S	104.132		182302043	182302143
		Ra_c22724_1451	5	Chr.2A	86.346		2A	348.36	S	104.132		182302357	182302457
		Ra_c22724_810	5	Chr.2A	86.346		2A	348.36	S	104.132		182301716	182301816
		Ra_c22724_1789	5	Chr.2A	86.346		2A	348.36	S	104.132		182302695	182302795
		Ra_c3019_950	5	Chr.2A	86.346		2A	348.36	S	104.132		192073988	192074088
		wsnp_Ex_c2536_4728768	5	Chr.2A	86.346		6B	388.21	S	113.671		192072462	192072662
2A-049	86.425	barc208	5	Chr.2A	86.425		-	-	-	-		-	-
2A-050	86.692	wsnp_Ex_c41168_48053629	5	Chr.2A	86.692		2A	345.94	-	103.408		193583362	193583562
2A-051	86.821	Ex_c21793_378	5	Chr.2A	86.821		2A	341.14	-	101.974		195112653	195112753
		BobWhite_c15580_562	5	Chr.2A	86.821		2A	346.65	-	103.621		-	-
		Ex_c21793_457	5	Chr.2A	86.821		-	-	-	-		195112574	195112674
		GENE-1020_150	5	Chr.2A	86.821		2A	341.14	-	101.974		-	-
		Excalibur_c18417_241	5	Chr.2A	86.821		2A	346.65	S	103.621		194472798	194472898
		Kukri_c48683_434	5	Chr.2A	86.821		2A	86.88	S	25.9702		193451244	193451344
		Ra_c110295_600	5	Chr.2A	86.821		2A	341.14	-	101.974		193581088	193581188
		RAC875_c8115_2703	5	Chr.2A	86.821		2A	346.65	S	103.621		192509893	192509993
		wsnp_Ex_rep_c67264_65795361	5	Chr.2A	86.821		2A	347.82	S	103.97		-	-
		Ku_c25522_520	5	Chr.2A	86.821		6D	295.74	S	134.788		14903284	14903384
		Ex_c15077_958	5	Chr.2A	86.821		-	-	-	-		193581574	193581674
2A-052	87.055	wsnp_Ex_c42815_49298013	5	Chr.2A	87.055		2A	345.94	-	103.408		-	-
		wsnp_Ex_c21721_30882221	5	Chr.2A	87.055		2A	341.14	S	101.974		98352419	98352619
2A-053	89.441	WMC632	5	Chr.2A	89.441		-	-	-	-		-	-
2A-054	90.142	wmc63	5	Chr.2A	90.142		-	-	-	-		-	-
2A-055	90.399	wsnp_Ex_c32079_40793255	5	Chr.2A	90.399		2A	341.14	S	101.974		196521484	196521684
		wsnp_Ex_c33420_41911147	5	Chr.2A	90.399		2A	348.36	S	104.132		199582569	199582769
		wsnp_Ex_rep_c68871_67756221	5	Chr.2A	90.399		2A	341.14	-	101.974		-	-
2A-056	90.532	gwm71b	5	Chr.2A	90.532		-	-	-	-		-	-
2A-057	90.73	wsnp_Ex_c17852_26612172	5	Chr.2A	90.73		2A	348.36	S	104.132		197559261	197559461
2A-058	90.808	wmc582	5	Chr.2A	90.808		-	-	-	-		-	-
2A-059	90.878	Ku_c25099_885	5	Chr.2A	90.878		2A	348.36	-	104.132		344896717	344896816
		IAAV6960	5	Chr.2A	90.878		2A	341.14	S	101.974		324291174	324291374
		Ra_c7492_1229	5	Chr.2A	90.878		2A	341.14	L	101.974		353470123	353470223
		wsnp_Ku_c3907_7157334	5	Chr.2A	90.878		2A	348.36	-	104.132		205200896	205201096
		Ra_c54727_281	5	Chr.2A	90.878		2A	341.14	L	101.974		355397960	355398060
		RAC875_c15245_431	5	Chr.2A	90.878		2A	348.36	-	104.132		205200946	205201046
		RAC875_c15427_390	5	Chr.2A	90.878		2A	341.14	S	101.974		214899933	214900033
		wsnp_Ex_rep_c67621_66275106	5	Chr.2A	90.878		-	-	-	-		200179203	200179403
2A-060	90.964	barc241	5	Chr.2A	90.964		-	-	-	-		-	-
2A-061	91.031	gwm372	5	Chr.2A	91.031		-	-	-	-		-	-
2A-062	91.051	Xcau348b	5	Chr.2A	91.051		-	-	-	-		-	-
2A-063	91.241	barc201	5	Chr.2A	91.241		-	-	-	-		-	-
2A-064	91.28	cfa2263	5	Chr.2A	91.28		-	-	-	-		-	-
2A-065	91.298	ksm30	5	Chr.2A	91.298		-	-	-	-		-	-
2A-066	91.311	gwm107b	5	Chr.2A	91.311		-	-	-	-		-	-
2A-067	91.378	RAC875_c19144_117	5	Chr.2A	91.378		2A	341.14	L	101.974		412034512	412034612
2A-068	91.444	Ra_c15292_990	5	Chr.2A	91.444		2A	346.65	S	103.621		219148504	219148605
		RAC875_c57998_165	5	Chr.2A	91.444		2A	341.14	-	101.974		202872663	202872763
2A-069	91.516	BobWhite_c9626_246	5	Chr.2A	91.516		2A	346.65	L	103.621		379113947	379114047
		BS00065413_51	5	Chr.2A	91.516		1B	67.15	-	19.788		209936056	209936156
		BobWhite_c11178_914	5	Chr.2A	91.516		2A	341.14	-	101.974		-	-
		BobWhite_c1124_305	5	Chr.2A	91.516		2A	341.14	-	101.974		-	-
		BobWhite_c37929_141	5	Chr.2A	91.516		2A	341.14	-	101.974		256215097	256215192
		BobWhite_c44175_495	5	Chr.2A	91.516		2A	346.65	-	103.621		-	-
		BS00003878_51	5	Chr.2A	91.516		2A	341.14	L	101.974		346211346	346211446
		BS00042245_51	5	Chr.2A	91.516		2A	341.14	L	101.974		367588227	367588327
		BS00067749_51	5	Chr.2A	91.516		2A	341.14	-	101.974		288289883	288289983
		BS00074415_51	5	Chr.2A	91.516		2A	341.14	S	101.974		324293743	324293843
		CAP11_c4420_138	5	Chr.2A	91.516		2A	348.36	L	104.132		387085972	387086072
		Ex_c20159_635	5	Chr.2A	91.516		2A	348.36	L	104.132		423779875	423779975
		Ex_c4639_2631	5	Chr.2A	91.516		2A	346.65	L	103.621		384890413	384890513
		Excalibur_c66185_353	5	Chr.2A	91.516		2A	341.14	-	101.974		234112487	234112587
		Excalibur_c7154_1904	5	Chr.2A	91.516		2A	341.14	S	101.974		222596727	222596827
		GENE-0940_83	5	Chr.2A	91.516		2A	346.65	L	103.621		379118295	379118395
		GENE-0951_398	5	Chr.2A	91.516		2A	341.14	-	101.974		-	-
		IAAV1587	5	Chr.2A	91.516		2A	341.14	S	101.974		206858098	206858298
		IAAV1691	5	Chr.2A	91.516		2A	341.14	S	101.974		324292355	324292555
		IAAV233	5	Chr.2A	91.516		2A	341.14	S	101.974		244314111	244314286
		IAAV3412	5	Chr.2A	91.516		2A	341.14	S	101.974		-	-
		IAAV5457	5	Chr.2A	91.516		2A	341.14	L	101.974		353470589	353470789
		IAAV6642	5	Chr.2A	91.516		2A	341.14	S	101.974		244314111	244314286
		IAAV6661	5	Chr.2A	91.516		2A	348.36	S	104.132		335395698	335395898
		IAAV6691	5	Chr.2A	91.516		2A	348.36	L	104.132		394013486	394013686
		IAAV974	5	Chr.2A	91.516		2A	341.14	S	101.974		-	-
		Ku_c13655_1180	5	Chr.2A	91.516		2A	341.14	-	101.974		410878910	410879010
		Ku_c2359_569	5	Chr.2A	91.516		2A	341.14	S	101.974		293893532	293893632
		Ku_c36017_329	5	Chr.2A	91.516		2A	341.14	L	101.974		364403306	364403406
[truncated: 8,667 more rows]

## Sheet: Table S5
Table S5 | Genotypic data of the ND3338/JD6 doubled haploid (DH) population used in QTL analysis. ND3338 allele code: 2, JD6 allele code: 0, Missing code: -1.
				Distorted loci
order	locus	Chr.	Position	Pr>ChiSq	Sig.	DH1	DH2	DH3	DH4	DH5	DH6	DH7	DH8	DH9	DH10	DH11	DH12	DH13	DH14	DH15	DH16	DH17	DH18	DH19	DH20	DH21	DH22	DH23	DH24	DH25	DH26	DH27	DH28	DH29	DH30	DH31	DH32	DH33	DH34	DH35	DH36	DH37	DH38	DH39	DH40	DH41	DH42	DH43	DH44
1A-001	BobWhite_c863_1064	Chr.1A	0	0	**	2	0	0	2	0	0	0	0	0	0	0	0	2	0	0	0	0	2	0	0	0	0	0	2	2	-1	0	0	0	2	2	0	0	0	0	0	0	2	2	0	0	2	0	0
1A-002	Kukri_c92306_132	Chr.1A	8.597	0	**	2	0	0	2	0	0	2	0	0	2	2	0	2	0	0	0	0	2	0	2	0	0	0	2	2	0	-1	0	0	2	2	2	0	0	0	0	2	2	2	2	0	2	0	0
1A-003	gdm33	Chr.1A	10.533	0.0673		2	2	2	2	0	0	2	0	0	0	2	0	2	0	0	2	0	2	0	2	2	0	0	2	2	2	0	0	0	2	2	2	0	0	0	2	0	2	2	2	2	0	0	0
1A-004	BS00064204_51	Chr.1A	13.965	0.0673		2	2	2	2	0	0	2	0	0	0	2	0	2	0	0	0	0	2	0	2	2	0	0	2	2	2	0	0	0	2	2	2	0	0	0	2	0	2	2	2	2	2	0	0
1A-005	wsnp_Ku_c1818_3557408	Chr.1A	14.97	0.0793		2	2	2	2	0	0	2	0	0	0	2	0	2	0	0	0	0	2	0	2	2	0	0	2	2	2	0	0	0	2	2	2	0	0	0	2	0	2	2	2	2	2	0	0
1A-006	BobWhite_c20902_177	Chr.1A	16.417	0.1594		2	2	2	2	0	0	2	0	0	0	2	0	2	0	0	0	0	2	0	2	2	0	0	2	2	2	0	0	0	2	2	2	0	0	0	2	2	2	2	2	2	2	0	0
1A-007	GENE-1118_58	Chr.1A	18.266	0.0488	*	2	2	2	2	0	0	2	0	0	0	2	0	2	0	0	0	0	2	0	2	2	0	0	2	2	2	0	0	0	2	2	2	0	0	0	2	2	2	2	2	0	2	0	0
1A-008	Tdurum_contig26201_77	Chr.1A	18.506	0.1047		2	2	2	2	0	0	2	0	0	0	2	0	2	0	0	0	0	2	0	2	2	0	0	2	2	2	-1	0	0	2	2	2	0	0	0	2	2	2	2	2	0	2	0	0
1A-009	Kukri_c2332_2044	Chr.1A	19.773	0.0793		2	2	2	2	0	0	2	0	0	2	2	0	2	0	0	0	0	2	0	2	2	0	0	2	2	2	0	0	0	2	2	2	0	0	0	2	2	2	2	2	0	2	0	0
1A-010	GENE-0411_723	Chr.1A	21.208	0.1216		2	2	2	2	0	0	2	0	0	2	2	0	2	0	0	0	0	2	0	2	2	0	0	2	2	2	-1	0	0	2	2	2	0	0	0	2	2	2	2	2	0	2	0	0
1A-011	Kukri_c2446_683	Chr.1A	21.67	0.1405		2	2	2	2	0	0	2	0	0	2	2	0	2	0	0	0	0	2	0	2	2	0	0	2	2	2	0	0	0	2	2	2	0	0	0	2	2	2	2	2	0	2	0	0
1A-012	gwm33	Chr.1A	22.57	0.178		2	2	2	2	0	0	2	0	0	2	2	0	2	0	0	0	0	2	0	2	2	0	0	2	2	2	0	0	0	2	2	2	0	0	-1	2	2	2	2	2	0	2	0	0
1A-013	Excalibur_c29380_255	Chr.1A	23.291	0.1405		2	2	2	2	0	0	2	0	0	2	2	0	2	0	0	0	0	2	0	2	2	0	0	2	2	2	0	0	0	2	2	2	0	0	0	2	2	2	2	2	0	2	0	0
1A-014	WMC818	Chr.1A	24.479	0.2876		2	2	2	2	0	0	2	0	0	2	2	0	2	0	0	0	0	2	0	2	2	0	2	2	2	2	0	0	0	2	2	2	0	0	0	2	2	2	2	2	0	2	0	0
1A-015	gwm257a	Chr.1A	25.815	0.6729		2	2	2	2	0	0	2	0	0	2	2	0	2	0	0	0	0	2	0	2	2	0	2	2	2	2	0	0	0	2	2	2	0	0	0	2	2	2	2	2	0	2	0	0
1A-016	cfd132b	Chr.1A	27.197	0.2305		2	2	2	2	0	0	2	0	0	2	2	0	2	0	0	0	0	2	0	2	2	0	0	2	2	2	0	0	0	2	2	2	0	0	0	2	2	2	2	2	0	2	0	0
1A-017	BS00081680_51	Chr.1A	30.245	0.7256		2	2	2	2	0	0	2	2	0	2	2	0	2	0	0	0	0	2	0	2	2	0	2	2	2	2	0	0	0	0	2	2	0	0	0	2	2	2	2	2	0	2	0	0
1A-018	Xcau487	Chr.1A	31.804	0.7256		2	2	2	2	0	0	2	2	0	2	2	0	2	0	0	0	0	2	0	2	2	0	2	2	2	2	0	0	0	0	2	2	0	0	0	2	2	2	2	2	0	2	0	0
1A-019	RAC875_c85031_525	Chr.1A	35.622	0.9438		2	2	2	2	0	0	2	2	0	2	0	0	0	0	0	0	0	2	0	2	2	0	2	2	2	2	0	0	0	0	2	2	0	0	0	2	2	2	2	2	2	2	0	0
1A-020	CAP7_c1645_359	Chr.1A	35.89	0.8324		2	2	2	2	0	0	2	2	0	2	0	0	0	0	0	0	0	2	0	2	2	0	2	2	2	2	-1	0	0	0	2	2	0	0	0	2	2	2	2	2	2	2	0	0
1A-021	wsnp_Ex_c64327_63176640	Chr.1A	48.246	0.4795		2	2	2	2	0	0	2	2	0	2	0	0	0	0	0	0	0	2	0	2	2	2	-1	2	2	2	-1	2	2	0	2	2	0	2	0	2	2	2	2	2	2	2	0	0
1A-022	Excalibur_c55677_217	Chr.1A	48.986	0.2579		2	2	2	2	0	0	2	2	0	2	0	0	0	0	0	0	0	2	0	2	2	2	-1	2	2	2	-1	2	2	0	2	2	0	2	2	2	2	2	2	2	2	2	0	0
1A-023	RAC875_c64603_663	Chr.1A	49.283	0.3985		2	2	2	2	0	0	2	2	0	2	0	0	0	0	0	0	0	2	0	2	2	2	-1	2	2	2	0	2	2	0	2	2	0	2	2	2	2	2	2	2	2	2	0	0
1A-024	Ex_c3941_906	Chr.1A	51.442	0.3985		2	0	2	2	0	0	2	2	0	2	0	0	0	0	0	0	0	2	0	2	2	2	-1	2	2	2	0	2	2	0	2	2	0	2	2	2	2	2	2	2	2	2	0	0
1A-025	Excalibur_c11941_612	Chr.1A	53.984	1		2	0	2	2	0	0	2	2	0	2	0	0	0	0	0	0	0	2	0	2	2	2	-1	2	0	2	0	2	2	0	2	2	0	2	2	2	2	2	2	2	2	2	0	0
1A-026	Tdurum_contig13937_2280	Chr.1A	54.674	0.5735		2	0	2	2	0	0	2	2	0	2	0	0	0	0	0	0	0	2	0	2	2	2	0	2	0	2	0	2	2	0	2	2	0	2	2	2	2	2	2	2	2	-1	0	0
1A-027	wmc24	Chr.1A	55.147	0.6232		2	0	2	2	0	0	2	2	0	2	0	0	0	0	0	0	0	2	0	2	2	2	2	2	0	2	0	2	2	0	2	2	0	2	2	2	2	2	2	2	2	2	0	0
1A-028	Kukri_c16098_95	Chr.1A	55.237	0.7784		2	0	2	2	0	0	2	2	0	2	0	0	0	0	0	0	0	2	0	2	2	2	-1	2	0	2	0	2	2	0	2	2	0	2	2	2	2	2	2	2	2	2	0	0
1A-029	Kukri_c51861_146	Chr.1A	55.726	0.6232		2	0	2	2	0	0	2	2	0	2	0	0	0	0	0	0	0	2	0	2	2	2	2	2	0	2	0	2	2	0	2	2	0	2	2	2	2	2	2	2	2	2	0	0
1A-030	BS00065906_51	Chr.1A	56.662	0.8881		2	0	2	2	0	0	2	2	0	2	0	0	0	0	0	0	0	2	0	2	2	2	-1	2	0	2	0	2	2	0	2	2	0	2	2	2	0	2	2	2	2	2	0	0
1A-031	Kukri_c46010_872	Chr.1A	57.176	0.7784		2	0	2	2	0	0	2	2	0	2	0	0	0	0	0	0	0	2	0	2	2	2	-1	2	0	2	0	2	2	0	2	2	0	2	2	2	0	2	2	2	2	2	0	0
1A-032	barc119	Chr.1A	57.262	0.5677		2	0	2	2	0	0	-1	2	0	2	0	0	0	0	0	0	0	2	0	2	2	2	2	2	0	2	0	2	2	0	2	2	0	2	2	2	0	2	2	2	2	2	0	0
1A-033	Tdurum_contig13946_329	Chr.1A	57.729	0.7243		2	0	2	2	0	0	2	2	0	2	0	0	0	0	0	0	0	2	0	2	2	2	2	2	0	2	-1	2	2	0	2	2	0	2	2	2	0	2	2	2	2	2	0	0
1A-034	Excalibur_c7237_1084	Chr.1A	58.251	0.6215		2	0	2	2	0	0	2	2	0	2	0	0	0	0	0	0	0	2	0	2	2	2	2	2	0	2	-1	2	2	0	2	2	0	2	2	2	0	2	2	2	2	2	0	0
1A-035	Excalibur_c46833_204	Chr.1A	59.719	0.9438		2	0	2	2	0	0	2	2	0	2	0	0	0	0	0	0	0	2	0	2	2	2	2	2	0	2	-1	2	2	0	2	2	0	2	2	2	0	2	2	2	2	2	0	0
1A-036	wsnp_Ex_c200_391493	Chr.1A	59.733	0.9438		2	0	2	2	0	0	2	2	0	2	0	0	0	0	0	0	0	2	0	2	2	2	2	2	0	2	-1	2	2	0	2	2	0	2	2	2	0	2	2	2	2	2	0	0
1A-037	Tdurum_contig47183_205	Chr.1A	60.216	0.8875		2	0	2	2	0	0	2	2	2	2	0	0	0	0	0	0	0	2	0	2	2	2	-1	2	0	2	-1	2	2	0	2	2	0	2	2	2	0	2	2	2	2	2	0	0
1A-038	BS00022870_51	Chr.1A	62.993	0.8881		2	0	2	2	0	0	2	2	2	2	0	0	0	0	0	0	2	2	0	2	2	2	2	2	0	2	-1	2	2	0	2	2	0	0	2	2	0	2	2	2	2	2	0	0
1A-039	barc350	Chr.1A	68.729	0.7203		2	0	2	0	0	0	2	2	2	2	0	0	0	0	0	0	2	2	0	0	2	2	-1	0	0	-1	0	2	2	0	0	2	0	-1	2	2	0	2	0	2	2	2	2	0
1A-040	wsnp_Ex_c29914_38896441	Chr.1A	69.251	0.887		2	0	2	0	0	0	2	2	2	2	0	0	0	0	0	0	2	2	0	0	2	2	-1	0	0	2	-1	2	2	0	0	2	0	0	2	2	0	2	0	2	2	2	2	0
1A-041	WMC469	Chr.1A	69.982	0.8324		2	0	2	0	0	0	2	2	2	2	0	0	0	0	0	0	2	2	0	0	2	2	2	0	0	2	0	2	2	0	0	2	0	0	2	2	0	2	0	2	2	2	2	0
1A-042	WMC449	Chr.1A	69.984	1		2	0	2	0	0	0	2	2	2	2	0	0	0	0	0	0	2	2	0	0	2	2	-1	0	0	2	0	2	2	0	0	2	0	0	2	2	0	2	0	2	2	2	2	0
1A-043	cfd59	Chr.1A	70.146	0.944		2	0	2	0	0	0	2	2	2	2	0	0	0	0	0	0	2	2	0	0	2	2	2	0	0	2	0	2	2	0	0	2	0	0	2	2	0	2	0	2	2	2	2	0
1A-044	Xcau407	Chr.1A	71.379	0.944		2	0	2	0	0	0	2	2	2	2	0	0	0	0	0	0	2	2	0	0	2	2	2	0	2	2	0	2	2	0	0	2	0	0	2	2	0	2	0	2	2	2	2	0
1A-045	IAAV7131	Chr.1A	72.864	0.6215		2	0	2	0	0	0	2	2	2	2	0	0	0	0	0	0	2	2	0	0	2	2	-1	0	2	2	-1	2	2	0	0	2	0	0	2	2	0	2	0	2	2	2	2	0
1A-046	Excalibur_c13058_241	Chr.1A	73.803	0.6232		2	0	2	0	0	0	2	2	2	2	0	0	0	0	0	0	2	2	0	0	2	2	2	0	2	2	0	2	2	2	0	2	0	0	2	2	0	2	0	2	2	2	2	0
1A-047	Kukri_c42043_311	Chr.1A	74.224	0.8846		2	0	2	0	0	0	2	2	2	2	0	0	0	0	0	0	2	2	-1	0	2	2	2	0	2	2	0	2	2	2	0	2	0	0	2	2	0	2	-1	2	2	2	2	0
1A-048	wmc84	Chr.1A	74.997	0.7784		2	0	2	0	0	0	2	2	2	2	0	0	0	0	0	0	2	2	2	0	2	2	2	0	2	2	0	2	2	2	0	2	0	0	2	2	0	2	0	2	2	2	2	0
1A-049	BobWhite_c37935_124	Chr.1A	77.227	0.2603		2	0	2	0	0	0	2	2	2	2	0	0	0	0	0	0	0	2	2	0	2	2	2	0	2	2	-1	2	2	2	0	2	0	0	2	2	0	2	0	2	2	2	2	0
1A-050	BS00023126_51	Chr.1A	77.688	0.2053		2	0	2	0	0	0	2	2	2	2	0	0	0	0	0	0	0	2	2	0	2	0	2	0	2	2	-1	2	2	2	0	2	0	0	2	2	0	2	0	2	2	2	2	0
1A-051	RAC875_c54380_249	Chr.1A	78.151	0.2328		2	0	2	0	0	0	2	2	2	2	0	0	0	0	0	0	0	2	2	0	2	0	2	0	2	2	0	2	2	2	0	2	0	0	2	2	0	2	0	2	2	2	2	0
1A-052	BS00031066_51	Chr.1A	80.741	0.1047		2	0	2	0	0	0	2	2	2	0	0	0	0	0	0	0	0	2	2	0	2	0	2	0	2	2	-1	2	2	2	0	2	0	0	2	2	0	2	0	2	2	2	2	0
1A-053	IAAV5535	Chr.1A	84.115	0.3173		2	0	2	0	0	0	2	2	2	0	0	0	2	0	0	0	0	2	2	0	2	0	-1	0	2	2	-1	2	2	2	0	2	0	0	2	2	0	2	0	2	2	2	2	0
1A-054	BS00089894_51	Chr.1A	85.101	0.4378		2	0	2	0	0	0	2	2	2	0	0	0	2	0	0	0	0	2	2	0	2	0	-1	0	2	2	0	2	2	2	0	2	0	0	2	2	0	2	0	2	2	2	2	0
1A-055	Excalibur_c15357_432	Chr.1A	85.414	0.5735		2	0	2	0	0	0	2	2	2	0	0	0	2	0	0	0	0	2	2	0	2	0	-1	0	2	2	0	2	2	2	0	2	0	0	2	2	0	2	0	2	2	2	2	0
1A-056	RAC875_c60514_90	Chr.1A	86.127	0.5192		2	0	2	0	0	0	2	2	2	0	0	0	2	0	0	-1	0	2	2	0	2	0	2	0	0	2	-1	2	2	2	0	2	0	0	2	2	0	2	0	2	2	2	2	2
1A-057	BS00067742_51	Chr.1A	86.383	0.5716		2	0	2	0	0	0	2	2	2	0	0	0	2	0	0	0	0	2	2	0	2	0	-1	0	0	2	-1	2	2	2	0	2	0	0	2	2	0	2	0	2	2	2	2	0
1A-058	BS00065325_51	Chr.1A	88.324	0.5735		2	0	2	0	0	0	2	2	2	0	0	0	2	0	0	0	0	2	2	0	2	0	2	0	0	2	-1	2	2	2	0	2	0	2	2	2	0	2	0	2	2	2	2	0
1A-059	Ex_c2848_957	Chr.1A	88.709	0.5276		2	0	2	0	0	0	2	2	2	0	0	0	2	0	0	0	0	2	2	0	2	0	2	0	0	2	0	2	2	2	0	2	0	2	2	2	0	2	0	2	2	2	2	0
1A-060	wmc312	Chr.1A	89.56	0.774		2	0	2	0	0	0	2	2	2	0	0	0	2	0	0	0	0	2	2	0	0	0	2	0	0	2	0	2	2	2	0	2	0	-1	2	2	0	2	0	2	2	2	2	2
1A-061	BS00077432_51	Chr.1A	90.094	0.5235		2	0	2	0	0	0	2	2	2	0	0	0	2	0	0	0	0	2	2	0	2	0	0	0	0	2	0	2	2	2	0	2	0	2	2	2	0	2	0	2	2	2	2	2
1A-062	BS00088035_51	Chr.1A	90.497	0.3246		2	0	2	0	0	0	2	2	2	0	0	0	2	0	0	0	0	2	2	0	2	0	2	0	0	2	-1	2	2	2	0	2	0	2	2	2	0	2	0	2	2	2	2	2
1A-063	cfa2129b	Chr.1A	92.521	0.8307		2	0	2	0	0	0	2	2	2	0	0	0	2	0	0	0	2	2	2	0	0	0	2	0	0	0	0	2	2	2	0	2	0	-1	0	2	0	2	0	2	2	2	2	2
1A-064	wsnp_Ex_c9722_16062937	Chr.1A	93.577	0.5276		0	0	2	0	0	0	2	2	2	0	0	0	2	0	0	0	2	2	2	0	0	0	2	0	0	0	0	2	2	2	0	2	0	0	0	2	0	2	0	2	2	2	2	2
1A-065	wsnp_JG_c3720_1558699	Chr.1A	94.876	0.6232		0	0	2	0	0	0	2	2	2	0	0	0	2	0	0	0	2	2	2	0	0	0	2	0	0	0	0	2	2	2	0	2	0	2	0	2	0	2	0	2	2	2	2	2
1A-066	BS00065750_51	Chr.1A	98.188	0.8332		0	0	2	0	0	0	2	2	2	0	0	0	2	0	0	0	2	2	2	0	0	0	2	0	0	0	0	2	2	2	0	2	0	2	0	2	0	2	0	2	2	2	2	2
1A-067	IAAV8743	Chr.1A	99.287	0.0288	*	0	0	0	0	0	0	2	2	2	0	0	0	2	0	0	0	2	2	2	0	0	0	2	0	0	0	-1	2	2	2	0	2	0	0	0	0	0	2	0	2	2	0	2	2
1A-068	BS00009104_51	Chr.1A	101.097	0.5735		0	0	0	0	0	0	2	2	2	0	0	0	2	0	0	0	2	2	2	0	0	0	2	0	0	0	-1	2	2	2	0	2	0	2	0	0	2	2	0	2	2	0	2	2
1A-069	Tdurum_contig21329_326	Chr.1A	101.48	0.4817		0	0	0	0	0	0	2	2	2	0	0	0	2	0	0	0	2	2	2	0	0	0	2	0	2	0	0	2	2	2	0	2	0	2	0	0	2	2	0	2	2	-1	2	2
1A-070	Ex_c4060_510	Chr.1A	101.895	0.5735		0	0	0	0	0	0	2	2	2	0	0	0	2	0	0	0	2	2	2	0	0	0	2	0	2	0	-1	2	2	2	0	2	0	2	0	0	2	2	0	2	2	0	2	2
1A-071	Excalibur_c47013_1503	Chr.1A	103.685	0.0569		0	0	0	0	0	0	2	2	2	0	0	0	2	0	0	0	2	2	2	0	0	0	2	0	2	0	-1	2	2	2	0	2	0	0	0	0	2	2	0	2	2	0	2	2
1A-072	Ku_c8992_405	Chr.1A	104.803	0.0569		0	0	0	0	0	0	2	2	2	0	0	0	2	0	0	0	2	2	2	0	0	0	2	0	2	0	-1	2	2	2	0	2	0	0	0	0	2	2	0	2	2	0	2	2
1A-073	RAC875_rep_c115114_123	Chr.1A	106.318	0.1065		0	0	0	0	0	0	2	2	2	0	0	0	2	0	0	0	2	2	2	0	0	0	2	0	2	0	0	2	2	2	0	2	0	0	0	0	2	2	0	2	2	0	2	2
1A-074	BS00085821_51	Chr.1A	111.473	0.0296	*	0	0	0	0	0	0	2	2	2	0	0	0	2	0	0	0	2	2	2	0	0	0	2	2	2	0	0	2	2	2	0	2	0	0	0	0	2	2	0	2	2	0	2	2
1A-075	Excalibur_c63671_90	Chr.1A	117.169	0.001	**	0	0	0	0	0	0	2	2	2	0	0	0	2	0	0	0	2	2	2	0	0	0	0	2	2	0	0	2	2	2	0	2	0	0	0	0	2	2	0	2	2	0	2	2
1A-076	wsnp_Ex_rep_c81556_76277906	Chr.1A	117.621	0.0012	**	0	0	0	0	0	0	2	2	2	0	0	0	2	0	0	0	2	2	2	0	0	0	0	2	2	0	0	2	2	2	0	2	0	0	0	0	2	2	0	2	2	0	2	2
1A-077	Excalibur_c60388_189	Chr.1A	119.765	0.0003	**	0	0	0	0	0	0	0	2	2	0	0	0	2	0	0	0	2	2	2	0	0	0	0	2	2	0	0	2	2	2	0	2	0	0	0	0	2	2	0	0	2	0	2	2
1A-078	wsnp_CAP11_c29_68486	Chr.1A	120.441	0.0001	**	0	0	0	0	0	0	0	2	2	0	0	0	2	0	0	0	2	2	2	0	0	0	0	2	2	0	0	2	2	2	0	2	0	0	0	0	2	2	0	0	2	0	2	2
1A-079	wsnp_CAP11_c1827_988367	Chr.1A	122.792	0.0001	**	2	2	2	0	2	-1	2	0	2	2	2	2	2	2	0	-1	2	2	2	2	2	2	-1	-1	0	2	0	0	0	2	2	2	2	2	0	-1	2	0	0	2	0	0	2	2
1A-080	Excalibur_c10736_1051	Chr.1A	123.1	0	**	2	2	2	0	2	-1	2	0	2	2	2	2	2	2	0	2	2	2	2	2	2	2	2	2	0	2	0	0	0	2	2	2	2	2	0	2	2	0	0	2	0	0	2	2
1A-081	BS00062759_51	Chr.1A	123.258	0	**	2	2	2	0	2	-1	2	0	2	2	2	2	2	2	0	2	2	2	2	2	2	2	2	2	0	2	0	0	0	2	2	2	2	2	0	2	2	0	0	2	0	0	2	2
1A-082	wsnp_JD_c20553_18260620	Chr.1A	127.129	0.0006	**	0	0	0	0	0	0	0	2	2	0	0	0	2	0	0	0	2	2	2	0	0	0	0	2	2	0	0	2	2	2	0	2	0	0	0	0	2	2	0	0	0	0	2	2
1A-083	JD_c285_1438	Chr.1A	128.083	0.0012	**	0	0	2	0	0	0	0	2	2	0	0	0	2	0	0	0	2	2	2	0	0	0	0	2	2	0	0	2	2	2	0	2	0	0	0	2	2	2	0	0	0	0	2	2
1A-084	RAC875_c4190_132	Chr.1A	128.975	0.0007	**	0	0	2	0	0	0	0	2	2	0	2	0	2	0	0	0	2	2	2	0	0	0	0	2	2	0	0	2	2	2	0	2	0	0	0	2	2	2	0	0	0	0	2	2
1A-085	Tdurum_contig11106_340	Chr.1A	132.131	0.0003	**	0	0	2	0	0	0	0	2	2	0	2	0	0	0	0	0	2	2	2	0	0	0	2	2	2	0	0	2	2	2	0	2	0	0	0	2	2	2	0	0	0	0	2	2
1A-086	RAC875_c7563_273	Chr.1A	138.081	0	**	0	0	2	0	0	0	0	0	2	0	2	0	0	0	0	0	2	2	2	0	0	0	-1	2	2	0	0	2	2	2	-1	2	0	2	0	2	2	0	0	0	0	0	2	2
1A-087	TA002362-0785	Chr.1A	138.829	0	**	2	0	2	0	0	0	0	0	2	0	2	0	0	0	0	0	2	2	2	0	0	0	-1	2	2	0	0	2	2	2	0	2	0	2	0	2	2	0	0	0	0	0	2	2
1A-088	RAC875_c47930_448	Chr.1A	143.846	0	**	2	2	2	0	0	0	0	0	2	0	2	0	0	0	0	-1	2	2	2	0	0	0	-1	2	2	0	0	2	2	2	-1	2	0	2	0	2	2	0	0	0	0	0	2	2
1A-089	Tdurum_contig47006_2711	Chr.1A	158.46	0	**	2	2	2	0	0	0	2	0	2	0	2	0	0	0	0	2	2	2	2	2	0	0	2	2	0	0	0	0	0	2	0	2	0	2	0	2	2	0	0	2	0	0	2	2
1A-090	CAP12_rep_c5332_341	Chr.1A	158.699	0	**	2	2	2	0	0	0	2	0	2	0	2	0	0	0	0	2	2	2	2	2	0	0	2	2	0	0	0	0	0	2	-1	2	0	2	0	2	2	0	0	2	0	0	2	2
1A-091	wsnp_Ra_c59303_60669172	Chr.1A	158.702	0	**	2	2	2	0	0	0	2	0	2	0	2	0	0	0	0	2	2	2	2	2	0	0	2	2	0	0	0	0	0	2	0	2	0	2	0	2	2	0	0	2	0	0	2	2
1A-092	Kukri_c18608_729	Chr.1A	158.874	0	**	2	2	2	0	0	0	2	0	2	0	2	0	0	0	0	2	2	2	2	2	0	0	2	2	0	0	0	0	0	2	-1	2	0	2	0	2	2	0	0	2	0	-1	2	2
1A-093	tplb0059i08_441	Chr.1A	158.888	0	**	2	2	2	0	0	0	2	0	2	0	2	0	0	0	0	-1	2	2	2	2	0	0	2	2	0	0	0	0	0	2	-1	2	0	2	0	2	2	0	0	2	0	-1	2	2
1A-094	IAAV2844	Chr.1A	159.204	0	**	2	2	2	0	0	0	2	0	2	0	2	0	0	0	0	2	2	-1	2	2	0	0	2	2	0	0	0	0	0	2	0	2	0	2	0	2	2	0	0	2	0	0	2	-1
1A-095	IAAV1930	Chr.1A	159.242	0	**	2	2	2	0	0	0	2	0	2	0	2	0	0	0	0	2	2	2	2	2	0	0	2	2	0	0	0	0	0	2	0	2	0	2	0	2	2	0	0	2	0	0	2	2
1A-096	BobWhite_c12305_959	Chr.1A	159.243	0	**	2	2	2	0	0	0	2	0	2	0	2	0	0	0	0	2	2	2	2	2	0	0	2	2	0	0	0	0	0	2	-1	2	0	2	0	2	2	0	0	2	0	0	2	2
1A-097	RAC875_rep_c71278_345	Chr.1A	159.245	0	**	2	2	2	0	0	0	2	0	2	0	2	0	0	0	0	2	2	2	2	2	0	0	2	2	0	0	0	0	0	2	0	2	0	2	0	2	2	0	0	2	0	0	2	2
1A-098	wsnp_Ex_c11939_19147790	Chr.1A	159.247	0	**	2	2	2	0	0	0	2	0	2	0	2	0	0	0	0	2	2	2	2	2	0	0	2	2	0	0	0	0	0	2	-1	2	0	2	0	2	2	0	0	2	0	0	2	2
1A-099	IAAV6100	Chr.1A	159.249	0	**	2	2	2	0	0	0	2	0	2	0	2	0	0	0	0	2	2	2	2	2	0	0	2	2	0	0	0	0	0	2	0	2	0	2	0	2	2	0	0	2	0	0	2	2
1A-100	Kukri_c17412_1249	Chr.1A	159.25	0	**	2	2	2	0	0	0	2	0	2	0	2	0	0	0	0	2	2	2	2	2	0	0	2	2	0	0	0	0	0	2	0	2	0	2	0	2	2	0	0	2	0	0	2	2
1A-101	BS00107935_51	Chr.1A	159.251	0	**	2	2	2	0	0	0	2	0	2	0	2	-1	0	0	0	2	2	2	2	2	0	0	2	2	0	0	0	0	0	2	0	2	0	2	0	2	2	0	0	2	0	0	2	2
1A-102	Ku_c20664_262	Chr.1A	159.257	0	**	2	2	2	0	0	0	2	0	2	0	2	0	0	0	0	2	2	2	2	2	0	0	2	2	0	0	0	0	0	2	0	2	0	2	0	2	2	0	0	2	0	0	2	2
1A-103	Excalibur_c17004_1396	Chr.1A	159.836	0	**	2	2	2	0	0	0	2	0	2	0	-1	0	0	0	0	2	2	-1	-1	-1	0	0	-1	2	0	0	0	0	0	2	-1	2	0	-1	0	2	-1	0	0	2	0	0	-1	-1
1A-104	wsnp_Ku_rep_c109724_94227136	Chr.1A	180.546	0.1198		2	2	2	2	0	-1	2	0	2	0	2	0	2	0	2	2	2	2	2	0	0	0	0	2	2	0	2	2	2	2	0	2	0	2	0	2	2	0	0	2	0	0	2	2
1A-105	Jagger_c6772_80	Chr.1A	181.755	0.1385		2	2	2	2	0	0	2	0	2	0	2	0	2	0	2	2	2	2	2	0	0	0	0	2	2	0	2	2	2	2	0	2	0	2	0	2	2	0	0	2	0	0	2	2
1B.1-001	gwm107a	Chr.1B.1	0	0.4795		2	0	2	0	2	2	2	0	2	0	2	2	2	2	2	0	0	2	0	2	0	0	2	2	0	-1	-1	0	0	2	2	2	0	2	2	2	2	2	2	2	2	2	2	0
1B.1-002	wmc419	Chr.1B.1	11.673	0.7784		2	0	2	0	2	2	2	0	2	0	2	2	2	2	2	0	0	2	2	2	0	0	2	2	0	0	0	0	0	2	2	2	0	2	2	2	2	2	2	2	2	2	2	0
1B.1-003	barc1131	Chr.1B.1	12.014	0.9435		2	0	2	0	2	2	2	0	2	0	2	2	2	2	2	0	0	2	0	2	0	0	2	2	0	0	0	0	0	2	2	2	0	2	2	2	2	2	2	2	2	2	2	0
1B.1-004	barc207	Chr.1B.1	12.023	0.7717		2	0	2	0	2	2	-1	0	2	0	2	2	2	2	2	0	0	2	0	2	0	0	2	2	0	0	0	0	0	2	2	2	0	2	2	2	2	2	2	2	2	2	2	0
1B.1-005	PK43	Chr.1B.1	12.033	1		2	0	2	0	2	2	2	0	2	0	2	2	2	2	2	0	0	2	0	2	0	0	2	2	0	0	0	0	0	2	2	2	0	2	2	2	2	2	2	2	2	2	2	0
1B.1-006	CAP11_c2974_53	Chr.1B.1	12.866	0.944		2	0	2	0	2	2	2	0	2	0	2	2	2	2	2	0	0	2	0	2	0	0	2	2	0	0	0	0	0	2	2	2	0	2	2	2	2	2	2	2	2	2	2	0
1B.1-007	Tdurum_contig50473_889	Chr.1B.1	13.29	0.8332		2	0	2	0	2	2	2	0	2	0	2	2	2	2	2	0	0	2	2	2	0	0	2	2	0	0	0	0	0	2	2	2	0	2	2	2	2	2	2	2	2	2	2	0
1B.1-008	BobWhite_c26850_78	Chr.1B.1	13.739	0.7256		2	0	2	0	2	2	2	0	2	0	2	2	2	2	2	0	0	2	2	2	0	0	2	2	0	0	0	0	0	2	2	2	0	2	2	2	2	2	2	2	2	2	2	0
1B.1-009	Excalibur_c30955_479	Chr.1B.1	20.911	0.4401		2	0	2	0	2	2	2	0	2	0	2	2	2	2	2	0	0	2	2	2	0	2	2	2	0	0	2	0	0	2	2	2	0	2	2	2	2	2	2	2	2	2	2	0
1B.1-010	Excalibur_c4459_1867	Chr.1B.1	21.406	0.3615		2	0	2	0	2	2	2	0	2	0	2	2	2	2	2	0	0	2	2	2	0	2	2	2	0	0	2	0	0	2	2	2	0	2	2	2	2	2	2	2	2	2	2	0
1B.1-011	RAC875_c95548_156	Chr.1B.1	21.909	0.4401		2	0	2	0	2	2	2	0	2	0	2	2	2	2	2	0	0	2	2	2	0	2	2	2	0	0	2	0	0	2	2	2	0	2	2	2	2	2	2	2	2	2	2	0
1B.1-012	Kukri_rep_c111991_498	Chr.1B.1	22.544	0.2924		2	0	2	0	2	2	2	0	2	0	2	2	2	2	2	0	0	2	2	2	0	2	2	2	0	0	2	0	0	2	2	2	0	2	2	2	2	2	2	2	2	2	2	0
1B.1-013	BS00081395_51	Chr.1B.1	23.383	0.4401		2	0	0	0	2	2	2	0	2	0	2	2	2	2	2	0	0	2	2	2	0	2	2	2	0	0	2	0	0	2	2	2	0	2	2	0	2	2	2	2	2	2	2	0
1B.1-014	ksm219	Chr.1B.1	23.757	0.4378		2	0	0	0	2	2	2	0	2	0	2	2	2	2	2	0	0	2	2	2	0	2	2	2	0	0	2	0	0	2	2	2	0	2	2	0	2	2	2	2	2	-1	2	0
1B.1-015	barc61	Chr.1B.1	23.872	0.4795		2	0	0	0	2	2	2	0	2	0	2	2	2	2	2	0	0	2	2	2	0	2	-1	2	0	0	2	0	0	2	2	2	0	2	2	0	2	2	2	2	2	2	2	0
1B.1-016	cfa2129a	Chr.1B.1	25.043	0.5276		2	0	0	0	2	2	2	0	2	0	2	2	2	2	2	0	0	2	2	2	0	2	2	2	0	0	2	0	0	2	2	2	0	0	2	0	2	2	2	2	2	2	2	0
1B.1-017	wsnp_Ex_rep_c67299_65844168	Chr.1B.1	27.408	0.4401		0	0	0	0	2	2	2	0	2	0	2	2	2	2	2	0	0	0	2	2	0	2	2	2	0	0	2	0	0	2	2	2	0	2	2	0	2	2	2	2	2	2	2	0
1B.1-018	Xcau598	Chr.1B.1	29.332	0.0581		0	0	0	0	2	2	2	0	2	0	0	2	2	2	2	0	0	2	2	2	0	2	2	2	0	0	2	0	0	2	2	2	2	2	2	0	2	2	2	2	2	2	2	0
1B.1-019	RFL_Contig2176_932	Chr.1B.1	30.938	0.2328		0	0	0	0	2	2	2	0	2	0	2	2	2	2	2	0	0	0	2	2	0	2	2	2	0	0	2	0	0	2	2	2	2	2	2	0	2	2	2	2	2	2	2	0
1B.1-020	Excalibur_rep_c107035_354	Chr.1B.1	31.399	0.1405		0	0	0	0	2	2	2	0	2	0	2	2	2	2	2	0	0	2	2	2	0	2	2	2	0	0	2	0	0	2	2	2	2	2	2	0	2	2	2	2	2	2	2	0
1B.1-021	BS00063928_51	Chr.1B.1	32.617	0.1405		0	0	0	0	2	2	2	0	2	0	0	2	2	2	2	0	0	2	2	2	0	2	2	2	0	0	2	0	0	2	2	2	2	2	2	0	2	2	2	2	2	2	2	0
1B.1-022	BS00083124_51	Chr.1B.1	34.756	0.0581		0	0	0	0	2	2	2	0	2	0	0	2	2	0	2	0	0	2	2	2	0	2	2	2	2	0	2	0	0	2	0	2	2	2	2	0	2	2	2	2	2	2	2	0
1B.1-023	BS00022249_51	Chr.1B.1	35.421	0.1346		0	0	0	0	2	-1	2	0	2	0	0	2	2	0	2	0	0	2	2	2	0	2	2	2	2	0	2	0	0	2	0	2	2	2	2	0	2	2	2	2	2	-1	2	0
1B.1-024	Excalibur_rep_c72368_68	Chr.1B.1	36.873	0.1824		0	0	0	0	2	2	2	0	2	0	0	2	2	2	2	0	0	2	2	2	0	2	2	2	0	0	2	0	0	2	2	2	2	2	2	0	2	2	2	2	2	2	2	0
1B.1-025	gwm268	Chr.1B.1	37.886	0.0673		0	0	0	0	2	2	2	0	2	0	0	2	2	0	2	2	0	2	2	2	0	2	2	2	2	0	2	0	0	2	0	2	2	2	2	0	2	2	2	2	2	2	2	0
1B.1-026	Excalibur_c10111_85	Chr.1B.1	38.448	0.0418	*	0	0	0	0	2	2	2	0	2	0	0	2	2	0	2	2	0	2	2	2	0	2	2	2	2	0	2	0	0	2	0	2	2	2	2	0	2	2	2	2	2	2	2	0
1B.1-027	BS00068327_51	Chr.1B.1	39.4	0.0016	**	0	0	0	0	2	2	2	0	2	0	0	2	2	0	2	2	0	2	2	2	0	2	2	2	2	0	2	0	0	2	0	2	2	2	2	0	2	2	2	2	2	2	2	0
1B.1-028	wsnp_Ex_c27176_36393952	Chr.1B.1	40.79	0.014	*	0	0	0	0	2	2	2	0	2	0	0	2	2	0	2	2	2	2	2	2	0	2	2	2	2	0	2	0	0	2	0	0	2	2	2	0	2	2	2	2	2	2	2	0
1B.1-029	Tdurum_contig32775_78	Chr.1B.1	42.024	0.1824		0	0	0	0	2	2	2	0	2	0	0	2	2	0	2	2	2	2	2	2	0	2	2	2	2	0	2	0	0	2	0	0	2	2	2	0	2	2	2	2	2	2	2	0
1B.1-030	Kukri_c39223_831	Chr.1B.1	42.224	0.0793		0	0	0	0	2	2	2	0	2	0	0	2	2	0	2	2	2	2	2	2	0	2	2	2	2	0	2	0	0	2	0	0	2	2	2	0	2	2	2	2	2	2	2	0
1B.1-031	Excalibur_c42301_54	Chr.1B.1	42.988	0.1594		0	0	2	0	2	2	2	0	2	0	0	2	2	0	2	2	2	2	2	2	0	2	2	2	2	0	2	0	0	2	0	0	2	2	2	2	2	2	2	2	2	2	2	0
1B.1-032	BS00021934_51	Chr.1B.1	44.865	0.6714		0	0	2	0	2	2	2	0	2	0	0	2	2	2	2	2	2	2	2	2	0	2	2	2	2	0	-1	0	0	2	0	0	2	2	2	2	2	2	2	2	2	-1	2	0
1B.1-033	BS00012012_51	Chr.1B.1	47.609	0.2603		0	0	2	0	2	2	0	0	2	0	0	2	2	2	2	2	2	2	2	0	0	2	2	0	2	0	0	0	0	2	0	0	2	2	0	2	2	0	2	0	2	2	2	0
1B.1-034	Kukri_rep_c102102_273	Chr.1B.1	47.944	0.1594		0	0	2	0	2	2	0	0	2	0	0	2	2	2	2	2	2	2	2	0	0	2	2	0	2	0	0	0	0	2	0	0	2	2	0	2	2	0	2	0	2	2	2	0
1B.1-035	BS00084990_51	Chr.1B.1	52.928	0.0488	*	0	0	0	0	0	0	0	0	0	0	2	2	2	2	0	2	2	0	2	0	0	2	2	0	2	0	0	0	0	2	0	0	2	0	0	0	0	0	2	0	2	2	2	0
1B.1-036	RAC875_c9770_123	Chr.1B.1	53.113	0.0581		0	0	0	0	0	0	0	0	0	0	2	2	2	2	0	2	2	0	2	0	0	2	2	0	2	0	0	0	0	2	0	0	2	0	0	0	0	0	2	0	2	2	2	0
1B.1-037	GENE-0543_201	Chr.1B.1	54.625	0.1724		0	0	-1	0	0	0	-1	0	-1	0	2	2	2	2	0	-1	2	-1	2	-1	0	2	2	-1	2	0	0	0	0	2	0	-1	2	0	0	-1	0	0	2	-1	0	-1	2	-1
1B.1-038	Excalibur_c14102_459	Chr.1B.1	55.102	0.0062	**	0	0	0	0	0	0	0	0	0	0	2	2	2	2	0	2	2	0	2	0	0	2	2	0	2	0	0	0	0	2	0	0	2	0	0	0	0	0	2	0	0	2	2	0
1B.1-039	RAC875_c13829_144	Chr.1B.1	55.449	0.0244	*	0	0	0	0	0	0	0	0	0	0	2	2	2	2	0	2	2	0	2	0	0	2	2	0	2	0	0	0	0	2	0	0	2	0	0	0	0	0	2	0	0	2	2	0
1B.1-040	BobWhite_c20073_382	Chr.1B.1	56.503	0.0296	*	0	0	0	0	0	0	0	0	0	0	2	2	2	2	0	2	2	0	2	0	0	2	2	0	2	0	0	0	0	2	0	0	2	0	0	0	0	0	2	0	0	2	2	0
1B.1-041	RAC875_c46093_492	Chr.1B.1	56.859	0	**	2	2	2	0	2	2	2	0	2	2	0	2	2	2	2	2	0	2	2	2	2	2	2	2	2	2	2	0	0	2	2	2	2	2	2	2	2	2	2	2	2	2	2	2
1B.1-042	BS00011892_51	Chr.1B.1	56.91	0.0094	**	0	0	0	0	0	0	0	0	0	0	2	2	2	2	0	2	2	0	2	0	0	2	2	0	2	0	0	0	0	2	0	0	2	0	0	0	0	0	2	0	0	2	2	0
1B.1-043	BS00003633_51	Chr.1B.1	57.135	0	**	2	2	2	0	2	2	2	0	2	2	0	2	2	2	2	2	0	2	2	2	2	2	2	2	2	2	2	0	0	2	2	2	2	2	2	2	2	2	2	2	2	2	2	2
1B.1-044	Tdurum_contig44851_927	Chr.1B.1	58.19	0.002	**	0	0	0	0	0	0	0	0	0	0	2	2	2	2	0	2	2	0	2	0	0	2	2	0	2	0	0	0	0	2	0	0	2	0	0	0	0	0	2	0	0	2	2	0
1B.1-045	Excalibur_rep_c102616_317	Chr.1B.1	58.97	0.001	**	0	0	0	0	0	0	0	0	0	0	2	2	2	2	0	2	2	0	2	0	0	2	2	0	2	0	0	0	0	2	0	0	2	0	0	0	0	0	2	0	0	2	2	0
1B.1-046	wsnp_Ex_c649_1279852	Chr.1B.1	59.341	0.0022	**	0	0	0	0	0	0	0	0	0	0	2	2	2	2	0	2	2	0	2	0	0	2	2	0	2	0	0	0	0	2	0	0	2	0	0	0	0	0	2	0	0	-1	2	0
1B.1-047	BS00022539_51	Chr.1B.1	59.426	0	**	2	2	2	0	2	2	2	0	2	2	0	2	2	2	2	2	0	2	2	2	2	2	2	2	2	2	2	0	0	2	2	2	2	2	2	2	2	2	2	2	2	2	2	2
1B.1-048	gwm274	Chr.1B.1	59.58	0	**	2	2	2	0	2	2	2	0	2	2	0	2	2	2	2	2	0	2	2	2	2	2	2	2	2	2	2	0	0	2	2	2	2	2	2	2	2	2	2	2	2	2	2	2
1B.1-049	Excalibur_c33470_175	Chr.1B.1	59.707	0	**	2	2	2	0	2	2	2	0	2	2	0	2	2	2	2	2	0	2	2	2	2	2	2	2	2	2	2	0	0	2	2	2	2	2	2	2	2	2	2	2	2	2	2	2
1B.1-050	BS00081749_51	Chr.1B.1	60.193	0	**	2	2	2	0	2	2	2	0	2	2	0	2	2	2	2	2	0	2	2	2	2	2	2	2	0	2	2	0	0	2	2	2	2	2	2	2	2	2	2	2	2	2	2	2
1B.1-051	Tdurum_contig15699_236	Chr.1B.1	60.23	0.004	**	0	0	0	0	0	0	0	0	0	0	2	2	2	2	0	2	2	0	2	0	0	2	2	0	2	0	0	0	0	2	0	0	2	0	0	0	0	0	2	0	0	2	2	0
1B.1-052	wsnp_JD_rep_c63201_40318622	Chr.1B.1	60.268	0	**	2	2	2	0	2	2	2	0	2	2	2	2	2	2	2	2	0	2	2	2	2	2	2	2	0	2	2	0	0	2	2	2	2	2	2	2	2	2	2	2	2	2	2	2
1B.1-053	BS00104270_51	Chr.1B.1	60.978	0.0006	**	0	0	0	2	0	0	0	0	0	0	2	2	2	2	0	2	2	0	2	0	0	2	2	0	2	0	0	0	0	2	0	0	2	0	0	0	0	0	0	0	0	2	2	0
1B.1-054	wmc134	Chr.1B.1	61.28	0	**	2	2	2	0	2	2	2	0	2	2	2	2	2	2	2	2	0	0	2	2	2	2	2	2	0	2	2	0	0	2	2	2	2	2	2	2	2	2	2	2	2	2	2	2
1B.1-055	Excalibur_c3557_66	Chr.1B.1	61.388	0	**	2	2	2	0	2	2	2	0	2	2	2	2	2	2	2	2	0	0	2	2	2	2	2	2	0	2	2	0	0	2	2	2	2	2	2	2	2	2	2	2	2	2	2	2
1B.1-056	Kukri_c3187_1062	Chr.1B.1	61.508	0	**	2	2	2	0	2	2	2	0	2	2	2	2	2	2	2	2	0	0	2	2	2	2	2	2	0	2	2	0	0	2	2	2	2	2	2	2	2	2	2	2	2	2	2	2
1B.1-057	Excalibur_c92298_213	Chr.1B.1	61.616	0.001	**	0	0	0	2	0	0	0	0	0	0	2	2	2	2	0	2	2	0	2	0	0	2	2	0	2	0	0	0	0	2	0	0	2	0	0	0	0	0	0	0	0	2	2	0
1B.1-058	RAC875_c31031_387	Chr.1B.1	61.747	0	**	2	2	2	0	2	2	2	0	2	2	2	2	2	2	2	2	0	0	2	2	2	2	2	2	0	2	2	0	0	2	2	2	2	2	2	2	2	2	2	2	2	2	2	2
1B.1-059	wmc563a	Chr.1B.1	62.085	0	**	2	2	2	0	2	2	2	0	2	2	2	2	2	2	2	2	0	0	2	2	2	2	2	2	0	2	2	0	0	2	2	2	2	2	2	2	2	2	2	2	2	2	2	2
1B.1-060	Tdurum_contig13117_1316	Chr.1B.1	62.42	0	**	2	2	2	0	2	2	2	0	2	2	2	2	2	2	2	2	0	0	2	2	2	2	2	2	0	2	-1	0	0	2	2	2	2	2	2	2	2	2	2	2	2	2	2	2
1B.1-061	BS00055866_51	Chr.1B.1	62.754	0	**	2	2	2	0	2	2	2	0	2	2	2	2	2	2	2	2	0	0	2	2	2	2	2	2	0	2	0	0	0	2	2	2	2	2	2	2	2	2	2	2	2	2	2	2
1B.1-062	cfd48	Chr.1B.1	63.121	0	**	2	2	2	0	2	2	2	0	2	2	2	2	2	2	2	2	0	0	2	2	2	2	2	2	0	2	2	0	0	2	2	2	2	2	2	2	2	2	2	2	2	2	2	2
1B.1-063	CAP12_c2858_94	Chr.1B.1	63.804	0	**	2	2	2	0	2	2	2	0	2	2	2	2	2	2	2	2	0	0	2	2	2	2	2	2	0	2	0	0	0	2	2	2	2	2	2	2	2	2	2	2	2	2	2	2
1B.1-064	BobWhite_c2027_84	Chr.1B.1	66.021	0	**	2	2	2	0	2	2	2	0	2	2	0	2	2	2	2	2	2	2	2	2	2	2	2	2	2	2	2	0	0	2	2	0	2	2	2	2	2	2	2	2	2	2	2	2
1B.1-065	IAAV7428	Chr.1B.1	67.953	0	**	2	2	2	0	2	2	2	0	2	2	0	2	2	2	2	2	2	2	2	2	2	2	2	2	2	2	2	0	0	2	2	0	2	2	2	2	2	2	2	2	2	2	2	2
1B.1-066	barc349	Chr.1B.1	76.795	0	**	2	2	2	0	2	0	2	0	2	2	2	2	2	2	0	2	0	2	0	2	2	2	0	2	0	2	2	0	0	2	2	2	2	2	2	2	2	2	2	2	0	0	2	2
1B.1-067	bar308b	Chr.1B.1	78.67	0	**	2	2	2	0	2	0	2	0	2	2	0	2	0	2	0	2	2	0	0	2	2	2	0	2	0	2	0	2	2	2	2	2	2	2	0	2	0	2	2	2	2	0	2	2
1B.1-068	Excalibur_c39206_447	Chr.1B.1	80.605	0	**	0	0	2	2	2	2	2	0	2	0	0	2	2	2	2	2	2	2	2	0	0	2	2	0	2	0	2	2	2	2	0	2	2	2	0	2	2	2	2	2	2	2	2	0
1B.1-069	Excalibur_c7684_54	Chr.1B.1	80.974	0	**	0	0	2	2	2	2	2	0	2	0	0	2	2	2	2	2	2	2	2	0	0	2	2	0	2	0	2	2	2	2	0	2	2	2	0	2	2	2	2	2	2	2	2	0
1B.1-070	IACX1049	Chr.1B.1	81.434	0	**	2	2	2	0	2	-1	0	0	2	2	0	2	2	2	0	2	0	0	2	2	2	2	2	2	0	2	-1	0	0	0	2	2	2	2	2	2	0	0	2	0	2	-1	2	2
1B.1-071	RAC875_c11491_739	Chr.1B.1	82.337	0	**	0	0	2	2	2	2	2	0	2	0	0	2	2	2	2	2	2	2	2	0	0	2	2	0	2	0	2	2	2	2	0	2	2	0	0	2	2	2	2	2	2	2	2	0
1B.1-072	GENE-0568_419	Chr.1B.1	82.552	0	**	0	0	2	2	2	2	2	0	2	0	0	2	2	2	2	2	2	2	2	0	0	2	2	0	2	0	2	2	2	2	0	2	2	0	0	2	2	2	2	2	2	-1	2	0
1B.1-073	GENE-0568_112	Chr.1B.1	83.114	0	**	0	0	2	2	2	2	2	0	2	0	0	2	2	2	2	2	2	2	2	0	0	2	2	0	2	0	2	2	2	2	0	2	2	0	0	2	2	2	2	2	2	-1	2	0
1B.1-074	wsnp_Ra_c53181_56932563	Chr.1B.1	83.144	0	**	0	0	2	2	2	2	2	0	2	0	0	2	2	2	2	2	2	2	2	0	0	2	2	0	2	0	2	2	2	2	0	2	2	0	0	2	2	2	2	2	2	2	2	0
1B.1-075	Jagger_c2152_123	Chr.1B.1	83.185	0	**	0	0	2	2	2	2	2	0	2	0	0	2	2	2	2	2	2	2	2	0	0	2	2	0	2	0	2	2	2	2	0	2	2	0	0	2	2	2	2	2	2	2	2	0
1B.1-076	IAAV5949	Chr.1B.1	83.241	0	**	0	0	2	2	2	2	2	0	2	0	0	2	2	2	2	2	2	2	2	0	0	2	2	0	2	0	2	2	2	2	0	2	2	0	0	2	2	2	2	2	2	2	2	0
1B.1-077	BobWhite_c9963_51	Chr.1B.1	83.242	0	**	0	0	2	2	2	2	2	0	2	0	0	2	2	2	2	2	2	2	2	0	0	2	2	0	2	0	2	2	2	2	0	2	2	0	0	2	2	2	2	2	2	2	2	0
1B.1-078	Excalibur_c88292_81	Chr.1B.1	83.391	0	**	0	0	2	2	2	2	2	0	2	0	0	2	2	2	2	2	2	2	2	0	0	2	2	0	2	0	2	2	2	2	0	2	2	0	0	2	2	2	2	2	2	2	2	0
1B.1-079	IACX8359	Chr.1B.1	84.561	0	**	2	2	2	0	2	2	2	2	2	2	2	2	2	2	2	2	2	2	2	2	2	2	2	2	2	2	0	0	0	2	2	0	2	2	2	2	2	0	2	2	2	-1	2	2
1B.1-080	IAAV565	Chr.1B.1	85.417	0	**	2	2	2	0	2	2	2	2	2	2	2	2	2	2	2	2	2	2	2	2	2	2	2	2	2	2	0	0	0	2	2	0	2	2	2	2	2	0	2	2	2	2	2	2
1B.1-081	bar308a	Chr.1B.1	87.303	0	**	2	2	2	0	2	0	2	0	2	2	0	2	2	2	0	2	2	2	2	2	2	2	0	2	0	2	2	2	2	2	2	2	2	2	0	2	2	2	2	2	2	0	2	2
1B.1-082	IACX8074	Chr.1B.1	87.905	0	**	2	2	2	0	2	2	0	2	2	2	2	2	2	2	2	2	2	2	2	2	2	2	2	2	2	2	0	0	0	2	2	0	2	2	2	2	2	0	2	0	2	2	2	2
1B.1-083	Excalibur_rep_c70961_190	Chr.1B.1	95.206	0	**	2	2	2	0	2	2	0	0	2	2	0	2	2	2	0	2	2	0	0	2	2	2	-1	2	0	2	-1	0	0	0	2	2	2	2	2	2	0	0	0	0	2	2	2	2
1B.1-084	RAC875_c9386_358	Chr.1B.1	120.333	0.0244	*	2	2	0	0	2	-1	0	0	0	2	0	2	2	2	0	0	0	0	0	2	2	2	0	0	0	2	0	0	0	2	2	0	2	2	0	0	0	0	0	0	0	0	0	0
1B.1-085	Excalibur_c88792_93	Chr.1B.1	120.86	0.0348	*	2	2	0	0	2	2	0	0	0	2	0	2	2	2	0	0	0	0	0	2	2	2	0	0	0	2	0	0	0	2	2	0	2	2	0	0	0	0	0	0	0	0	0	0
1B.1-086	RFL_Contig3683_1784	Chr.1B.1	120.866	0.0288	*	2	2	0	0	2	2	0	0	0	2	0	2	2	2	0	0	0	0	0	2	2	2	0	0	0	2	0	0	0	2	2	0	2	2	0	0	0	0	0	0	0	0	0	0
1B.1-087	RAC875_c36089_179	Chr.1B.1	120.902	0.0199	*	2	2	0	0	2	-1	0	0	0	2	0	2	2	2	0	0	0	0	0	2	2	2	0	0	0	2	0	0	0	2	2	0	2	2	0	0	0	0	0	0	0	0	0	0
1B.1-088	GENE-3098_53	Chr.1B.1	121.275	0.0244	*	2	2	0	0	2	2	0	0	0	2	0	2	2	2	0	0	0	0	0	2	2	2	0	0	0	2	0	0	0	2	2	0	2	2	0	0	0	0	0	0	0	0	0	0
1B.1-089	wsnp_Ra_c36089_44508724	Chr.1B.1	121.366	0.0131	*	2	2	0	0	2	-1	0	0	0	2	0	2	2	2	0	0	0	0	0	2	2	2	0	0	0	2	0	0	0	2	2	0	2	2	0	0	0	0	0	0	0	0	0	0
1B.2-001	Xcau523	Chr.1B.2	0	0.0059	**	2	2	2	2	0	0	2	0	2	2	2	2	0	0	0	2	2	2	2	2	2	0	2	2	0	2	0	2	2	2	2	2	0	0	0	2	2	2	2	2	2	0	2	2
1B.2-002	Xcau82	Chr.1B.2	7.448	0.7243		2	2	2	2	0	0	2	0	2	2	0	2	0	0	0	2	2	2	0	0	0	0	-1	2	0	2	0	2	2	2	2	2	0	0	0	2	0	2	2	2	2	0	0	0
1B.2-003	Xcau93	Chr.1B.2	8.449	0.8307		2	2	2	2	0	0	2	0	-1	2	0	2	0	0	0	2	2	0	0	0	0	0	2	2	0	2	0	2	2	2	2	2	0	0	0	2	0	2	2	2	2	0	0	0
1B.2-004	gwm793	Chr.1B.2	9.067	0.6729		2	2	2	2	0	0	2	0	2	2	0	2	0	0	0	2	2	0	0	0	0	0	-1	2	0	2	0	2	2	2	2	2	0	0	0	2	0	2	2	2	2	0	0	0
1B.2-005	BS00089097_51	Chr.1B.2	9.874	0.0401	*	2	2	-1	2	0	0	-1	0	-1	2	0	2	0	0	0	-1	-1	0	0	0	2	0	-1	-1	0	2	0	2	2	2	2	-1	0	0	0	-1	0	2	2	-1	2	0	0	0
1B.2-006	BobWhite_c20073_443	Chr.1B.2	9.929	0.9435		2	2	2	2	0	0	2	0	2	2	0	2	0	0	0	2	2	0	0	0	2	0	-1	2	0	2	0	2	2	2	2	2	0	0	0	2	0	2	2	2	2	0	0	0
1B.2-007	Tdurum_contig13879_352	Chr.1B.2	9.932	0.8316		2	2	2	2	0	0	2	0	2	2	0	2	0	0	0	2	2	0	0	0	2	0	2	2	0	2	0	2	2	2	2	2	0	0	0	2	0	2	2	2	2	0	0	0
1B.2-008	Tdurum_contig49509_606	Chr.1B.2	9.939	0.8881		2	2	2	2	0	0	2	0	2	2	0	2	0	0	0	2	2	0	0	0	2	0	2	2	0	2	0	2	2	2	2	2	0	0	0	2	0	2	2	2	2	0	0	0
1B.2-009	Xcau110	Chr.1B.2	9.964	0.8324		2	2	2	2	0	0	2	0	2	2	0	2	0	0	0	2	2	0	0	0	2	0	2	2	0	2	0	2	2	2	2	2	0	0	0	2	0	2	2	2	2	0	0	0
1B.2-010	RFL_Contig858_2219	Chr.1B.2	9.969	0.8332		2	2	2	2	0	0	2	0	2	2	0	2	0	0	0	2	2	0	0	0	2	0	2	2	0	2	0	2	2	2	2	2	0	0	0	2	0	2	2	2	2	0	0	0
1B.2-011	gdm111	Chr.1B.2	10.294	0.8332		2	2	2	2	0	0	2	0	2	2	0	2	0	0	0	2	2	0	0	0	2	0	2	2	0	2	0	2	2	2	2	2	0	0	0	2	0	2	2	2	2	0	0	0
1B.2-012	Xcau451	Chr.1B.2	11.636	0.5697		2	2	2	2	0	0	2	0	2	2	0	2	0	0	0	2	2	0	0	0	2	0	2	2	0	2	0	2	2	2	2	2	0	0	2	2	0	2	2	2	2	0	0	0
1B.2-013	Xcau430	Chr.1B.2	12.256	0.3938		2	2	2	2	0	0	2	0	2	2	0	2	0	0	0	2	2	0	0	0	0	0	2	2	0	2	0	2	2	2	-1	2	0	0	0	2	0	2	2	2	2	0	0	0
1B.2-014	Xcau543	Chr.1B.2	13.19	0.4401		2	2	2	2	0	0	2	0	2	2	0	2	0	0	0	2	2	0	0	0	0	0	2	2	0	2	0	2	2	2	2	2	0	0	0	2	0	2	2	2	2	0	0	0
1B.2-015	Xcau563	Chr.1B.2	13.201	0.4817		2	2	2	2	0	0	2	0	2	2	0	2	0	0	0	2	2	0	0	0	0	0	2	2	0	2	0	2	2	2	2	2	0	0	0	2	0	2	2	2	2	0	0	0
1B.2-016	Xcau452	Chr.1B.2	13.664	0.6729		2	2	2	2	0	0	2	0	2	2	0	2	0	0	0	2	2	0	0	0	0	0	2	2	0	2	0	2	2	2	2	2	0	0	0	2	0	2	2	2	2	0	0	0
1B.2-017	Xcau507	Chr.1B.2	14.124	0.2603		2	2	2	2	0	0	2	0	2	2	0	2	0	0	0	2	2	0	0	0	0	0	2	2	0	2	0	2	2	2	2	2	0	0	0	2	0	2	2	2	2	0	0	0
1B.2-018	bar287b	Chr.1B.2	16.055	0.3222		2	2	2	2	0	0	2	0	2	2	0	2	0	0	0	0	2	0	0	0	0	0	2	2	0	2	0	0	2	2	2	2	0	0	0	0	0	2	2	2	2	0	0	0
1D-001	wsnp_JD_rep_c48890_33141899	Chr.1D	0	0	**	2	0	0	2	0	0	0	0	0	0	0	0	2	0	0	0	0	2	0	0	0	0	0	2	2	0	0	0	0	2	-1	0	0	0	0	0	0	2	2	0	0	2	0	0
1D-002	barc149	Chr.1D	16.573	0.8875		2	0	0	2	2	2	0	0	0	0	0	0	2	0	2	2	0	2	2	0	0	0	-1	2	2	0	0	0	0	0	2	0	0	2	0	0	2	2	2	0	2	2	2	2
1D-003	Kukri_c44392_212	Chr.1D	21.018	0.9438		2	0	0	2	2	2	0	0	2	0	0	0	2	0	2	0	0	2	2	0	0	0	0	2	2	0	0	0	0	2	-1	0	0	2	0	0	0	2	2	0	2	2	0	2
1D-004	TA003539-0889	Chr.1D	23.886	0.4817		2	0	0	2	2	0	0	0	2	0	0	0	2	0	0	0	0	2	2	0	0	0	2	2	2	0	0	0	0	2	2	0	0	0	0	0	0	2	2	0	2	2	0	2
1D-005	cfd15	Chr.1D	25.135	0.4817		2	0	0	2	2	2	2	0	2	0	0	0	2	0	0	0	0	2	2	0	0	0	2	2	2	0	0	0	0	2	2	0	0	0	0	0	0	2	2	0	2	2	0	2
1D-006	cfd58	Chr.1D	26.822	0.8875		2	0	0	2	2	2	0	0	2	0	0	0	2	0	2	0	0	2	2	0	0	0	2	2	2	0	0	0	0	2	2	0	0	0	0	0	0	2	2	0	2	2	0	2
1D-007	Jagger_c3179_499	Chr.1D	27.318	0.8332		2	0	0	2	2	2	0	0	2	0	0	0	2	0	2	0	0	2	2	0	0	0	2	2	2	0	0	0	0	2	2	0	0	0	0	0	0	2	2	0	2	2	0	2
1D-008	RAC875_c16352_594	Chr.1D	31.361	0.8332		2	0	0	2	2	2	0	0	2	0	0	0	2	0	2	0	0	2	2	0	0	0	2	0	2	0	0	0	0	2	2	2	0	0	0	0	0	2	2	0	2	2	0	2
1D-009	RFL_Contig5639_1168	Chr.1D	34.161	0.5276		2	0	0	2	2	2	2	0	2	0	0	0	2	0	2	0	0	2	2	0	0	0	2	0	0	0	0	0	0	2	2	2	0	0	0	0	0	2	2	2	2	2	0	2
1D-010	Excalibur_c101903_902	Chr.1D	35.473	0.7256		2	0	0	2	2	2	2	0	2	0	0	0	2	0	2	0	0	2	0	0	0	0	2	0	0	0	0	0	0	2	2	2	0	0	0	0	0	2	2	2	2	2	0	2
1D-011	wmc336	Chr.1D	36.355	0.4401		2	0	0	2	2	2	2	0	2	0	0	0	2	0	2	0	0	2	0	2	0	0	2	0	0	0	0	0	0	2	2	2	0	0	0	0	0	2	2	2	2	2	0	2
1D-012	cfd61	Chr.1D	40.129	0.8332		2	0	0	2	2	2	2	0	2	0	0	0	2	0	2	0	0	2	0	0	0	0	2	0	0	0	0	0	0	2	2	2	0	0	0	0	0	2	2	2	2	2	0	2
1D-013	barc152	Chr.1D	42.423	0.4285		-1	0	-1	2	2	2	-1	-1	2	0	0	0	2	0	2	2	0	2	0	0	0	0	2	0	0	0	0	0	0	2	-1	-1	0	0	0	0	0	2	2	-1	2	2	0	2
1D-014	BS00067961_51	Chr.1D	43.523	0.3568		2	0	0	2	2	2	2	0	2	0	0	0	2	0	2	0	0	2	0	0	0	0	-1	0	0	0	-1	0	0	2	2	2	0	0	0	0	0	2	2	2	2	2	0	2
1D-015	Excalibur_c24303_1145	Chr.1D	44.925	0.7256		2	0	0	2	2	2	2	0	2	0	0	0	2	0	2	0	0	2	0	0	0	0	2	0	2	0	2	0	0	2	2	2	0	0	0	0	0	2	2	2	2	2	0	2
1D-016	Kukri_c33670_506	Chr.1D	51.382	0.29		2	0	0	2	2	2	2	2	2	0	0	0	2	0	2	0	0	2	0	0	0	0	0	0	2	0	-1	0	0	2	2	2	0	0	0	0	0	2	2	2	2	2	0	2
1D-017	Kukri_c22313_166	Chr.1D	51.681	0.2579		2	0	0	2	2	2	2	2	2	0	0	0	2	0	2	0	0	2	0	0	0	0	0	0	2	0	-1	0	0	2	2	2	0	0	0	0	0	2	2	2	2	2	0	2
1D-018	D_GBF1XID01CJH0V_94	Chr.1D	53.218	0.0037	**	2	0	0	2	2	2	2	0	2	0	0	0	2	0	2	0	0	2	0	0	0	0	-1	0	0	0	2	0	0	2	2	2	0	0	0	0	0	2	2	2	2	-1	0	2
1D-019	Ku_c11525_211	Chr.1D	57.598	0	**	2	0	0	2	2	2	2	2	2	0	0	0	2	0	2	0	0	2	0	0	0	0	-1	0	0	0	2	0	0	2	2	2	0	0	0	0	0	2	2	2	2	2	0	2
1D-020	Excalibur_rep_c75168_337	Chr.1D	57.812	0	**	2	0	0	2	2	2	2	2	2	0	0	0	2	0	2	0	0	2	0	0	0	0	-1	2	0	0	2	0	0	2	2	2	0	0	0	0	0	2	2	2	2	-1	0	2
1D-021	BS00022178_51	Chr.1D	59.558	0	**	2	0	0	2	2	2	2	2	2	0	0	0	2	0	2	0	0	2	2	0	0	0	2	2	0	0	2	0	0	2	2	2	0	0	0	0	0	2	2	2	2	2	0	2
1D-022	wsnp_Ku_c19622_29138795	Chr.1D	64.141	0	**	2	0	0	2	2	-1	2	2	2	0	0	0	2	0	2	0	0	2	0	0	2	0	0	2	2	2	2	2	2	2	2	2	0	0	0	0	0	2	2	2	0	2	0	2
1D-023	Xcau567	Chr.1D	68.007	0.0199	*	2	0	0	2	2	0	2	2	2	0	0	0	2	0	2	0	0	2	0	0	2	0	0	0	2	0	0	0	2	2	2	2	0	0	0	0	0	2	2	2	0	0	0	2
1D-024	Kukri_rep_c112035_340	Chr.1D	69.47	0.001	**	2	0	0	2	2	2	2	2	2	0	0	0	2	0	2	0	0	2	0	0	2	0	0	0	2	2	2	2	2	2	2	2	0	0	0	0	0	2	2	2	0	2	0	2
1D-025	D_GDRF1KQ02G72YO_156	Chr.1D	71.052	0.0105	*	2	0	0	2	2	-1	2	2	2	0	0	0	2	0	2	0	0	2	0	0	2	0	0	0	2	2	-1	2	2	2	2	2	0	0	0	0	0	2	2	2	0	2	0	2
1D-026	BS00066847_51	Chr.1D	71.447	0.0012	**	2	0	0	2	2	2	2	2	2	0	0	0	2	0	2	0	0	2	0	0	2	0	0	0	2	2	-1	2	2	2	2	2	0	0	0	0	0	2	2	2	0	2	0	2
1D-027	BobWhite_c5419_861	Chr.1D	71.807	0.0016	**	2	0	0	2	2	2	2	2	2	0	0	0	2	0	2	0	0	2	0	0	2	0	0	0	2	2	2	2	2	2	2	2	0	0	0	0	0	2	2	2	0	2	0	2
1D-028	Ku_c9864_772	Chr.1D	72.023	0.0025	**	2	0	0	2	2	2	2	2	2	0	0	0	2	0	2	0	0	2	0	0	2	0	0	0	2	2	2	2	2	2	2	2	0	0	0	0	0	2	2	2	0	2	0	2
1D-029	BS00094471_51	Chr.1D	72.473	0.0016	**	2	0	0	2	2	2	2	2	2	0	0	0	2	0	2	0	0	2	0	0	2	0	0	0	2	2	2	2	2	2	2	2	0	0	0	0	0	2	2	2	0	2	0	2
1D-030	Kukri_rep_c112609_711	Chr.1D	76.23	0.0006	**	2	0	0	2	2	2	2	2	2	0	0	0	2	0	2	0	0	2	0	0	2	0	0	0	2	2	2	2	2	2	2	2	0	2	0	0	0	2	2	2	0	2	0	2
1D-031	BobWhite_rep_c65565_359	Chr.1D	80.822	0.0001	**	2	0	0	2	2	2	2	2	2	0	0	0	0	0	2	0	0	2	0	0	2	0	0	0	2	2	2	2	2	2	2	2	0	2	-1	0	0	2	2	2	0	2	0	2
1D-032	wsnp_Ex_c3372_6195001	Chr.1D	81.153	0.0002	**	2	0	0	2	2	-1	2	2	2	0	0	0	0	0	2	0	0	2	0	0	2	2	0	0	2	2	-1	2	2	2	2	2	0	2	0	0	0	2	2	2	0	2	0	2
1D-033	cfd65	Chr.1D	82.316	0.0038	**	2	0	0	2	2	2	2	2	2	0	0	0	0	0	2	0	0	2	0	0	0	2	0	0	2	2	2	2	2	2	2	2	0	2	0	0	0	2	2	2	0	2	0	2
1D-034	BS00022962_51	Chr.1D	83.421	0.0002	**	2	0	0	2	2	2	2	2	2	0	0	0	0	0	2	0	0	2	0	0	2	2	0	0	2	2	2	2	2	2	2	2	0	2	0	0	0	2	2	2	0	2	0	2
1D-035	Kukri_rep_c99813_69	Chr.1D	83.862	0.0001	**	2	0	0	2	2	2	2	2	2	0	0	0	0	0	2	0	0	2	0	0	2	2	0	0	2	2	-1	2	2	2	2	2	0	2	0	0	0	2	2	2	0	2	0	2
1D-036	gwm458	Chr.1D	84.484	0	**	2	0	0	2	2	2	2	2	2	0	0	0	0	0	2	0	0	2	0	0	2	2	0	0	2	2	2	2	2	2	2	2	0	2	0	0	0	2	2	2	0	2	0	2
1D-037	Ku_c16809_845	Chr.1D	88.186	0.0001	**	2	0	0	2	2	-1	2	2	2	0	0	0	0	0	2	2	0	2	0	0	2	2	0	0	2	2	-1	2	2	2	2	2	0	2	0	0	0	2	2	2	0	2	2	2
1D-038	wmc429	Chr.1D	88.634	0	**	2	0	0	2	2	2	2	2	2	0	0	0	0	0	2	2	0	2	-1	0	2	2	0	0	2	2	2	2	2	2	2	2	0	2	0	0	0	2	2	2	0	2	2	2
1D-039	BobWhite_c1488_299	Chr.1D	89.201	0	**	2	0	0	2	2	-1	2	2	2	0	0	0	0	0	2	2	0	2	0	0	2	2	0	0	2	2	2	2	2	2	2	2	0	2	0	0	0	2	2	2	0	2	2	2
1D-040	TA003808-0996	Chr.1D	92.023	0.0003	**	2	0	0	2	2	2	2	2	2	0	0	0	0	0	2	2	0	2	0	0	2	2	0	0	2	2	2	2	2	2	2	0	0	2	0	0	0	2	2	2	0	2	2	2
1D-041	Excalibur_c54055_694	Chr.1D	92.42	0.0004	**	2	0	0	2	2	-1	2	2	2	0	0	0	0	0	2	2	0	2	0	0	2	2	0	0	2	2	2	2	2	2	-1	0	0	2	0	0	0	2	2	2	2	2	2	2
1D-042	wsnp_Ex_c3450_6323939	Chr.1D	92.907	0	**	2	0	0	2	2	-1	2	2	2	0	0	0	0	0	2	2	0	2	0	0	2	2	0	0	2	2	2	2	2	2	2	0	0	2	0	0	0	2	2	2	2	2	2	2
1D-043	barc169	Chr.1D	94.331	0	**	-1	0	-1	2	2	2	2	2	2	0	0	0	0	0	2	2	0	2	0	0	2	2	0	0	2	2	2	2	2	2	2	-1	0	2	0	0	0	2	2	-1	2	2	2	2
1D-044	BS00038418_51	Chr.1D	95.837	0.0001	**	0	0	0	2	2	2	2	2	2	0	0	0	0	0	2	2	0	2	0	0	2	2	0	0	2	2	2	2	2	2	2	0	0	2	0	0	0	2	2	2	2	2	2	2
1D-045	cfd32	Chr.1D	97.29	0.0001	**	0	0	0	2	2	2	2	2	2	0	0	0	0	0	2	2	0	0	0	0	2	2	0	0	2	2	2	2	2	2	2	0	0	2	0	0	0	2	2	2	2	2	2	2
1D-046	TA004358-0724	Chr.1D	101.529	0.001	**	0	0	0	2	2	2	2	2	2	0	0	0	0	0	2	2	0	2	0	0	2	2	0	0	0	2	2	2	2	2	2	2	0	2	0	0	0	2	2	2	2	2	2	0
1D-047	BobWhite_c3283_54	Chr.1D	102.05	0.0016	**	0	0	0	2	0	2	2	2	2	0	0	0	0	0	2	2	0	2	0	0	2	2	0	0	0	2	2	2	2	2	2	2	0	2	0	0	0	2	2	2	2	2	2	0
1D-048	BS00003816_51	Chr.1D	111.525	0.0581		0	0	2	2	0	0	2	2	2	0	0	0	0	0	0	2	0	2	0	0	2	0	0	0	0	2	2	2	2	2	2	2	0	0	0	2	0	2	2	2	2	2	0	0
1D-049	BS00073257_51	Chr.1D	111.535	0.0673		0	0	2	2	0	0	2	2	2	0	0	0	0	0	0	2	0	2	0	0	2	0	0	0	0	2	2	2	2	2	2	2	0	0	0	2	0	2	2	2	2	2	0	0
1D-050	CAP12_c111_91	Chr.1D	126.928	0.0009	**	2	2	2	2	0	0	2	2	2	2	0	0	0	0	0	2	2	2	0	0	2	0	0	2	0	2	-1	2	2	2	2	2	0	0	0	2	0	2	2	2	2	2	0	0
1D-051	RAC875_c30203_57	Chr.1D	127.981	0.001	**	2	2	2	2	0	0	2	2	2	2	0	0	0	0	0	2	2	2	0	0	2	0	0	2	0	2	0	2	2	2	2	2	0	0	0	2	0	2	2	2	2	0	0	0
1D-052	BS00022188_51	Chr.1D	128.467	0.0009	**	2	2	2	2	0	0	2	2	2	2	0	0	0	0	0	2	2	2	0	0	2	0	-1	2	0	2	-1	2	2	2	2	2	0	0	0	2	0	2	2	2	2	0	0	0
1D-053	BobWhite_s64374_97	Chr.1D	136.883	0.0673		2	2	2	2	0	0	2	0	2	2	0	0	0	0	0	2	2	2	0	0	2	0	2	2	0	2	-1	2	2	2	2	2	0	0	0	2	0	2	2	2	2	0	0	0
1D-054	Excalibur_c981_294	Chr.1D	153.842	0.2089		2	2	2	2	0	0	2	0	2	2	-1	2	0	0	0	2	2	-1	-1	-1	2	0	0	2	0	2	0	2	2	2	2	2	0	0	0	2	-1	2	2	2	2	0	-1	-1
1D-055	Kukri_rep_c104078_655	Chr.1D	153.853	0.9438		2	2	2	2	0	0	2	0	2	2	0	2	0	0	0	2	2	-1	0	0	2	0	0	2	0	2	0	2	2	2	2	2	0	0	0	2	0	2	2	2	2	0	0	0
1D-056	Excalibur_c32722_1440	Chr.1D	153.858	0.944		2	2	2	2	0	0	2	0	2	2	0	2	0	0	0	2	2	0	0	0	2	0	0	2	0	2	0	2	2	2	2	2	0	0	0	2	0	2	2	2	2	0	0	0
1D-057	Excalibur_rep_c102637_58	Chr.1D	153.859	1		2	2	2	2	0	0	2	0	2	2	0	2	0	0	0	2	2	0	0	0	2	0	0	2	0	2	0	2	2	2	2	2	0	0	0	2	0	2	2	2	2	0	0	0
1D-058	BS00009377_51	Chr.1D	154.027	1		2	2	2	2	0	0	2	0	2	2	0	2	0	0	0	2	2	0	0	0	2	0	-1	2	0	2	0	2	2	2	2	2	0	0	0	2	0	2	2	2	2	0	0	0
1D-059	BobWhite_c26404_281	Chr.1D	154.094	0.6162		2	2	2	2	0	0	2	0	2	2	0	2	0	0	0	2	2	0	0	0	2	0	-1	2	0	2	0	2	2	2	2	2	0	0	0	2	0	2	2	2	2	0	0	0
1D-060	RAC875_c76714_77	Chr.1D	154.095	0.8316		2	2	2	2	0	0	2	0	2	2	0	2	0	0	0	2	2	0	0	0	2	0	-1	2	0	2	0	2	2	2	2	2	0	0	0	2	0	2	2	2	2	0	0	0
1D-061	BS00036558_51	Chr.1D	154.096	1		2	2	2	2	0	0	2	0	2	2	0	2	0	0	0	2	2	0	0	0	2	0	-1	2	0	2	0	2	2	2	2	2	0	0	0	2	0	2	2	2	2	0	0	0
1D-062	RFL_Contig4906_2733	Chr.1D	154.097	0.8875		2	2	2	2	0	0	2	0	2	2	0	2	0	0	0	2	2	0	0	0	2	0	-1	2	0	2	0	2	2	2	2	2	0	0	0	2	0	2	2	2	2	0	0	0
1D-063	Excalibur_c6704_782	Chr.1D	154.098	1		2	2	2	2	0	0	2	0	2	2	0	2	0	0	0	2	2	0	0	0	2	0	-1	2	0	2	0	2	2	2	2	2	0	0	0	2	0	2	2	2	2	0	0	0
1D-064	RFL_Contig5261_855	Chr.1D	154.099	0.8875		2	2	2	2	0	0	2	0	2	2	0	2	0	0	0	2	2	0	0	0	2	0	-1	2	0	2	0	2	2	2	2	2	0	0	0	2	0	2	2	2	2	0	0	0
1D-065	BobWhite_c14422_282	Chr.1D	154.101	0.9438		2	2	2	2	0	0	2	0	2	2	0	2	0	0	0	2	2	0	0	0	2	0	-1	2	0	2	0	2	2	2	2	2	0	0	0	2	0	2	2	2	2	0	0	0
1D-066	Excalibur_c20532_665	Chr.1D	154.102	0.7243		2	2	2	2	0	0	2	0	2	2	0	2	0	0	0	2	2	0	0	0	2	0	2	2	0	2	0	2	2	2	2	2	0	0	0	2	0	2	2	2	2	0	0	0
1D-067	Excalibur_c11939_140	Chr.1D	154.103	0.8307		2	2	2	-1	0	0	2	0	2	2	0	2	0	0	0	2	2	0	0	0	2	0	-1	2	0	2	0	2	2	2	2	2	0	0	0	2	0	2	-1	2	2	0	0	0
1D-068	IAAV7181	Chr.1D	154.104	0.5171		2	2	2	2	0	0	2	0	2	2	0	2	0	0	0	2	2	0	0	0	2	0	-1	2	0	2	0	2	2	2	2	2	0	-1	0	2	0	2	2	2	2	0	0	0
1D-069	IACX9428	Chr.1D	154.105	0.4938		2	2	-1	2	0	0	-1	0	-1	2	0	2	0	0	0	2	2	0	0	-1	2	0	2	-1	0	2	0	2	2	2	2	-1	0	0	0	-1	-1	2	2	-1	2	0	0	-1
1D-070	BobWhite_rep_c63205_143	Chr.1D	154.106	0.7784		2	2	2	2	0	0	2	0	2	2	0	2	0	0	0	2	2	0	0	0	2	0	2	2	0	2	0	2	2	2	2	2	0	0	0	2	0	2	2	2	2	0	0	0
1D-071	Kukri_c26281_116	Chr.1D	154.107	0.7784		2	2	2	2	0	0	2	0	2	2	0	2	0	0	0	2	2	0	0	0	2	0	2	2	0	2	0	2	2	2	2	2	0	0	0	2	0	2	2	2	2	0	0	0
1D-072	RAC875_c20475_474	Chr.1D	154.108	0.8324		2	2	2	2	0	0	2	0	2	2	0	2	0	0	0	2	2	0	0	0	2	0	2	2	0	2	0	2	2	2	2	2	0	0	0	2	0	2	2	2	2	0	0	0
1D-073	BobWhite_rep_c63205_215	Chr.1D	154.109	0.8332		2	2	2	2	0	0	2	0	2	2	0	2	0	0	0	2	2	0	0	0	2	0	2	2	0	2	0	2	2	2	2	2	0	0	0	2	0	2	2	2	2	0	0	0
1D-074	BobWhite_c1824_1380	Chr.1D	154.111	0.8881		2	2	2	2	0	0	2	0	2	2	0	2	0	0	0	2	2	0	0	0	2	0	2	2	0	2	0	2	2	2	2	2	0	0	0	2	0	2	2	2	2	0	0	0
1D-075	Excalibur_c10063_54	Chr.1D	154.112	0.9438		2	2	2	2	0	0	2	0	2	2	0	2	0	0	0	2	2	0	0	0	2	0	2	2	0	2	0	2	2	2	2	2	0	0	0	2	0	2	2	2	2	0	0	0
1D-076	BS00022654_51	Chr.1D	154.176	0.8875		2	2	2	2	0	0	2	0	2	2	0	2	0	0	0	2	2	0	0	0	2	0	-1	2	0	2	0	2	2	2	2	2	0	0	0	2	0	2	2	2	2	0	0	0
1D-077	Excalibur_c27873_266	Chr.1D	154.188	0.944		2	2	2	2	0	0	2	0	2	2	0	2	0	0	0	2	2	0	0	0	2	0	2	2	0	2	0	2	2	2	2	2	0	0	0	2	0	2	2	2	2	0	0	0
1D-078	BS00009828_51	Chr.1D	154.189	0.8881		2	2	2	2	0	0	2	0	2	2	0	2	0	0	0	2	2	0	0	0	2	0	2	2	0	2	0	2	2	2	2	2	0	0	0	2	0	2	2	2	2	0	0	0
1D-079	wsnp_Ku_rep_c70564_70182765	Chr.1D	154.192	0.4261		2	2	-1	2	0	0	-1	0	2	2	0	2	0	0	0	2	-1	0	0	0	2	0	2	-1	0	2	0	2	2	2	2	2	0	0	0	-1	0	2	2	-1	2	0	0	0
1D-080	BS00003573_51	Chr.1D	154.343	0.8324		2	2	2	2	0	0	2	0	2	2	0	2	0	0	0	2	2	0	0	0	2	0	0	2	0	2	0	2	2	2	2	2	0	0	0	2	0	2	2	2	2	0	0	0
1D-081	BS00011508_51	Chr.1D	154.344	0.8881		2	2	2	2	0	0	2	0	2	2	0	2	0	0	0	2	2	0	0	0	2	0	0	2	0	2	0	2	2	2	2	2	0	0	0	2	0	2	2	2	2	0	0	0
1D-082	Kukri_c59535_127	Chr.1D	154.353	0.7762		2	2	2	2	0	0	2	0	2	2	-1	2	0	0	0	2	2	0	0	0	2	0	0	2	0	2	0	2	2	2	2	2	0	0	0	2	-1	2	2	2	2	0	0	0
1D-083	BobWhite_c35250_155	Chr.1D	175.054	0	**	2	2	2	2	0	0	2	0	2	2	2	2	2	2	0	2	2	0	2	0	2	2	2	2	2	2	0	2	2	2	2	2	2	0	0	2	0	2	2	2	2	2	2	0
1D-084	wsnp_Ex_c2918_5381441	Chr.1D	196.16	0	**	2	2	2	0	0	0	2	0	2	0	-1	0	0	0	0	2	2	-1	-1	-1	0	0	-1	2	0	0	0	0	0	2	0	2	0	-1	0	-1	-1	0	0	2	0	-1	-1	-1
2A-001	pk14b	Chr.2A	0	0.4658		2	2	0	2	2	0	2	0	0	2	0	0	2	0	0	2	2	2	2	2	2	2	0	2	2	0	-1	0	0	2	0	0	0	0	2	0	2	2	2	2	2	2	2	0
2A-002	Xcau529	Chr.2A	2.315	0.1013		2	2	0	2	2	0	0	0	0	2	0	0	2	0	0	0	0	2	2	0	2	2	0	2	2	0	0	2	0	2	0	0	0	0	2	0	2	2	0	0	2	2	2	0
2A-003	gwm636	Chr.2A	5.235	0.014	*	2	2	0	2	2	0	0	0	0	2	0	0	2	0	0	0	0	2	2	0	0	2	0	2	2	0	0	0	0	2	0	0	0	0	2	0	2	2	0	0	2	2	2	0
2A-004	gwm614b	Chr.2A	5.827	0.0206	*	2	2	0	2	2	0	2	0	0	2	0	0	2	0	0	0	0	2	2	2	0	2	0	2	2	0	0	0	0	2	0	0	0	0	2	0	2	2	0	2	2	2	2	0
2A-005	barc124	Chr.2A	6.442	0.0157	*	2	2	0	2	2	0	2	0	0	2	0	0	2	0	0	0	0	2	2	2	0	2	0	2	2	0	0	0	0	2	0	0	0	0	2	0	2	2	0	2	2	2	2	0
2A-006	barc212	Chr.2A	6.674	0.0142	*	-1	2	-1	2	2	0	2	0	0	2	0	0	2	0	0	2	0	2	2	2	0	2	0	2	2	0	0	0	0	2	0	-1	0	0	2	0	2	2	0	-1	2	2	2	0
2A-007	wsnp_Ex_c19516_28480622	Chr.2A	7.957	0.0581		2	2	0	2	2	0	2	0	0	2	0	0	2	0	0	0	0	2	2	2	0	2	0	2	2	0	0	0	0	2	0	0	0	0	2	0	2	2	0	2	2	2	2	0
2A-008	BS00019744_51	Chr.2A	8.468	0.066		2	2	0	2	2	0	2	0	0	2	0	0	2	0	0	0	0	2	2	2	0	2	2	2	2	0	0	0	0	2	0	0	0	0	2	0	2	2	0	2	2	2	2	0
2A-009	Excalibur_c12980_2392	Chr.2A	10.098	0.0109	*	2	2	0	2	2	0	0	0	0	2	0	0	2	0	0	0	0	2	2	0	0	2	0	2	2	0	0	0	0	2	0	0	0	0	2	0	2	2	0	0	2	2	2	0
2A-010	Excalibur_c7239_114	Chr.2A	11.22	0.0206	*	2	2	0	2	2	0	0	0	0	2	0	0	2	0	0	0	0	2	2	0	0	2	2	2	2	0	0	0	0	2	0	0	0	0	2	0	2	2	0	0	2	2	2	0
2A-011	Excalibur_rep_c110303_320	Chr.2A	17.082	0.0062	**	2	2	0	2	2	0	0	0	0	2	0	2	0	0	0	0	0	2	2	0	0	2	2	2	2	0	0	0	0	2	0	0	0	0	2	0	2	2	0	0	2	0	2	0
2A-012	wsnp_Ex_c770_1514612	Chr.2A	27.469	0.0532		0	2	0	2	2	2	0	0	0	2	0	2	0	2	2	0	0	2	2	0	0	2	2	2	2	0	0	0	0	2	0	0	2	0	2	0	2	2	0	0	0	-1	2	0
2A-013	BS00021706_51	Chr.2A	31.698	0.1065		0	2	0	2	2	2	0	0	0	2	2	2	0	2	2	0	0	2	2	2	0	2	2	2	2	0	0	0	0	2	0	0	2	0	2	0	2	2	0	0	0	0	0	0
2A-014	Xcau243a	Chr.2A	42.193	0.944		0	2	0	2	0	2	0	0	0	2	2	2	0	2	2	0	0	2	2	2	0	0	2	2	2	0	0	2	2	2	0	0	2	0	2	0	2	2	0	0	0	0	0	0
2A-015	BobWhite_c2022_245	Chr.2A	42.547	0.944		0	2	0	2	0	2	0	0	0	2	2	2	0	2	2	0	0	2	2	2	0	0	2	2	2	0	0	2	2	2	0	0	2	0	2	0	2	2	0	0	0	0	0	0
2A-016	CAP11_c2293_200	Chr.2A	42.987	0.9432		0	2	0	2	0	2	0	0	0	2	2	2	0	2	2	0	0	2	2	2	0	0	2	2	2	0	0	2	2	2	0	0	2	0	2	0	2	2	0	0	0	0	0	0
2A-017	Ra_c44994_415	Chr.2A	45.133	0.9435		0	2	0	2	0	2	0	0	0	2	2	2	0	2	2	0	0	2	2	2	0	0	2	2	2	0	0	2	2	2	0	0	2	0	2	0	2	2	0	0	0	0	0	0
2A-018	BobWhite_c8085_498	Chr.2A	45.56	0.8332		0	2	0	2	0	2	0	0	0	2	2	2	0	2	2	0	0	2	2	2	0	0	2	2	2	0	0	2	2	2	0	0	2	0	2	0	2	2	0	0	0	0	0	0
2A-019	D_GA8KES401BVP4P_43	Chr.2A	52.548	0.3173		0	2	0	2	0	2	0	0	0	2	2	2	0	2	2	0	0	2	0	2	0	0	2	2	2	0	0	2	2	2	0	0	2	0	2	0	2	2	0	0	2	0	2	0
2A-020	RAC875_c14944_555	Chr.2A	53.18	0.1405		0	2	0	2	0	2	0	0	0	2	2	2	0	2	2	0	0	2	0	2	0	0	2	2	2	0	0	2	2	2	0	0	2	0	2	0	2	2	0	0	2	0	2	0
2A-021	Kukri_c24262_918	Chr.2A	53.64	0.1824		0	2	0	2	0	2	0	0	0	2	2	2	0	2	2	0	0	2	0	2	0	0	2	2	2	0	0	2	2	2	0	0	2	0	2	0	2	2	0	0	2	0	2	0
2A-022	cfa2201	Chr.2A	56.571	0.2924		2	2	0	2	0	2	0	0	0	2	2	2	0	2	2	0	0	2	0	2	0	0	2	2	2	0	0	2	2	2	0	0	2	0	2	0	2	2	0	0	2	0	2	0
2A-023	Tdurum_contig51537_275	Chr.2A	56.767	0.2328		2	2	0	2	0	2	0	0	0	2	2	2	0	2	2	0	0	2	0	2	0	0	2	2	2	0	0	2	2	2	0	0	2	0	2	0	2	2	0	0	2	0	2	0
2A-024	Kukri_c17269_1349	Chr.2A	57.786	0.1405		2	2	0	2	0	2	0	0	0	2	2	2	0	2	2	0	0	2	0	2	0	0	2	2	2	0	0	2	2	2	0	0	2	2	2	0	2	2	0	0	2	0	2	0
2A-025	BS00049937_51	Chr.2A	58.722	0.0793		2	2	0	2	0	2	0	0	0	2	2	2	0	2	2	0	0	2	0	2	0	0	2	2	2	0	0	2	2	2	0	0	2	2	2	0	2	2	0	0	2	0	2	0
2A-026	BS00022013_51	Chr.2A	59.237	0.0581		2	2	0	2	0	2	0	0	0	2	2	2	0	2	2	0	0	2	0	2	0	0	2	2	2	0	0	2	2	2	0	0	2	2	2	0	2	2	0	0	2	0	2	0
2A-027	wsnp_JD_rep_c48914_33168544	Chr.2A	59.721	0.0913		2	2	0	2	0	2	0	0	0	2	2	2	0	2	2	0	0	2	0	2	0	0	2	2	2	0	0	2	2	2	0	0	2	2	2	0	2	2	0	0	2	0	2	0
2A-028	BobWhite_c48607_542	Chr.2A	68.397	0.0418	*	0	2	0	2	2	2	0	0	0	2	2	2	0	2	2	0	0	2	2	2	2	0	2	2	2	2	0	2	2	2	0	2	2	2	2	0	2	2	0	0	2	0	2	0
2A-029	gdm141b	Chr.2A	80.472	0.1405		0	2	0	2	2	2	0	0	0	2	2	0	2	2	2	0	0	2	2	0	2	0	2	2	2	2	2	2	2	2	0	2	2	2	2	0	2	0	0	0	2	0	2	0
2A-030	Excalibur_c66007_385	Chr.2A	81.225	0.0418	*	0	2	0	2	2	2	0	0	0	2	2	0	2	2	2	0	0	2	2	0	2	0	2	2	2	2	2	2	2	2	0	2	2	2	2	0	2	0	0	0	2	0	2	0
2A-031	cfd2a	Chr.2A	81.772	0.0569		0	2	0	2	2	2	0	0	0	2	2	0	2	2	2	0	0	2	2	0	2	0	2	2	2	2	2	2	2	2	0	2	2	2	2	0	2	0	0	0	2	0	2	0
2A-032	Kukri_rep_c101016_905	Chr.2A	82.34	0.1065		0	2	0	2	2	2	0	0	0	2	2	0	2	2	2	0	0	2	2	0	2	0	2	2	2	2	2	2	2	2	0	2	2	2	2	0	2	0	0	0	2	0	2	0
2A-033	Xcau381	Chr.2A	83.001	0.3615		0	2	0	2	2	2	0	0	0	2	2	0	2	2	2	0	0	2	2	0	2	0	2	2	2	2	2	2	2	2	0	2	2	2	2	0	0	0	0	0	2	0	2	0
2A-034	Xcau120	Chr.2A	83.361	0.5276		0	2	0	2	2	2	0	0	0	0	2	0	2	2	2	0	0	2	2	0	2	0	2	2	2	2	2	2	2	2	0	2	2	0	2	0	0	0	0	0	2	0	2	0
2A-035	barc264	Chr.2A	83.803	0.1594		0	2	0	2	2	2	0	0	0	2	2	0	2	2	2	0	0	2	2	0	2	0	2	2	2	2	2	2	2	2	0	2	2	2	2	0	0	0	0	0	2	0	2	0
2A-036	gwm425	Chr.2A	84.202	0.1385		0	2	0	2	2	2	0	0	0	2	2	0	2	2	2	-1	0	2	2	0	2	0	2	2	2	2	2	2	2	2	0	2	2	2	2	0	0	0	0	0	2	0	2	0
2A-037	GENE-0845_190	Chr.2A	84.498	0.1594		0	2	0	2	2	2	0	0	0	2	2	0	2	2	2	0	0	2	2	0	2	0	2	2	2	2	-1	2	2	2	0	2	2	2	2	0	2	0	0	0	2	0	2	0
2A-038	gwm275	Chr.2A	84.724	0.1216		0	2	0	2	2	2	0	0	0	2	2	0	2	2	2	0	0	2	2	0	2	0	2	2	2	2	2	2	2	2	0	2	2	2	2	0	0	0	0	0	2	0	2	0
2A-039	gwm515	Chr.2A	84.725	0.1216		0	2	0	2	2	2	0	0	0	2	2	0	2	2	2	0	0	2	2	0	2	0	2	2	2	2	2	2	2	2	0	2	2	2	2	0	0	0	0	0	2	0	2	0
2A-040	BobWhite_rep_c62964_459	Chr.2A	84.848	0.1824		0	2	0	2	2	2	0	0	0	2	2	0	2	2	2	0	0	2	2	0	2	0	2	2	2	2	2	2	2	2	0	2	2	2	2	0	0	0	0	0	2	0	2	0
2A-041	Kukri_rep_c101366_333	Chr.2A	85.204	0.2053		0	2	0	2	2	2	0	0	0	2	2	0	2	2	2	0	0	2	2	0	2	0	2	2	2	2	-1	2	2	2	0	2	2	2	2	0	0	0	0	0	2	0	2	0
2A-042	CAP12_rep_c4483_327	Chr.2A	85.332	0.2328		0	2	0	2	2	2	0	0	0	2	2	0	2	2	2	0	0	2	2	0	2	0	2	2	2	2	2	2	2	2	0	2	2	2	2	0	0	0	0	0	2	0	2	0
2A-043	gwm95	Chr.2A	85.535	0.1758		0	2	0	2	2	2	0	0	0	2	2	0	2	2	2	0	0	2	2	0	2	0	2	2	2	2	2	2	2	2	0	2	2	2	2	0	0	0	0	0	2	0	2	0
2A-044	BobWhite_c5096_156	Chr.2A	85.715	0.2603		0	2	0	2	2	2	0	0	0	2	2	0	2	2	2	0	0	2	2	0	2	0	2	2	2	2	-1	2	2	2	0	2	2	2	2	0	0	0	0	0	2	0	2	0
2A-045	wsnp_BG263521A_Ta_2_1	Chr.2A	85.844	0.29		0	2	0	2	2	2	0	0	0	2	2	0	2	2	2	0	0	2	2	0	2	0	2	2	2	2	-1	2	2	2	0	2	2	2	2	0	0	0	0	0	2	0	2	0
2A-046	gdm130	Chr.2A	86.063	0.4705		0	2	0	2	2	2	0	0	0	2	2	0	2	2	2	0	0	2	2	-1	2	-1	2	2	2	2	2	2	2	2	0	2	2	2	2	0	0	-1	0	0	2	0	2	0
2A-047	wmc51	Chr.2A	86.214	0.3615		0	2	0	2	2	2	0	0	0	2	2	0	2	2	2	0	0	2	2	0	2	0	2	2	2	2	2	2	2	2	0	2	2	2	2	0	0	0	0	0	2	0	2	0
2A-048	Ex_c68445_724	Chr.2A	86.346	0.3615		0	2	0	2	2	2	0	0	0	2	2	0	2	2	2	0	0	2	2	0	2	0	2	2	2	2	2	2	2	2	0	2	2	2	2	0	0	0	0	0	2	0	2	0
2A-049	barc208	Chr.2A	86.425	0.1736		0	2	0	2	2	2	-1	0	0	2	2	0	2	2	2	0	0	2	2	0	2	0	2	2	2	2	2	2	2	2	0	2	2	2	2	0	0	0	0	0	2	0	2	0
2A-050	wsnp_Ex_c41168_48053629	Chr.2A	86.692	0.2328		0	2	0	2	2	2	0	0	0	2	2	0	2	2	2	0	0	2	2	0	2	0	2	2	2	2	2	2	2	2	0	2	2	2	2	0	0	0	0	0	2	0	2	0
2A-051	Ex_c21793_378	Chr.2A	86.821	0.2924		0	2	0	2	2	2	0	0	0	2	2	0	2	2	2	0	0	2	2	0	2	0	2	2	2	2	2	2	2	2	0	2	2	2	2	0	0	0	0	0	2	0	2	0
2A-052	wsnp_Ex_c42815_49298013	Chr.2A	87.055	0.3961		0	2	0	2	2	2	0	0	0	2	2	0	2	2	2	0	0	2	2	0	2	0	2	2	2	2	-1	2	2	2	0	2	2	2	2	0	0	0	0	0	2	0	2	0
2A-053	WMC632	Chr.2A	89.441	0.0162	*	0	2	0	2	2	2	0	2	0	2	2	0	2	2	2	0	0	2	2	0	2	0	2	2	2	2	2	2	2	2	0	-1	2	2	2	0	0	0	0	0	-1	0	2	0
2A-054	wmc63	Chr.2A	90.142	0.0152	*	0	2	0	2	2	2	-1	2	0	2	2	0	2	2	2	0	0	2	2	0	2	0	2	2	2	2	2	2	2	2	0	2	2	2	2	0	0	0	0	0	2	0	2	0
2A-055	wsnp_Ex_c32079_40793255	Chr.2A	90.399	0.0418	*	0	2	0	2	2	2	0	2	0	2	2	0	2	2	2	0	0	2	2	0	2	0	2	2	2	2	2	2	2	2	0	2	2	2	2	0	0	0	0	0	2	0	2	0
2A-056	gwm71b	Chr.2A	90.532	0.033	*	0	2	0	2	2	2	0	2	0	2	2	0	2	2	2	0	0	2	2	0	2	0	2	2	2	2	2	2	2	2	0	2	2	2	2	0	0	0	0	0	2	0	2	0
2A-057	wsnp_Ex_c17852_26612172	Chr.2A	90.73	0.0348	*	0	2	0	2	2	2	0	2	0	2	2	0	2	2	2	0	0	2	2	0	2	0	2	2	2	2	-1	2	2	2	0	2	2	2	2	0	0	0	0	0	2	0	2	0
2A-058	wmc582	Chr.2A	90.808	0.0046	**	0	2	0	2	2	2	-1	2	0	2	2	0	2	2	2	0	0	2	2	0	2	0	2	2	2	2	2	2	2	2	0	2	2	2	2	0	0	0	0	0	2	0	2	0
2A-059	Ku_c25099_885	Chr.2A	90.878	0.0296	*	0	2	0	2	2	2	0	2	0	2	2	0	2	2	2	0	0	2	2	0	2	0	2	2	2	2	2	2	2	2	0	2	2	2	2	0	0	0	0	0	2	0	2	0
2A-060	barc241	Chr.2A	90.964	0.0152	*	0	2	0	2	2	2	-1	2	0	2	2	0	2	2	2	0	0	2	2	0	2	0	2	2	2	2	2	2	2	2	0	2	2	2	2	0	0	0	0	0	2	0	2	0
2A-061	gwm372	Chr.2A	91.031	0.0398	*	0	2	0	2	2	2	0	2	0	2	2	0	2	2	2	0	0	2	2	0	2	0	2	2	2	2	2	2	2	2	0	2	2	2	2	0	0	0	0	0	-1	0	2	0
2A-062	Xcau348b	Chr.2A	91.051	0.0206	*	0	2	0	2	2	2	0	2	0	2	2	0	2	2	2	0	0	2	2	0	2	0	2	2	2	2	2	2	2	2	0	2	2	2	2	0	0	0	0	0	2	0	2	0
2A-063	barc201	Chr.2A	91.241	0.0122	*	0	-1	0	2	2	2	-1	2	0	2	2	0	2	2	2	0	0	2	2	0	2	0	2	2	2	2	2	2	2	2	0	2	2	2	2	0	0	0	0	0	2	0	2	0
2A-064	cfa2263	Chr.2A	91.28	0.0113	*	0	2	0	2	2	2	0	2	0	2	2	0	2	2	2	0	0	2	2	0	2	0	2	2	2	2	2	2	2	2	0	2	2	2	2	0	0	0	0	0	2	0	2	0
2A-065	ksm30	Chr.2A	91.298	0.0167	*	0	2	0	2	2	2	0	2	0	2	2	0	2	2	2	0	0	2	2	0	2	0	2	2	2	2	2	2	2	2	0	2	2	2	2	0	0	0	0	0	2	0	2	0
2A-066	gwm107b	Chr.2A	91.311	0.0209	*	0	2	0	2	2	2	0	2	0	2	2	0	2	2	2	0	0	-1	2	0	2	-1	-1	2	2	-1	-1	2	2	2	0	2	2	2	2	0	0	0	0	0	2	0	2	0
2A-067	RAC875_c19144_117	Chr.2A	91.378	0	**	0	2	-1	2	2	2	-1	2	-1	2	2	0	2	2	2	-1	-1	2	2	-1	2	0	2	2	2	2	-1	2	2	2	0	2	2	2	2	-1	-1	0	0	-1	2	0	2	-1
2A-068	Ra_c15292_990	Chr.2A	91.444	0.0167	*	0	2	0	2	2	2	0	2	0	2	2	0	2	2	2	0	0	2	2	0	2	0	2	2	2	2	-1	2	2	2	0	2	2	2	2	0	0	0	0	0	2	0	2	0
2A-069	BobWhite_c9626_246	Chr.2A	91.516	0.0206	*	0	2	0	2	2	2	0	2	0	2	2	0	2	2	2	0	0	2	2	0	2	0	2	2	2	2	2	2	2	2	0	2	2	2	2	0	0	0	0	0	2	0	2	0
2A-070	wmc455	Chr.2A	91.671	0.0084	**	0	2	0	2	2	2	0	2	0	2	2	0	2	2	2	0	0	2	2	0	-1	0	2	2	2	2	2	2	2	2	0	2	2	2	2	0	0	0	0	0	2	0	2	0
2A-071	wsnp_Ex_c13260_20914585	Chr.2A	91.892	0.0296	*	0	2	0	2	2	2	0	2	0	2	2	0	2	2	2	0	0	2	2	0	2	0	2	2	2	2	2	2	2	2	0	2	2	2	2	0	0	0	0	0	2	0	2	0
2A-072	wsnp_Ex_c47370_52604482	Chr.2A	91.993	0.0167	*	0	2	0	2	2	2	0	2	0	2	2	0	2	2	2	0	0	2	2	0	2	0	2	2	2	2	2	2	2	2	0	2	2	2	2	0	0	0	0	0	2	0	2	0
2A-073	Xcau594	Chr.2A	92.239	0.0136	*	-1	2	0	2	2	2	0	2	0	2	2	0	2	2	2	0	0	2	2	0	2	0	2	2	2	2	2	2	2	2	0	2	2	2	2	0	0	0	0	0	2	0	2	0
2A-074	gwm630	Chr.2A	92.382	0.0264	*	0	2	0	2	2	2	0	2	0	2	2	0	2	2	2	0	0	2	2	0	2	0	2	2	2	2	2	2	2	2	0	2	2	2	2	0	0	0	0	0	2	0	2	0
2A-075	cfa2164	Chr.2A	92.658	0.0206	*	0	2	0	2	2	2	0	2	0	2	2	0	2	2	2	0	0	2	2	0	2	0	2	2	2	2	2	2	2	2	0	2	2	2	2	0	0	0	0	0	2	0	2	0
2A-076	barc309	Chr.2A	93.42	0.2876		0	2	0	2	2	2	0	0	0	2	-1	0	2	2	2	0	0	2	2	0	2	0	2	2	2	2	2	2	2	2	0	2	2	2	2	0	0	0	0	0	2	-1	2	0
2A-077	RAC875_c15213_1942	Chr.2A	93.822	0.0348	*	0	2	0	2	2	2	0	2	0	2	2	0	2	2	2	0	0	2	2	0	2	0	2	2	2	2	-1	2	2	2	0	2	2	2	2	0	0	0	0	0	2	0	2	0
2A-078	barc296	Chr.2A	95.814	0.0237	*	0	2	0	2	2	2	0	2	0	2	2	0	2	2	2	2	0	2	2	0	2	0	2	2	2	2	2	0	2	2	0	2	2	2	2	2	2	0	0	0	2	0	2	2
2A-079	gdm40	Chr.2A	97.922	0.0072	**	0	2	0	2	2	2	0	2	0	2	2	0	2	2	2	0	0	2	2	0	2	0	2	2	2	2	2	2	2	2	0	2	2	2	2	0	0	0	0	0	2	0	2	0
2A-080	wsnp_Ex_c2337_4379619	Chr.2A	100.291	0.2555		0	2	0	0	2	2	0	2	0	2	2	0	2	2	2	0	2	2	2	0	2	0	2	2	2	2	-1	2	2	2	0	0	2	2	2	-1	0	0	0	0	2	0	2	0
2A-081	BS00022301_51	Chr.2A	102.795	0.5735		2	2	0	0	2	2	0	2	0	0	2	0	2	2	2	0	2	2	2	0	2	0	2	2	2	2	-1	2	2	2	0	0	2	2	2	0	0	0	0	0	2	0	2	0
2A-082	Kukri_c24064_2095	Chr.2A	104.266	0.5256		2	2	0	0	2	2	0	2	0	0	2	0	2	2	2	0	2	2	2	0	2	0	2	2	2	2	2	2	2	2	0	0	2	2	2	0	0	2	0	0	2	0	2	0
2A-083	BS00022896_51	Chr.2A	107.218	0.1326		2	2	0	0	2	2	0	2	0	0	2	2	2	2	2	0	2	2	2	0	2	0	-1	2	2	2	-1	2	2	2	0	0	2	2	2	0	0	2	0	0	2	0	2	0
2A-084	IAAV4464	Chr.2A	107.408	0.1385		2	2	0	0	2	2	0	2	0	0	2	2	2	2	2	0	2	2	2	0	2	0	-1	2	2	2	2	2	2	2	0	0	2	2	2	0	0	2	0	0	2	0	2	0
2A-085	BS00012320_51	Chr.2A	108.977	0.1594		2	2	0	0	2	2	0	2	0	0	2	2	2	2	2	0	2	2	2	0	2	0	0	2	2	2	-1	2	2	2	0	0	2	2	2	0	0	2	0	0	2	0	2	0
2A-086	wsnp_Ex_c40280_47375312	Chr.2A	111.427	0.3615		2	2	0	0	2	2	0	2	0	0	2	2	2	2	2	0	2	2	2	0	2	0	0	2	2	2	2	2	2	2	0	0	2	2	2	0	0	2	0	0	2	0	2	0
2A-087	IAAV2718	Chr.2A	113.841	0.3914		2	2	0	0	2	2	0	2	0	0	2	2	2	2	2	-1	2	2	2	0	2	0	-1	2	2	2	-1	2	2	2	0	0	2	2	2	0	0	2	0	0	2	0	2	0
2A-088	Kukri_c7193_3176	Chr.2A	115.039	0.2328		2	2	0	0	2	2	0	2	0	0	2	2	2	2	2	0	2	2	2	0	2	0	0	2	2	2	2	2	2	2	0	0	2	2	2	0	0	2	0	0	2	0	2	0
2A-089	RAC875_c99803_148	Chr.2A	116.22	0.6729		2	2	0	0	2	2	0	2	0	0	2	2	2	2	2	0	2	2	2	0	2	0	-1	2	2	2	2	2	2	2	0	0	2	2	2	0	0	2	0	0	2	0	2	0
2A-090	wsnp_Ex_c1604_3060855	Chr.2A	116.781	0.1594		2	2	0	0	2	2	0	2	0	0	2	2	2	2	2	0	2	2	2	0	2	0	0	2	2	2	-1	2	2	2	0	0	2	2	2	0	0	2	0	0	2	0	2	0
2A-091	Excalibur_c46751_689	Chr.2A	117.785	0.0348	*	2	2	0	0	2	2	0	2	0	0	2	2	2	2	2	0	2	2	2	0	2	0	-1	2	2	2	2	2	2	2	0	0	2	2	2	0	0	2	0	0	2	0	2	2
2A-092	Ra_c26702_797	Chr.2A	118.935	0.0778		2	2	0	0	2	2	0	2	0	0	2	2	2	2	2	0	2	2	2	0	2	0	0	2	2	2	-1	2	2	2	0	0	2	2	2	0	0	2	0	0	2	0	2	0
2A-093	BS00096882_51	Chr.2A	119.79	0.3592		2	2	0	0	2	2	0	2	0	0	2	2	2	2	2	0	2	2	2	0	2	0	-1	2	2	2	2	2	2	2	0	0	2	2	2	0	0	2	0	0	2	0	2	0
2A-094	wsnp_JD_c15127_14676522	Chr.2A	120.706	0.4378		2	2	0	0	2	2	0	2	0	0	2	2	2	2	2	0	2	2	2	0	2	0	0	2	2	2	-1	2	2	2	0	0	2	2	2	0	0	2	0	0	2	0	2	2
2A-095	Xcau590	Chr.2A	122.839	0.0075	**	0	2	0	0	2	2	0	2	0	0	2	2	2	0	2	0	2	2	2	0	2	0	0	2	2	2	2	2	2	2	0	2	0	2	2	0	0	2	0	0	2	0	-1	2
2A-096	Excalibur_rep_c102052_721	Chr.2A	124.346	0.8324		2	2	0	0	2	2	0	2	0	0	2	2	2	2	2	0	2	2	2	0	2	0	0	2	2	2	-1	2	2	2	0	0	2	2	2	0	0	2	0	0	2	0	2	2
2A-097	wsnp_Ku_c52392_57380485	Chr.2A	124.782	0.3615		2	2	0	0	2	2	0	2	0	0	2	2	2	2	2	0	2	2	2	0	2	0	0	2	2	2	2	2	2	2	0	2	2	2	2	0	0	2	0	0	2	0	2	2
2A-098	gwm312	Chr.2A	125.022	0.5256		2	2	0	0	2	2	0	2	0	0	2	2	2	2	2	0	2	2	2	0	2	0	0	2	2	2	2	2	2	2	0	2	2	2	2	0	0	2	0	0	2	0	2	2
2A-099	GENE-2352_964	Chr.2A	125.574	0.3246		2	2	0	0	2	2	0	2	2	0	2	2	2	2	2	0	2	2	2	0	2	0	0	2	2	2	-1	2	2	2	0	2	2	2	2	0	0	2	0	0	2	0	2	2
2A-100	gwm294	Chr.2A	125.833	0.3592		2	2	0	0	2	2	0	2	2	0	2	2	2	2	2	0	2	2	2	0	2	0	0	2	2	2	2	2	2	2	0	2	2	2	2	0	0	2	0	0	2	0	2	2
2A-101	BS00065865_51	Chr.2A	126.77	0.6729		2	2	0	0	2	0	0	2	2	0	2	2	2	2	0	0	2	2	2	0	2	0	0	2	2	2	-1	2	2	2	0	2	2	2	2	0	0	2	0	0	2	0	2	2
2A-102	wsnp_Ra_c3378_6318431	Chr.2A	130.907	0.6729		2	2	0	0	0	0	0	2	2	0	2	2	0	2	0	0	2	2	2	0	2	0	-1	2	2	2	0	2	2	2	0	2	2	2	2	0	0	2	0	0	2	0	2	2
2A-103	RAC875_c37510_329	Chr.2A	132.32	0.7784		2	2	0	0	0	0	0	2	2	0	2	2	2	2	0	0	2	2	2	0	2	0	-1	2	2	2	0	2	2	2	0	2	2	2	2	0	0	2	0	0	2	0	2	2
2A-104	BS00067907_51	Chr.2A	132.958	0.944		2	2	0	0	0	0	0	2	2	0	2	2	2	2	0	0	2	2	2	0	2	0	0	2	2	2	0	2	2	2	0	2	2	2	2	0	0	2	0	0	2	0	2	2
2A-105	BS00024921_51	Chr.2A	133.193	0.9438		2	2	0	0	0	0	0	2	2	0	2	2	2	2	0	0	2	2	2	0	2	0	0	2	2	2	0	2	2	2	0	2	2	2	2	0	0	2	0	0	2	0	2	2
2A-106	wsnp_Ex_c11827_18986376	Chr.2A	134.218	0.5735		2	2	0	0	0	0	0	2	2	0	2	2	2	2	0	0	2	2	2	0	2	0	0	2	2	2	0	2	2	2	0	2	2	2	2	0	0	2	0	0	2	0	2	2
2A-107	wsnp_Ex_c24964_34219020	Chr.2A	136.308	0.6729		2	2	0	0	0	0	0	2	2	0	2	2	2	2	0	0	2	0	2	0	2	0	0	2	2	2	0	2	2	2	0	2	2	2	2	0	0	2	0	0	2	0	2	2
2A-108	wsnp_Ex_c5740_10081171	Chr.2A	141.808	0.1065		2	2	0	0	0	2	0	2	2	0	2	2	2	2	0	0	2	0	2	0	2	0	0	2	2	2	0	2	2	2	0	2	2	2	2	0	0	2	0	0	2	0	2	2
2A-109	Excalibur_c22696_316	Chr.2A	141.967	0.1405		2	2	0	0	0	2	0	2	2	0	2	2	2	2	0	0	2	0	2	0	2	0	0	2	2	2	0	2	2	2	0	2	2	2	2	0	0	2	0	0	2	0	2	2
2A-110	Xcau319a	Chr.2A	142.229	0.2282		2	2	0	0	0	0	0	2	2	0	2	2	2	2	0	0	2	0	2	0	0	0	0	2	2	2	0	2	2	2	0	2	2	2	-1	0	0	2	0	0	2	0	2	2
2A-111	IACX5800	Chr.2A	142.622	0.2053		2	2	0	0	0	-1	0	2	2	0	2	2	2	2	0	0	0	0	2	0	2	0	0	2	2	2	0	2	2	2	0	2	2	2	2	0	0	2	0	0	2	0	2	2
2A-112	Tdurum_contig31185_456	Chr.2A	143.098	0.2328		2	2	0	0	0	2	0	2	2	0	2	2	2	2	0	0	0	0	2	0	2	0	0	2	2	2	0	2	2	2	0	2	2	2	2	0	0	2	0	0	2	0	2	2
2A-113	Tdurum_contig42522_573	Chr.2A	144.423	0.2328		2	2	0	0	0	2	0	2	2	0	2	2	2	2	0	0	0	0	2	0	2	0	0	2	2	2	0	2	2	2	0	2	2	2	0	0	0	2	0	0	2	0	2	2
2A-114	BobWhite_c4517_120	Chr.2A	145.158	0.2924		2	2	0	0	0	2	0	2	2	0	2	2	2	2	0	0	0	0	2	0	2	0	0	2	2	2	0	2	2	2	0	2	2	2	0	0	0	2	0	0	2	0	2	2
2A-115	gwm356	Chr.2A	145.551	0.3246		2	2	0	0	0	0	0	2	2	0	2	2	2	2	0	0	0	0	2	0	2	0	0	2	2	2	0	2	2	2	0	2	2	2	0	0	0	2	0	0	2	0	2	2
2A-116	Excalibur_c35919_107	Chr.2A	146.366	0.1824		2	2	0	0	0	2	0	2	2	0	2	2	2	2	0	0	0	0	2	0	2	0	0	2	2	2	0	2	2	2	0	2	2	2	0	0	0	2	0	0	2	0	2	2
2A-117	Excalibur_c923_837	Chr.2A	147.429	0.3615		2	2	0	0	0	2	0	2	2	0	2	2	2	2	0	0	0	0	2	0	2	0	0	2	2	2	0	2	2	2	0	0	2	2	0	0	0	2	0	0	2	0	2	2
2A-118	Xcau275	Chr.2A	147.972	0.3711		2	2	0	0	0	0	0	2	2	0	2	2	2	2	0	0	0	0	2	0	2	0	0	2	2	2	0	2	2	2	0	0	2	2	0	0	0	2	0	0	2	0	2	2
2A-119	gwm526	Chr.2A	148.129	0.3615		2	2	0	0	0	0	0	2	2	0	2	2	2	2	0	0	0	0	2	0	2	0	0	2	2	2	0	2	2	2	0	0	2	2	0	0	0	2	0	0	2	0	2	2
2A-120	gdm93	Chr.2A	148.14	0.3985		2	2	0	0	0	0	0	2	2	0	2	2	2	2	0	0	0	0	2	0	2	0	0	2	2	2	0	-1	2	2	0	0	2	2	0	0	0	2	0	0	2	0	2	2
2A-121	wsnp_Ra_c17622_26522072	Chr.2A	150.706	0.5735		2	2	0	0	0	-1	0	2	2	0	2	2	2	2	0	0	0	0	2	0	2	0	0	2	2	2	0	2	2	2	0	0	2	2	0	0	0	2	0	0	2	0	2	2
2A-122	BS00072914_51	Chr.2A	155.232	0.3615		2	2	0	0	0	0	0	2	2	0	2	2	2	2	0	0	0	0	2	0	2	0	0	2	2	2	0	2	2	2	2	0	2	2	0	0	2	2	0	0	0	0	2	2
2A-123	Xcau481	Chr.2A	156.225	0.3985		2	2	0	0	0	0	0	2	2	0	2	2	2	2	0	0	0	0	2	0	2	0	0	2	2	2	0	2	2	2	2	0	2	2	0	0	2	2	0	0	0	0	2	2
2A-124	gwm382a	Chr.2A	158.81	0.1594		2	2	0	0	0	0	0	2	2	0	-1	2	2	2	0	0	0	0	2	0	2	0	0	2	2	2	0	2	2	2	2	0	2	2	0	0	2	0	0	0	0	0	2	0
2A-125	RAC875_c16993_839	Chr.2A	158.982	0.1824		2	2	0	0	0	0	0	2	2	0	2	2	2	2	0	0	0	0	2	0	2	0	0	2	2	2	0	2	2	2	2	0	2	2	0	0	2	0	0	0	0	0	2	0
2A-126	Xcau77	Chr.2A	159.214	0.1179		2	2	0	0	0	0	0	2	2	0	2	2	2	2	0	0	0	0	2	0	-1	0	-1	2	2	2	0	2	2	2	2	0	2	2	0	0	2	0	0	0	0	0	2	0
2A-127	wsnp_BG313362A_Ta_2_1	Chr.2A	160.107	0.1065		2	2	0	0	0	0	0	2	2	0	2	2	2	2	0	0	2	0	2	0	2	0	0	2	2	2	0	2	2	2	2	0	2	2	0	0	2	0	0	0	0	0	2	0
2A-128	Xcau321	Chr.2A	162.843	0.5735		2	2	0	0	0	0	0	0	2	0	2	2	2	2	0	0	2	0	2	0	2	0	0	2	2	2	0	2	2	2	2	0	2	2	0	0	2	0	0	0	0	0	2	0
2A-129	BS00012942_51	Chr.2A	163.333	0.6232		2	2	0	0	0	0	0	0	2	0	2	2	2	2	0	0	2	0	2	0	2	0	0	2	2	2	0	2	2	2	2	0	2	2	0	0	2	0	0	0	0	0	2	0
2A-130	wsnp_Ku_c498_1036380	Chr.2A	164.565	0.411		2	2	0	-1	0	0	0	-1	2	0	2	2	2	2	0	-1	2	-1	2	0	2	0	0	2	2	2	0	2	2	2	-1	0	2	2	0	0	2	0	0	0	0	0	2	0
2A-131	RAC875_c24364_391	Chr.2A	164.58	0.1821		2	2	0	-1	0	0	0	-1	2	0	2	2	2	2	0	-1	2	-1	2	0	2	0	-1	2	2	2	-1	2	2	2	2	0	2	2	0	0	2	0	0	0	0	0	2	0
2A-132	Ex_c6937_1992	Chr.2A	165.716	0.8332		2	2	0	0	0	0	0	0	2	0	2	2	2	2	0	0	2	0	2	0	2	0	0	2	2	2	0	2	2	2	2	0	2	2	0	0	2	0	0	0	0	0	2	0
2A-133	Xcau222b	Chr.2A	166.079	1		-1	2	0	0	0	0	0	0	-1	-1	2	2	2	2	0	2	2	0	2	0	2	0	0	2	2	2	0	2	2	2	2	0	2	2	0	0	2	0	0	0	0	0	2	0
2A-134	Xcau624	Chr.2A	167.133	0.4817		2	2	0	0	0	0	0	0	2	0	2	2	2	2	0	0	2	0	2	0	2	0	0	2	2	2	0	2	2	2	2	0	2	2	0	0	2	0	0	0	0	0	2	0
2A-135	Kukri_c365_345	Chr.2A	168.009	0.6729		2	2	0	0	0	0	0	0	2	0	2	2	2	2	0	0	2	0	2	2	2	0	0	2	2	2	0	2	2	2	2	0	2	2	0	0	2	0	0	0	0	-1	2	0
2A-136	RAC875_c68649_457	Chr.2A	171.273	0.1824		2	2	0	0	0	2	0	0	2	0	2	2	2	2	2	0	2	0	2	0	2	0	0	2	2	2	0	2	2	2	2	0	2	2	0	0	2	0	0	0	0	2	2	0
2B-001	BS00064570_51	Chr.2B	0	0.6197		2	0	2	0	2	0	0	2	2	0	0	0	2	0	0	2	0	0	2	0	2	2	2	2	0	2	-1	0	0	0	0	0	2	2	2	2	0	0	2	0	2	2	0	2
2B-002	RAC875_c5347_474	Chr.2B	3.256	0.2924		2	0	2	0	2	0	0	2	2	0	0	0	2	0	0	2	0	0	2	0	2	2	2	2	0	2	0	0	0	0	0	0	2	2	2	2	0	0	2	0	2	2	0	2
2B-003	RAC875_c5577_1682	Chr.2B	9.029	0.4401		2	0	2	0	2	0	2	2	2	0	0	0	2	0	0	2	0	0	2	0	2	2	2	0	0	2	2	0	0	0	0	0	2	2	2	2	0	0	2	2	2	2	0	2
2B-004	BobWhite_c7246_643	Chr.2B	9.755	0	**	2	2	2	0	2	2	2	2	2	2	0	2	2	2	2	2	0	2	0	2	2	2	2	0	2	2	2	2	2	2	2	0	2	2	2	2	0	2	2	2	2	2	2	2
2B-005	BS00027693_51	Chr.2B	10.538	0.1594		2	0	2	0	2	0	2	2	2	0	0	0	2	0	0	2	0	0	2	0	0	2	-1	0	0	0	0	0	0	0	0	0	2	2	2	2	0	0	2	2	2	2	0	2
2B-006	Kukri_c14626_425	Chr.2B	11.078	0.2328		2	0	2	0	2	0	2	2	2	0	0	0	2	0	0	2	0	0	2	0	0	2	2	0	0	0	0	0	0	0	0	0	2	2	2	2	0	0	2	2	2	2	0	2
2B-007	BobWhite_c2949_1083	Chr.2B	11.632	0.2328		2	0	2	0	2	0	2	2	2	0	0	0	2	0	0	2	0	0	2	0	0	2	2	0	0	0	0	0	0	0	0	0	2	2	2	2	0	0	2	2	2	2	0	2
2B-008	Excalibur_c3524_533	Chr.2B	12.428	0.1824		2	0	2	0	2	0	2	2	2	0	0	0	2	0	0	2	0	0	2	0	0	2	2	0	0	0	0	0	0	0	0	0	2	2	2	2	0	0	2	2	2	2	0	2
2B-009	wsnp_JD_c10389_11059599	Chr.2B	15.437	0.2235		2	0	2	0	2	0	2	2	2	0	0	0	2	0	0	2	0	0	2	0	0	2	-1	0	0	0	-1	0	0	0	0	0	2	2	2	2	0	0	2	2	2	2	0	2
2B-010	RAC875_c38003_164	Chr.2B	17.292	0.1573		2	0	2	0	2	0	2	2	2	0	0	0	2	0	0	2	0	0	2	0	0	2	-1	0	0	0	-1	0	0	0	0	0	2	2	2	2	0	0	2	2	2	2	0	2
2B-011	BS00064153_51	Chr.2B	19.662	0.1047		2	0	2	0	2	0	2	2	2	0	0	2	2	0	0	2	0	0	2	0	0	2	-1	0	0	0	0	0	0	0	0	0	2	2	2	2	0	0	2	2	2	2	0	2
2B-012	BS00064706_51	Chr.2B	20.026	0.1216		2	0	2	0	2	0	2	2	2	0	0	2	2	0	0	2	0	0	2	0	0	2	2	0	0	0	-1	0	0	0	0	0	2	2	2	2	0	0	2	2	2	2	0	2
2B-013	BS00109330_51	Chr.2B	33.111	0	**	2	2	2	0	2	-1	2	2	2	2	0	2	2	2	0	2	0	0	2	2	2	2	2	0	0	2	-1	0	0	0	-1	0	2	2	2	2	0	0	2	2	2	2	2	2
2B-014	Xcau375	Chr.2B	33.576	0	**	2	2	2	0	2	2	2	2	2	2	0	2	2	2	2	2	0	0	2	2	2	2	2	0	0	2	0	0	0	0	2	2	2	2	2	2	0	0	2	2	2	2	2	2
2B-015	cfd238	Chr.2B	33.908	0	**	2	2	2	0	2	2	2	2	2	2	0	2	2	2	2	2	0	0	2	2	2	2	2	0	0	2	0	0	0	0	2	2	2	2	2	2	0	0	2	2	2	2	2	2
2B-016	RAC875_rep_c106566_197	Chr.2B	34.812	0	**	2	2	2	0	2	2	2	2	2	2	0	2	2	2	0	2	0	0	2	2	2	2	2	0	0	2	-1	0	0	0	2	2	2	2	2	2	0	0	2	2	2	2	2	2
2B-017	IAAV3478	Chr.2B	52.26	0.2555		2	2	2	0	2	-1	2	0	2	0	0	2	2	0	2	2	0	2	0	2	0	2	2	0	0	0	-1	0	0	0	-1	2	2	2	2	2	0	2	2	2	2	2	2	2
2B-018	Ra_c26532_894	Chr.2B	52.385	0.3543		2	2	2	0	2	-1	2	0	2	0	0	2	2	0	2	2	0	2	0	2	0	2	2	0	0	0	-1	0	0	0	-1	2	2	2	2	2	0	2	2	2	2	2	2	2
2B-019	BobWhite_rep_c64429_660	Chr.2B	52.416	0.5256		2	2	2	0	2	0	2	0	2	0	0	2	2	0	2	2	0	2	0	2	0	2	-1	0	0	0	0	0	0	0	0	2	2	2	2	2	0	2	2	2	2	2	2	2
2B-020	BobWhite_rep_c64429_422	Chr.2B	52.457	0.5735		2	2	2	0	2	0	2	0	2	0	0	2	2	0	2	2	0	2	0	2	0	2	-1	0	0	0	0	0	0	0	0	2	2	2	2	2	0	2	2	2	2	2	2	2
2B-021	Ex_c14755_1362	Chr.2B	52.481	0.6714		2	2	2	0	2	0	2	0	2	0	0	2	2	0	2	2	0	2	0	2	0	2	-1	0	0	0	0	0	0	0	0	2	2	2	2	2	0	2	2	2	2	2	2	2
2B-022	BS00076982_51	Chr.2B	52.486	0.3865		2	2	2	0	2	-1	2	0	2	0	0	2	2	0	2	2	0	2	0	2	0	2	-1	0	0	0	-1	0	0	0	-1	2	2	2	2	2	0	2	2	2	2	2	2	2
2B-023	BobWhite_c2988_2161	Chr.2B	52.493	0.5214		2	2	2	0	2	-1	2	0	2	0	0	2	2	0	2	2	0	2	0	2	0	2	-1	0	0	0	-1	0	0	0	0	2	2	2	2	2	0	2	2	2	2	2	2	2
2B-024	BobWhite_c2988_493	Chr.2B	52.5	0.4285		2	2	2	0	2	-1	2	0	2	0	0	2	2	0	2	2	0	2	0	2	0	2	-1	0	0	0	-1	0	0	0	-1	2	2	2	2	2	0	2	2	2	2	2	2	2
2B-025	BobWhite_c2988_421	Chr.2B	52.539	0.5677		2	2	2	0	2	-1	2	0	2	0	0	2	2	0	2	2	0	2	0	2	0	2	-1	0	0	0	-1	0	0	0	0	2	2	2	2	2	0	2	2	2	2	2	2	2
2B-026	Ex_c14755_1390	Chr.2B	52.59	0.6162		2	2	2	0	2	-1	2	0	2	0	0	2	2	0	2	2	0	2	0	2	0	2	-1	0	0	0	-1	0	0	0	0	2	2	2	2	2	0	2	2	2	2	2	2	2
2B-027	BobWhite_rep_c64649_131	Chr.2B	52.601	0.7243		2	2	2	0	2	0	2	0	2	0	0	2	2	0	2	2	0	2	0	2	0	2	0	0	0	0	0	0	0	0	0	2	2	2	2	2	0	2	2	2	2	2	2	2
2B-028	TA001874-1495	Chr.2B	63.203	0.0007	**	2	2	2	0	2	-1	2	0	2	0	0	2	2	0	2	0	0	2	0	2	0	2	2	0	0	0	-1	0	0	0	0	2	2	2	2	2	0	2	2	2	2	2	0	2
2B-029	TA001688-0396-w	Chr.2B	63.714	0.0003	**	2	2	2	0	2	0	2	0	2	0	0	2	2	0	2	0	0	2	0	2	0	2	0	0	0	0	0	0	0	0	0	2	2	2	2	2	0	0	2	2	2	-1	0	2
2B-030	Xcau243b	Chr.2B	67.111	0.0025	**	2	2	2	0	2	2	2	0	2	0	0	2	2	0	2	0	0	2	0	2	0	2	2	0	0	0	0	0	0	0	0	2	2	2	2	2	0	2	2	2	2	2	0	2
2B-031	gwm257c	Chr.2B	67.789	0.0025	**	2	2	2	0	2	2	2	0	2	0	0	2	2	0	2	0	0	2	0	2	0	2	2	0	0	0	0	0	0	0	0	2	2	2	2	2	0	2	2	2	2	2	0	2
2B-032	Ex_c30524_109	Chr.2B	68.472	0.0016	**	2	2	2	0	2	0	2	0	2	0	0	2	2	0	2	0	0	2	0	2	0	2	2	0	0	0	0	0	0	0	0	2	2	2	2	2	0	2	2	2	2	2	0	2
2B-033	RAC875_c12766_461	Chr.2B	70.417	0.0019	**	0	2	2	0	2	-1	2	0	2	0	0	2	2	0	2	0	0	2	2	2	0	0	-1	0	0	0	0	0	0	0	0	2	2	2	2	2	0	2	2	2	2	2	0	2
2B-034	Excalibur_c18630_283	Chr.2B	72.298	0.001	**	0	2	2	0	2	0	2	0	2	0	0	2	2	0	2	0	0	2	2	2	0	0	2	0	0	0	0	0	0	0	0	2	2	2	2	2	0	2	2	2	2	2	0	2
2B-035	Kukri_c26288_419	Chr.2B	79.336	0.0001	**	0	2	2	2	2	0	0	0	2	0	0	2	0	0	2	0	0	2	2	2	0	0	-1	0	0	0	0	2	2	0	0	2	2	2	2	2	0	2	2	0	2	2	0	2
2B-036	Kukri_c29074_303	Chr.2B	80.841	0.0001	**	0	2	2	2	2	0	0	0	2	0	0	2	0	0	2	0	0	2	2	2	0	0	0	0	0	0	0	2	2	0	0	2	2	2	2	2	0	2	2	0	0	2	2	2
2B-037	Excalibur_c36070_300	Chr.2B	81.374	0.0004	**	0	2	2	2	2	-1	0	0	2	0	0	2	0	0	2	0	0	2	2	2	0	0	2	0	0	0	0	2	2	0	0	2	2	2	2	2	0	2	2	0	0	2	2	2
2B-038	Xcau528	Chr.2B	82.137	0	**	-1	2	2	2	2	2	0	0	2	0	0	2	0	0	-1	0	0	2	2	2	0	0	2	0	0	0	0	2	2	0	0	-1	2	0	2	-1	0	2	2	0	-1	0	2	2
2B-039	gwm429	Chr.2B	86.968	0.0749		0	2	2	2	-1	2	0	0	2	0	0	2	0	0	2	0	0	2	2	2	2	0	2	0	0	2	0	2	2	0	2	2	2	2	2	2	0	2	2	0	-1	2	2	2
2B-040	Excalibur_c20058_339	Chr.2B	88.733	0.0113	*	0	2	2	2	0	0	0	0	2	0	0	2	0	0	2	0	0	2	2	2	2	0	-1	0	0	2	0	2	2	0	2	2	2	2	2	2	0	2	2	0	0	2	2	2
2B-041	WMC597	Chr.2B	93.329	0.0016	**	0	2	2	2	0	2	0	0	2	0	0	2	0	0	2	0	0	2	2	2	2	2	2	0	0	2	0	2	2	0	2	2	2	2	2	2	0	2	2	0	0	2	2	2
2B-042	gwm148	Chr.2B	94.624	0.0091	**	0	2	2	2	0	2	0	0	2	2	0	2	0	0	2	0	0	2	2	2	2	2	2	0	0	2	0	2	2	0	2	2	2	2	2	2	0	2	2	0	0	2	2	2
2B-043	Tdurum_contig36804_220	Chr.2B	95.476	0.0016	**	0	2	2	2	0	0	0	0	2	2	0	2	0	0	2	0	0	2	2	2	2	2	0	0	0	2	0	2	2	0	2	2	2	2	2	2	0	2	2	0	0	2	2	2
2B-044	BS00029713_51	Chr.2B	95.651	0.0031	**	0	2	2	2	0	0	0	0	2	2	0	2	0	0	2	0	0	2	2	2	2	2	-1	0	0	2	0	2	2	0	2	2	2	2	2	2	0	2	2	0	0	2	2	2
2B-045	Xcau2	Chr.2B	97.161	0.0003	**	0	2	2	2	0	0	0	0	2	2	0	2	0	0	0	0	0	2	2	2	2	2	-1	0	0	2	0	2	2	0	2	2	2	2	0	2	0	2	2	0	0	2	2	2
2B-046	Xcau505	Chr.2B	97.897	0.0004	**	0	2	2	2	0	0	-1	0	2	2	0	2	0	0	0	0	0	2	2	0	2	2	2	0	0	2	0	2	2	0	2	2	2	2	0	2	0	2	2	0	0	0	2	2
2B-047	barc55	Chr.2B	98.173	0.0013	**	0	2	2	2	0	0	-1	0	2	2	0	2	0	0	0	0	0	2	2	0	2	2	2	0	0	2	0	2	2	0	2	2	2	2	0	2	0	2	2	0	0	2	2	2
2B-048	Excalibur_c41536_808	Chr.2B	98.428	0.0005	**	0	2	2	2	0	-1	0	0	2	2	0	2	0	0	2	0	0	2	2	0	2	2	2	0	0	2	0	2	2	0	2	2	2	2	0	2	0	2	2	0	0	2	2	2
2B-049	RFL_Contig5257_137	Chr.2B	98.491	0.0001	**	0	2	2	2	0	-1	0	0	2	2	0	2	0	0	2	0	0	2	2	0	2	2	-1	0	0	2	0	2	2	0	2	2	2	2	0	2	0	2	2	0	0	-1	2	2
2B-050	Ex_c12004_1006	Chr.2B	98.756	0.0002	**	0	2	2	2	0	0	0	0	2	2	0	2	0	0	0	0	0	2	2	0	2	2	2	0	0	2	0	2	2	0	2	2	2	2	0	2	0	2	2	0	0	2	2	2
2B-051	Ra_c107358_279	Chr.2B	98.972	0.0001	**	0	2	2	2	0	0	0	0	2	2	0	2	0	0	0	0	0	2	2	0	2	2	2	0	0	2	0	2	2	0	2	2	2	2	0	2	0	2	2	0	0	2	2	2
2B-052	RAC875_c41242_133	Chr.2B	99.638	0.0001	**	0	2	2	2	0	0	0	0	2	2	0	2	0	0	0	0	0	2	2	0	2	2	2	0	0	2	0	2	2	0	2	2	2	2	0	2	0	2	2	0	0	2	2	2
2B-053	BS00073447_51	Chr.2B	100.445	0	**	0	2	2	2	0	0	0	0	2	2	0	2	0	0	0	0	0	2	2	0	2	2	2	0	0	2	0	2	2	0	2	2	2	2	0	2	0	2	2	0	0	2	2	2
2B-054	Xcau476	Chr.2B	104.65	0	**	0	2	2	2	0	0	2	0	2	2	0	2	0	0	0	0	0	2	2	0	2	0	2	0	0	2	0	2	2	0	2	2	0	0	0	2	0	2	0	0	0	0	2	2
2B-055	Kukri_c36783_91	Chr.2B	105.579	0	**	0	2	2	2	0	0	0	0	2	2	0	2	0	0	0	0	0	2	2	0	2	0	-1	0	0	2	0	2	2	0	2	2	0	0	0	2	0	2	0	0	0	2	2	2
2B-056	GENE-1147_394	Chr.2B	107.41	0	**	0	2	2	2	0	0	0	0	2	2	0	2	2	0	0	0	0	2	2	0	2	0	0	0	0	2	0	2	2	0	2	0	0	2	0	2	0	2	0	0	0	2	2	2
2B-057	GENE-1147_226	Chr.2B	107.432	0	**	0	2	2	2	0	0	0	0	2	2	0	2	2	0	0	0	0	2	2	0	2	0	-1	0	0	2	0	2	2	0	-1	0	0	2	0	2	0	2	0	0	0	2	2	2
2B-058	CAP12_rep_c4483_301	Chr.2B	110.338	0.0002	**	0	2	0	2	0	0	0	0	2	2	0	0	2	0	0	0	0	2	2	0	2	0	2	0	0	2	0	2	2	0	2	0	0	2	0	0	0	2	0	0	0	2	2	2
2B-059	Excalibur_c16646_1254	Chr.2B	110.861	0.0006	**	0	2	0	2	0	0	0	0	2	2	0	0	2	0	0	0	0	2	2	0	2	0	2	0	0	2	0	2	2	2	2	0	0	2	0	0	0	2	0	0	0	2	2	2
2B-060	Excalibur_c25921_230	Chr.2B	111.279	0.0002	**	0	2	0	2	0	0	0	0	2	2	0	0	2	0	0	0	0	2	2	0	2	0	0	0	0	2	0	2	2	2	2	0	0	2	0	0	0	2	0	0	0	2	2	2
2B-061	TA004199-0831	Chr.2B	111.546	0.0003	**	0	2	0	2	0	0	0	0	2	2	0	0	2	0	0	0	0	2	2	0	2	0	0	0	0	2	0	2	2	2	2	0	0	2	0	0	0	2	0	0	0	2	2	2
2B-062	RAC875_c63545_85	Chr.2B	111.81	0.0002	**	0	2	0	2	0	0	0	0	2	2	0	0	2	0	0	0	0	2	2	0	2	0	0	0	0	2	0	2	2	2	2	0	0	2	0	0	0	2	0	0	0	2	2	2
2B-063	BobWhite_c7786_376	Chr.2B	113.696	0	**	0	2	0	2	0	0	0	0	2	2	0	0	0	0	0	0	0	2	2	0	2	0	2	0	0	2	0	2	2	0	2	0	0	0	0	0	0	2	0	0	0	2	2	2
2B-064	BS00037278_51	Chr.2B	114.087	0	**	0	2	0	2	0	0	0	0	2	2	0	0	0	0	0	0	0	2	2	0	2	0	2	0	0	2	0	2	2	2	2	0	0	0	0	0	0	2	0	0	0	2	2	2
2B-065	RAC875_c56101_368	Chr.2B	114.683	0	**	0	2	0	2	0	0	0	0	2	2	0	0	0	0	0	0	0	2	2	0	2	0	0	0	0	2	0	2	2	2	2	0	0	0	0	0	0	2	0	0	0	2	2	2
2B-066	barc18	Chr.2B	115.613	0	**	0	2	0	2	0	-1	0	-1	2	2	0	0	0	0	0	0	-1	-1	2	0	2	0	0	0	0	2	0	2	2	2	2	0	0	0	0	0	0	2	0	0	0	2	2	2
2B-067	barc1114	Chr.2B	115.716	0	**	0	2	0	2	0	0	0	0	2	2	0	0	0	0	0	0	0	2	2	0	2	0	0	0	0	2	0	2	2	2	2	0	0	0	0	0	0	2	0	0	0	2	2	2
2B-068	wmc477	Chr.2B	115.89	0	**	0	2	0	2	0	0	0	0	2	2	0	0	0	0	0	0	0	2	2	0	2	0	0	0	0	2	0	2	2	2	2	0	0	0	0	0	0	2	0	0	0	2	2	2
2B-069	Excalibur_c15634_192	Chr.2B	115.964	0	**	0	2	0	2	0	0	0	0	2	2	0	0	0	0	0	0	0	2	2	0	2	0	0	0	0	2	0	2	2	2	2	0	0	0	0	0	0	2	0	0	0	2	2	2
2B-070	BS00072689_51	Chr.2B	116.074	0.0001	**	0	2	0	2	0	0	0	-1	2	2	0	0	0	0	0	-1	0	2	2	0	2	0	-1	0	0	2	0	2	2	2	2	0	0	0	0	0	0	2	0	0	0	2	2	2
2B-071	Excalibur_rep_c69187_151	Chr.2B	116.408	0	**	0	2	0	2	0	0	0	0	2	2	0	0	0	0	0	0	0	2	2	0	2	0	0	0	0	2	0	2	2	2	2	0	0	0	0	0	0	2	0	0	0	2	2	2
2B-072	barc91	Chr.2B	117.324	0.0131	*	0	2	0	2	0	0	2	0	2	2	0	2	0	0	0	0	-1	2	2	0	2	0	0	0	2	2	0	2	2	2	2	0	0	0	0	0	0	2	0	0	0	2	2	2
2B-073	Kukri_c10017_833	Chr.2B	118.641	0	**	0	2	0	2	0	0	0	0	2	2	0	0	0	0	0	0	0	2	2	0	2	0	0	0	0	2	0	2	2	2	2	0	0	0	0	0	0	2	2	0	0	2	2	2
2B-074	barc1064	Chr.2B	118.875	0	**	0	2	0	2	0	2	0	0	2	2	0	0	0	0	0	0	0	2	2	0	2	0	0	0	0	2	0	2	2	2	2	0	0	-1	0	0	0	2	2	0	0	2	2	2
2B-075	barc167	Chr.2B	119.81	0	**	-1	0	-1	2	0	0	0	0	2	2	0	0	0	0	0	0	0	2	2	0	2	0	0	0	0	2	0	2	2	2	2	-1	0	0	0	0	0	2	2	-1	0	0	2	2
2B-076	BobWhite_c9351_274	Chr.2B	120.528	0	**	0	2	0	2	0	0	0	0	2	2	0	0	0	0	0	0	0	2	2	0	2	0	0	0	0	2	-1	2	2	2	2	0	0	0	0	0	0	2	2	0	0	2	2	2
2B-077	Tdurum_contig42504_1895	Chr.2B	120.942	0	**	0	2	0	2	0	0	0	0	2	2	0	0	0	0	0	0	0	2	2	0	2	0	0	0	0	2	2	2	2	2	2	0	0	0	0	0	0	2	2	0	0	2	2	2
2B-078	Tdurum_contig42504_1634	Chr.2B	121.093	0	**	0	-1	0	2	0	0	0	0	2	2	0	0	0	0	0	0	0	2	2	0	2	0	0	0	0	2	-1	2	2	2	2	0	0	0	0	0	0	2	2	0	0	2	2	2
2B-079	barc1122	Chr.2B	122.008	0.0002	**	0	2	0	2	0	0	0	0	2	2	0	0	0	0	0	0	0	2	2	0	2	0	0	0	0	2	2	2	2	2	2	0	0	0	0	0	0	2	2	0	0	2	2	2
2B-080	gwm388	Chr.2B	124.529	0	**	0	0	0	2	0	0	0	0	2	2	0	0	0	0	0	-1	0	2	-1	0	2	0	0	0	0	2	2	2	2	0	2	0	0	0	0	0	0	2	0	0	0	2	2	2
2B-081	BobWhite_c26981_66	Chr.2B	124.626	0	**	0	0	0	2	0	0	0	0	2	2	0	0	0	0	0	0	0	2	0	0	2	0	0	0	0	2	-1	2	2	0	2	0	0	0	0	0	0	2	0	0	0	2	2	2
2B-082	Kukri_c50842_573	Chr.2B	124.98	0	**	0	0	0	2	0	0	0	0	2	2	0	0	0	0	0	0	0	2	0	0	2	0	0	0	0	2	2	2	2	0	2	0	0	0	0	0	0	2	0	0	0	2	2	2
2B-083	BS00019285_51	Chr.2B	125.24	0	**	0	0	0	2	0	0	0	0	2	2	0	0	0	0	2	0	0	2	0	0	2	0	0	0	0	2	-1	2	2	0	2	0	0	0	0	0	0	2	0	0	0	2	2	2
2B-084	gwm120	Chr.2B	126.32	0.0002	**	-1	0	0	2	0	2	0	0	2	2	0	0	2	0	2	0	0	2	0	0	2	0	0	0	0	2	2	2	2	0	2	0	0	0	0	0	0	2	0	0	0	2	2	2
2B-085	Kukri_c19751_873	Chr.2B	126.517	0.0003	**	0	0	0	2	0	2	0	0	2	2	0	0	2	0	2	0	0	2	0	0	2	0	0	0	0	2	2	2	2	0	2	0	0	0	0	0	0	2	0	0	0	2	2	2
2B-086	BobWhite_c8664_94	Chr.2B	128.964	0	**	0	0	0	2	0	0	0	0	2	2	0	0	2	0	2	0	0	2	0	0	2	0	-1	0	0	2	-1	2	2	0	0	0	0	0	0	0	0	2	0	0	0	2	2	0
2B-087	Kukri_rep_c68957_201	Chr.2B	129.227	0	**	0	0	0	2	0	-1	0	0	2	2	0	0	2	0	2	0	0	2	0	0	2	0	2	0	0	2	2	2	2	0	0	0	0	0	0	0	0	2	0	0	0	2	2	0
2B-088	BS00010567_51	Chr.2B	129.825	0	**	0	0	0	2	0	-1	0	0	2	2	0	0	0	0	2	0	0	2	0	0	2	0	-1	0	0	2	-1	2	2	0	0	0	0	0	0	0	0	2	0	0	0	2	2	0
2B-089	wsnp_RFL_Contig3522_3685860	Chr.2B	130.094	0	**	0	0	0	2	0	0	0	0	2	2	0	0	0	0	2	0	0	2	0	0	2	0	2	0	0	2	2	2	2	0	0	0	0	0	0	0	0	2	0	0	0	2	2	0
2B-090	PK63	Chr.2B	132.395	0	**	0	0	0	2	0	2	-1	0	2	2	0	0	0	-1	-1	0	0	2	0	0	2	0	2	0	0	2	0	2	2	0	0	0	0	0	-1	0	0	2	0	0	0	2	0	0
2B-091	RAC875_c8286_574	Chr.2B	132.858	0	**	0	0	0	2	0	0	0	0	2	2	0	0	0	0	2	0	0	2	0	0	2	0	-1	0	0	2	0	2	2	0	0	0	0	0	0	0	0	2	0	0	0	2	2	0
2B-092	BS00022335_51	Chr.2B	133.068	0	**	0	0	0	2	0	0	0	0	2	2	0	0	0	0	2	0	0	2	0	0	2	0	2	0	0	2	0	2	2	0	0	0	0	0	0	0	0	2	0	0	0	2	0	0
2B-093	BS00021713_51	Chr.2B	133.896	0	**	0	0	0	2	0	0	0	0	2	2	0	2	0	0	0	0	0	2	0	0	2	0	-1	0	0	2	0	2	2	0	0	0	0	0	0	0	0	0	0	0	0	2	0	0
2B-094	BS00021896_51	Chr.2B	134.7	0	**	0	0	0	2	0	0	0	0	2	2	0	2	0	0	0	2	0	2	0	0	2	0	2	0	0	2	0	2	2	0	0	0	0	0	0	0	0	0	0	0	0	2	0	0
2B-095	Excalibur_c43926_163	Chr.2B	135.343	0	**	0	0	0	-1	0	0	0	0	-1	-1	0	2	0	0	0	2	0	2	0	0	2	0	2	0	0	2	0	-1	-1	0	0	0	0	0	0	0	0	0	0	0	0	-1	0	0
2B-096	BS00063033_51	Chr.2B	135.482	0	**	0	0	0	2	0	0	0	0	2	2	0	2	0	0	0	2	0	2	0	0	2	0	-1	0	0	2	0	2	2	0	0	0	0	0	0	0	0	0	0	0	0	2	0	0
2B-097	BS00065471_51	Chr.2B	136.306	0	**	0	0	0	2	0	0	0	0	2	-1	0	2	0	0	0	-1	0	-1	0	0	2	0	-1	0	0	2	-1	2	2	0	0	0	0	0	0	0	0	0	0	0	0	2	0	0
2B-098	Tdurum_contig56876_365	Chr.2B	136.314	0	**	0	0	0	2	0	0	0	0	2	2	0	2	0	0	0	2	0	2	0	0	2	0	-1	0	0	2	0	2	2	0	0	0	0	0	0	0	0	0	0	0	0	2	0	0
2B-099	Tdurum_contig71365_233	Chr.2B	136.446	0	**	0	0	0	2	0	0	0	0	2	2	0	2	0	0	0	2	0	2	0	0	2	0	2	0	0	2	2	2	2	0	0	0	0	0	0	0	0	0	0	0	0	2	0	0
2B-100	Xcau319b	Chr.2B	136.98	0	**	0	0	0	2	0	0	0	0	2	2	0	2	0	0	0	2	0	2	0	0	2	0	2	0	0	2	0	2	2	0	0	0	0	0	0	0	0	0	0	0	0	2	0	0
2B-101	RAC875_c51420_237	Chr.2B	137.236	0	**	0	0	0	2	0	0	0	0	2	2	0	2	0	0	0	2	0	2	0	0	2	0	2	0	0	2	0	2	2	0	0	0	0	0	0	0	0	0	0	0	0	2	0	0
2B-102	RAC875_c40992_68	Chr.2B	137.781	0	**	0	0	0	2	0	0	0	0	2	2	0	2	0	0	0	2	0	2	0	0	2	0	2	0	0	2	2	2	2	0	0	0	0	0	0	0	0	0	0	0	0	2	0	0
2B-103	RAC875_c19225_523	Chr.2B	138.226	0	**	0	0	0	2	0	0	0	0	0	2	0	2	0	0	0	2	0	2	0	0	2	0	2	0	0	2	0	2	2	0	0	0	0	0	0	0	0	0	0	0	0	2	0	0
2B-104	CAP11_c2941_210	Chr.2B	138.784	0	**	0	0	0	2	0	0	0	0	0	2	0	2	0	0	0	2	0	2	0	0	2	0	2	0	0	2	0	2	2	0	0	0	0	0	0	0	0	0	0	0	0	2	0	0
2B-105	BS00022374_51	Chr.2B	139.089	0	**	0	0	0	2	0	0	0	0	0	2	0	2	0	0	0	-1	0	2	0	0	2	0	-1	0	0	2	-1	2	2	0	0	0	0	0	0	0	0	0	0	0	0	2	0	0
2B-106	BS00030364_51	Chr.2B	139.325	0	**	0	0	0	2	0	0	0	0	0	2	0	2	0	0	0	2	0	2	0	0	2	0	2	0	0	2	-1	2	2	0	0	0	0	0	0	0	0	0	0	0	0	2	0	0
2B-107	RAC875_c400_3016	Chr.2B	141.456	0	**	0	0	0	0	0	0	0	0	0	0	0	0	0	0	0	0	0	2	0	0	0	0	0	0	0	0	0	2	2	0	0	0	0	0	0	0	0	0	0	0	0	0	2	0
2B-108	Excalibur_c37727_66	Chr.2B	143.049	0	**	0	0	0	2	0	0	0	2	0	2	0	2	0	0	0	2	0	2	0	0	2	0	2	0	0	2	-1	2	2	0	0	0	0	0	0	0	0	0	0	0	0	2	0	0
2B-109	Xcau285	Chr.2B	144.363	0	**	0	0	0	2	0	0	0	2	0	2	0	2	0	0	0	2	0	2	0	0	2	0	2	0	0	2	0	2	2	0	0	0	0	2	0	-1	0	0	0	0	0	2	0	0
2B-110	Kukri_c15782_653	Chr.2B	145.295	0.0556		0	0	0	2	0	-1	0	2	2	2	0	0	2	0	2	2	0	2	0	0	2	0	2	0	0	2	2	2	2	0	0	0	0	0	0	0	2	2	0	0	-1	2	2	0
2B-111	wmc360	Chr.2B	147.409	0	**	0	0	0	0	0	0	0	0	0	0	0	2	0	0	0	0	0	0	0	0	2	0	0	0	0	2	0	2	2	0	0	0	0	0	0	0	0	0	0	0	0	2	0	0
2B-112	BS00063365_51	Chr.2B	148.107	0	**	0	0	0	0	0	0	0	0	0	0	0	2	0	0	0	0	0	0	0	0	2	0	0	0	0	2	0	2	2	0	0	0	0	0	0	0	0	0	0	0	0	2	0	0
2B-113	Ex_c13213_2517	Chr.2B	148.274	0	**	0	0	0	0	0	0	0	0	0	0	0	2	0	0	0	0	0	0	0	0	2	0	0	0	0	2	-1	2	2	0	0	0	0	0	0	0	0	0	0	0	0	2	0	0
2B-114	BS00110611_51	Chr.2B	148.66	0	**	0	0	0	0	0	0	0	0	0	0	0	2	0	0	0	0	0	0	0	0	2	0	0	0	0	2	0	2	2	0	0	0	0	0	0	0	0	0	0	0	0	2	0	0
2B-115	Xcau578	Chr.2B	149.176	0	**	0	0	0	0	0	0	0	0	0	0	0	2	0	0	0	0	2	0	0	0	2	0	0	0	0	2	0	2	2	0	0	0	0	0	0	0	0	0	0	0	0	0	0	0
2B-116	ksm196	Chr.2B	149.871	0	**	0	0	0	2	0	2	0	0	2	2	0	0	0	0	2	0	0	2	0	-1	2	0	2	0	0	2	0	2	2	0	0	0	0	0	0	0	0	2	-1	0	0	2	0	0
2B-117	BS00106597_51	Chr.2B	151.091	0	**	0	0	0	0	0	0	0	0	0	0	0	2	0	0	0	0	2	0	0	0	2	0	0	0	0	2	0	2	2	0	0	0	0	2	0	0	0	0	0	0	0	2	0	0
2B-118	cfd25b	Chr.2B	151.341	0	**	0	0	0	0	0	0	0	0	0	0	0	2	0	0	0	0	2	0	0	0	2	0	0	0	0	2	0	2	2	0	0	0	0	2	0	0	0	0	0	0	0	2	0	0
2B-119	Kukri_rep_c68139_172	Chr.2B	154.958	0	**	-1	-1	0	0	0	2	0	0	0	0	0	2	-1	0	2	0	-1	0	-1	2	2	0	0	-1	-1	2	0	2	2	-1	-1	0	-1	2	0	0	-1	0	0	0	0	2	0	0
2B-120	gdm87b	Chr.2B	158.115	0	**	0	0	0	2	0	0	0	0	0	0	0	2	0	0	0	0	2	0	0	0	2	0	0	0	0	2	0	2	2	0	0	0	0	2	0	0	2	0	0	0	0	2	0	0
2B-121	Xcau318	Chr.2B	160.449	0.0581		0	0	0	2	0	0	0	2	0	0	0	2	2	0	0	2	2	2	0	0	2	0	2	0	0	2	2	2	2	0	0	0	0	2	0	0	2	0	0	0	0	2	2	0
2B-122	tplb0030f06_593	Chr.2B	164.219	0.0488	*	0	0	0	2	0	0	0	2	0	0	0	2	2	0	0	2	2	2	2	0	2	0	2	0	0	2	-1	2	2	0	0	0	0	2	0	0	2	0	0	0	0	2	0	0
2B-123	barc159	Chr.2B	165.23	0.1824		0	0	0	2	0	0	0	2	0	0	0	2	2	0	0	2	2	2	0	0	2	0	2	0	0	2	2	2	2	0	0	0	0	2	0	0	2	0	0	0	0	2	0	0
2B-124	Ku_c105361_414	Chr.2B	165.734	0.0581		0	0	0	2	0	0	0	2	0	0	0	2	2	0	0	2	2	2	0	0	2	0	2	0	0	2	2	2	2	0	0	0	0	2	0	0	2	0	0	0	0	2	0	0
2B-125	wmc445	Chr.2B	166.356	0.1216		0	0	0	2	0	0	0	2	0	0	0	2	2	0	0	2	2	2	0	0	2	0	2	0	0	2	2	2	2	0	0	0	0	2	0	0	2	0	0	0	0	2	0	0
2B-126	RAC875_c3166_379	Chr.2B	166.758	0.1047		0	0	0	2	0	0	0	2	0	0	0	2	2	0	0	2	2	2	0	0	2	0	2	0	0	2	-1	2	2	0	0	0	0	2	0	0	2	0	0	0	0	2	0	0
2B-127	Xcau668	Chr.2B	167.741	0.0408	*	0	0	0	2	0	0	0	2	0	0	0	2	2	0	0	2	2	2	0	0	2	0	2	0	0	2	2	2	2	0	0	0	0	2	0	0	2	0	0	0	0	0	0	0
2B-128	gwm382b	Chr.2B	168.797	0.0244	*	0	0	0	2	0	0	0	2	0	0	-1	2	2	0	0	2	2	2	0	0	2	0	2	0	0	2	2	2	2	0	0	0	0	2	0	0	2	0	0	0	0	2	0	0
2B-129	BS00030136_51	Chr.2B	172.583	0.2258		-1	0	0	2	0	2	0	2	0	0	0	2	2	0	2	2	0	2	0	2	2	0	2	0	0	2	-1	2	2	0	0	0	0	2	0	0	2	0	0	0	0	2	0	0
2D.1-001	gwm614a	Chr.2D.1	0	0.5735		2	0	2	0	2	0	0	2	2	0	0	2	0	2	0	2	2	2	2	0	0	2	2	0	0	0	0	2	2	0	2	0	0	2	2	2	2	2	2	0	2	0	0	0
2D.1-002	Xcau96b	Chr.2D.1	1.655	0.7132		2	0	2	0	2	0	0	2	2	0	0	2	0	2	-1	2	2	2	2	0	0	2	2	0	0	0	0	2	2	0	2	0	0	2	-1	2	2	2	-1	-1	2	0	0	-1
2D.1-003	Excalibur_c22634_928	Chr.2D.1	8.196	0.0961		2	0	0	0	2	-1	0	2	0	0	0	2	0	2	0	2	2	2	2	0	0	2	2	0	0	0	-1	2	2	0	0	0	0	2	2	0	2	2	2	0	2	-1	0	0
2D.1-004	BS00108451_51	Chr.2D.1	8.198	0.1489		2	0	0	0	2	-1	0	2	0	0	0	2	0	2	0	2	2	2	2	0	0	2	2	0	0	0	-1	2	2	0	0	0	0	2	2	0	2	2	2	0	2	-1	0	0
2D.1-005	D_GDEEGVY02IF3IH_412	Chr.2D.1	8.2	0.1124		2	0	0	0	2	-1	0	2	0	0	0	2	0	2	0	2	2	2	2	0	0	2	2	0	0	0	-1	2	2	0	0	0	0	2	2	0	2	2	2	0	2	-1	0	0
2D.1-006	D_contig17313_245	Chr.2D.1	8.208	0.3198		2	0	0	0	2	2	0	2	0	0	0	2	0	2	0	2	2	2	2	0	0	2	2	0	0	0	-1	2	2	0	0	0	0	2	2	0	2	2	2	0	2	-1	0	0
2D.1-007	D_contig15948_318	Chr.2D.1	8.21	0.2603		2	0	0	0	2	2	0	2	0	0	0	2	0	2	0	2	2	2	2	0	0	2	2	0	0	0	-1	2	2	0	0	0	0	2	2	0	2	2	2	0	2	0	0	0
2D.1-008	Excalibur_rep_c109101_94	Chr.2D.1	8.213	0.2328		2	0	0	0	2	2	0	2	0	0	0	2	0	2	0	2	2	2	2	0	0	2	2	0	0	0	0	2	2	0	0	0	0	2	2	0	2	2	2	0	2	0	0	0
2D.1-009	BS00108448_51	Chr.2D.1	8.214	0.1985		2	0	0	0	2	-1	0	2	0	0	0	2	0	2	0	2	2	2	2	0	0	2	2	0	0	0	-1	2	2	0	0	0	0	2	2	0	2	2	2	0	2	-1	0	0
2D.1-010	Kukri_c30668_328	Chr.2D.1	8.221	0.1573		2	0	0	0	2	2	0	2	0	0	0	2	0	2	0	2	2	2	2	0	0	2	2	0	0	0	0	2	2	0	0	0	0	2	2	0	2	2	2	0	2	0	0	0
2D.1-011	Kukri_c54013_632	Chr.2D.1	8.236	0.2305		2	0	0	0	2	2	0	2	0	0	0	2	0	2	0	2	2	2	2	0	0	2	2	0	0	0	-1	2	2	0	0	0	0	2	2	0	2	2	2	0	2	0	0	0
2D.1-012	BS00072058_51	Chr.2D.1	8.238	0.2031		2	0	0	0	2	-1	0	2	0	0	0	2	0	2	0	2	2	2	2	0	0	2	2	0	0	0	0	2	2	0	0	0	0	2	2	0	2	2	2	0	2	0	0	0
2D.1-013	Excalibur_c22634_1489	Chr.2D.1	8.243	0.1366		2	0	0	0	2	-1	0	2	0	0	0	2	0	2	0	2	2	2	2	0	0	2	2	0	0	0	0	2	2	0	0	0	0	2	2	0	2	2	2	0	2	0	0	0
2D.1-014	BobWhite_c45060_188	Chr.2D.1	8.245	0.178		2	0	0	0	2	-1	0	2	0	0	0	2	0	2	0	2	2	2	2	0	0	2	2	0	0	0	-1	2	2	0	0	0	0	2	2	0	2	2	2	0	2	0	0	0
2D.1-015	BS00108016_51	Chr.2D.1	8.25	0.2031		2	0	0	0	2	-1	0	2	0	0	0	2	0	2	0	2	2	2	2	0	0	2	2	0	0	0	-1	2	2	0	0	0	0	2	2	0	2	2	2	0	2	0	0	0
2D.1-016	D_GA8KES401A6022_87	Chr.2D.1	9.189	0.29		2	0	0	0	2	2	0	2	0	0	0	2	0	2	0	2	2	2	2	0	0	2	2	0	0	0	-1	2	2	0	0	0	0	2	2	0	2	2	2	0	2	0	0	0
2D.1-017	BS00067208_51	Chr.2D.1	9.205	0.2328		2	0	0	0	2	2	0	2	0	0	0	2	0	2	0	2	2	2	2	0	0	2	2	0	0	0	0	2	2	0	0	0	0	2	2	0	2	2	2	0	2	0	0	0
2D.1-018	gdm77	Chr.2D.1	12.283	0.1531		2	0	0	0	2	0	0	2	0	0	0	2	0	2	0	2	2	2	2	2	2	2	2	0	0	0	0	2	2	0	0	0	0	2	2	0	2	2	2	0	2	0	0	0
2D.1-019	cfd51	Chr.2D.1	14.039	0.1594		2	0	0	0	2	0	2	2	0	0	0	2	0	2	0	2	2	2	2	0	0	2	2	0	0	0	0	2	2	0	0	0	0	2	2	0	2	2	2	2	2	0	0	0
2D.1-020	gdm35	Chr.2D.1	20.941	0.6215		2	0	0	0	2	0	2	2	0	0	0	2	0	2	0	2	2	2	2	0	2	2	2	0	0	0	0	2	2	0	0	0	0	2	2	0	2	2	2	2	2	0	0	0
2D.1-021	cfd36	Chr.2D.1	25.37	0.9435		2	0	0	0	2	0	2	2	0	0	0	2	0	2	0	2	2	2	0	0	2	2	2	0	0	0	0	2	2	0	0	0	0	2	2	0	2	2	2	2	2	0	0	2
2D.1-022	wmc111	Chr.2D.1	26.028	0.6714		2	0	0	0	-1	0	2	2	0	0	0	2	0	2	0	2	2	2	0	0	2	2	2	0	0	0	0	2	2	0	0	0	0	2	2	0	2	2	2	2	2	0	0	2
2D.1-023	gwm296	Chr.2D.1	30.118	0.9435		0	0	0	0	2	2	2	2	0	0	0	2	0	2	2	2	2	2	0	0	2	2	2	0	2	0	0	2	2	0	0	0	0	2	2	0	2	2	2	2	2	0	0	2
2D.1-024	D_GDRF1KQ01AX0PH_169	Chr.2D.1	30.952	0.7243		0	0	0	0	2	2	2	2	0	0	0	2	0	2	2	2	2	2	0	0	0	2	2	0	2	0	-1	2	2	0	0	0	0	2	2	0	2	2	2	2	2	0	0	2
2D.1-025	gwm261b	Chr.2D.1	33.079	0.3985		0	0	0	0	2	2	2	2	0	0	0	2	0	2	2	2	2	2	0	0	2	2	2	0	2	2	0	2	2	0	0	0	0	2	2	0	2	2	2	2	2	0	0	2
2D.1-026	cfd53	Chr.2D.1	37.141	0.8881		0	0	0	0	0	2	2	0	0	0	0	2	0	2	2	2	2	2	0	0	2	2	2	0	2	2	0	2	2	0	0	0	0	2	2	0	2	2	2	2	2	0	0	2
2D.1-027	GENE-0641_239	Chr.2D.1	43.167	0.7243		0	0	0	0	0	2	2	0	0	0	0	2	0	2	2	2	2	2	0	0	2	2	2	2	2	2	-1	2	2	0	0	0	0	2	2	0	2	2	2	2	2	0	0	2
2D.1-028	Excalibur_c17456_428	Chr.2D.1	77.826	0.3568		0	0	0	0	0	0	2	0	0	0	0	0	2	0	0	2	2	2	0	0	2	0	0	2	2	2	0	0	0	0	0	0	0	2	0	0	2	2	0	2	0	2	2	2
2D.1-029	BS00039210_51	Chr.2D.1	77.828	0.1326		-1	0	0	0	0	0	2	0	0	0	0	-1	2	0	0	2	2	2	0	0	2	0	0	2	2	2	0	0	0	0	0	0	0	2	-1	-1	2	2	0	2	0	2	2	2
2D.1-030	BS00039211_51	Chr.2D.1	77.829	0.2852		0	0	0	0	0	0	2	0	0	0	0	0	2	0	0	2	2	2	0	0	2	0	0	2	2	2	0	0	0	0	0	0	0	2	0	0	2	2	0	2	0	2	2	2
2D.1-031	Kukri_c59403_339	Chr.2D.1	77.831	0.3198		0	0	0	0	0	0	2	0	0	0	0	0	2	0	0	2	2	2	0	0	2	0	0	2	2	2	0	0	0	0	0	0	0	2	0	0	2	2	0	2	0	2	2	2
2D.1-032	RAC875_c14561_264	Chr.2D.1	77.84	0.2603		0	0	0	0	0	0	2	0	0	0	0	0	2	0	0	2	2	2	0	0	2	0	0	2	2	2	0	0	0	0	0	0	0	2	0	0	2	2	0	2	0	2	2	2
2D.1-033	Kukri_rep_c71152_906	Chr.2D.1	77.842	0.2328		0	0	0	0	0	0	2	0	0	0	0	0	2	0	0	2	2	2	0	0	2	0	0	2	2	2	0	0	0	0	0	0	0	2	0	0	2	2	0	2	0	2	2	2
2D.1-034	Kukri_c63505_174	Chr.2D.1	77.843	0.2031		0	0	0	0	0	0	2	0	0	0	0	0	2	0	0	2	2	2	0	0	2	0	0	2	2	2	0	0	0	0	0	0	0	2	0	0	2	2	0	2	0	2	2	2
2D.1-035	Excalibur_c22877_1990	Chr.2D.1	77.845	0.2305		0	0	0	0	0	0	2	0	0	0	0	0	2	0	0	2	2	2	0	0	2	0	0	2	2	2	0	0	0	0	0	0	0	2	0	0	2	2	0	2	0	2	2	2
2D.1-036	wsnp_BE488779D_Ta_1_2	Chr.2D.1	77.846	0.2053		0	0	0	0	0	0	2	0	0	0	0	0	2	0	0	2	2	2	0	0	2	0	0	2	2	2	0	0	0	0	0	0	0	2	0	0	2	2	0	2	0	2	2	2
2D.1-037	BS00076261_51	Chr.2D.1	77.883	0.2852		0	0	0	0	0	0	2	0	0	0	0	0	2	0	0	2	2	2	0	0	2	0	0	2	2	2	0	0	0	0	0	0	0	2	0	0	2	2	0	2	0	2	2	2
2D.1-038	BS00032252_51	Chr.2D.1	79.226	0.0913		0	0	0	0	0	0	2	0	0	0	0	0	2	0	0	2	2	2	0	0	2	0	0	2	2	2	0	0	0	0	0	0	0	2	0	0	2	2	0	2	2	2	2	2
2D.1-039	Kukri_c1016_2269	Chr.2D.1	79.393	0.1216		0	0	0	0	0	0	2	0	0	0	0	0	2	0	0	2	2	2	0	0	2	0	0	2	2	2	0	0	0	0	0	0	0	2	0	0	2	2	0	2	2	2	2	2
2D.1-040	BS00065701_51	Chr.2D.1	79.394	0.1385		0	0	0	0	0	0	2	0	0	0	0	0	2	0	0	2	2	2	0	0	2	0	0	2	2	2	0	0	0	0	0	0	0	2	0	0	2	2	0	2	2	2	2	2
2D.1-041	BobWhite_c36072_272	Chr.2D.1	79.396	0.1573		0	0	0	0	0	0	2	0	0	0	0	0	2	0	0	2	2	2	0	0	2	0	0	2	2	2	0	0	0	0	0	0	0	2	0	0	2	2	0	2	2	-1	2	2
2D.1-042	wsnp_Ku_c1016_2065367	Chr.2D.1	79.397	0.1047		0	0	0	0	0	0	2	0	0	0	0	0	2	0	0	2	2	2	0	0	2	0	0	2	2	2	0	0	0	0	0	0	0	2	0	0	2	2	0	2	2	2	2	2
2D.1-043	RAC875_c45366_729	Chr.2D.1	79.398	0.1405		0	0	0	0	0	0	2	0	0	0	0	0	2	0	0	2	2	2	0	0	2	0	0	2	2	2	0	0	0	0	0	0	0	2	0	0	2	2	0	2	2	2	2	2
2D.1-044	BS00010514_51	Chr.2D.1	79.399	0.1594		0	0	0	0	0	0	2	0	0	0	0	0	2	0	0	2	2	2	0	0	2	0	0	2	2	2	0	0	0	0	0	0	0	2	0	0	2	2	0	2	2	2	2	2
2D.1-045	BS00022143_51	Chr.2D.1	79.401	0.1552		0	0	0	0	0	0	2	0	0	0	0	0	2	0	0	2	2	2	0	0	2	0	0	2	2	2	0	0	0	0	0	0	0	2	0	0	2	2	0	2	2	-1	2	2
2D.1-046	BS00011313_51	Chr.2D.1	79.406	0.2555		0	0	0	0	0	0	2	0	0	0	0	0	2	0	0	2	2	2	0	0	2	0	0	2	2	2	0	0	0	0	0	0	0	2	0	0	2	2	0	2	2	-1	2	2
2D.1-047	RAC875_rep_c108908_72	Chr.2D.1	79.896	0.2603		0	0	0	0	0	0	2	0	0	0	0	0	2	0	0	2	2	2	0	0	2	0	0	2	2	2	0	0	0	0	0	0	0	2	0	0	2	2	0	2	0	2	2	2
2D.1-048	wsnp_BG314532D_Ta_1_1	Chr.2D.1	79.97	0.2603		0	0	0	0	0	0	2	0	0	0	0	0	2	0	0	2	2	2	0	0	2	0	0	2	2	2	0	0	0	0	0	0	0	2	0	0	2	2	0	2	0	2	2	2
2D.1-049	Kukri_c16557_855	Chr.2D.1	79.976	0.3198		0	0	0	0	0	0	2	0	0	0	0	0	2	0	0	2	2	2	0	0	2	0	0	2	2	2	0	0	0	0	0	0	0	2	0	0	2	2	0	2	0	2	2	2
2D.1-050	BS00063970_51	Chr.2D.1	79.98	0.1802		0	0	0	0	0	0	2	0	0	0	0	0	2	0	0	2	2	2	0	0	2	0	0	2	2	2	0	0	0	0	0	0	0	2	0	0	2	2	0	2	0	2	2	2
2D.1-051	Kukri_c19540_425	Chr.2D.1	93.391	0.0003	**	0	0	2	0	0	2	2	0	0	2	0	2	2	0	2	2	2	2	0	2	2	2	2	2	2	2	-1	0	0	0	0	0	0	2	2	2	2	2	0	2	2	-1	2	2
2D.1-052	Kukri_rep_c115699_390	Chr.2D.1	93.649	0.0004	**	0	0	2	0	0	2	2	0	0	2	0	2	2	0	2	2	2	2	0	2	2	2	2	2	2	2	-1	0	0	0	0	0	0	2	2	2	2	2	0	2	2	0	2	2
2D.1-053	Kukri_c1728_1876	Chr.2D.1	93.796	0.0003	**	0	0	2	0	0	2	2	0	0	2	0	2	2	0	2	2	2	2	0	2	2	2	2	2	2	2	-1	0	0	0	0	0	0	2	2	2	2	2	0	2	2	-1	2	2
2D.1-054	ksm73	Chr.2D.1	120.389	0.0075	**	0	2	0	0	0	0	2	0	0	0	0	0	0	0	0	0	2	2	0	2	2	0	0	2	2	2	0	2	2	0	0	0	0	0	0	0	0	2	0	2	0	2	0	2
2D.1-055	cfd2	Chr.2D.1	121.196	0.0244	*	0	2	0	0	0	0	2	0	0	0	0	0	0	0	0	0	2	2	0	2	2	0	0	2	2	2	0	2	2	0	0	0	0	0	0	0	0	2	0	2	0	2	0	2
2D.1-056	Ex_c2115_3369	Chr.2D.1	127.043	0.066		2	2	0	0	0	0	2	0	0	0	0	2	0	0	0	0	2	2	0	2	2	0	2	2	2	2	-1	2	2	0	2	0	0	0	0	0	0	2	0	2	0	2	0	2
2D.1-057	Excalibur_c24307_739	Chr.2D.1	130.839	0.004	**	2	2	0	0	0	0	2	0	0	0	0	2	0	0	0	0	2	2	0	2	2	0	2	2	2	2	0	2	2	0	2	0	0	0	0	0	0	2	0	2	0	2	0	2
2D.1-058	barc11	Chr.2D.1	135.388	0.0126	*	2	2	0	0	0	0	2	0	0	0	0	2	0	0	0	0	2	2	0	2	2	0	2	2	2	2	0	2	2	0	2	0	0	0	0	0	0	2	0	2	0	2	0	2
2D.1-059	gwm157	Chr.2D.1	144.25	0.3615		2	2	0	0	0	0	2	0	0	0	0	2	2	0	0	0	2	2	0	2	0	0	2	2	2	2	0	2	2	0	2	0	0	2	0	0	0	0	0	2	0	2	2	2
2D.1-060	RAC875_c12803_1620	Chr.2D.1	155.381	0.0007	**	2	2	0	0	0	0	2	0	0	0	0	2	0	0	0	0	0	2	0	2	2	0	2	2	2	2	0	0	0	0	2	0	2	0	0	0	2	0	0	2	2	2	2	2
2D.1-061	cfd73	Chr.2D.1	164.211	0.0025	**	2	2	2	0	0	0	2	0	2	2	0	2	0	0	0	0	0	2	0	2	2	0	2	2	2	2	0	0	0	0	2	0	2	0	0	2	2	0	0	2	2	2	2	2
2D.2-001	Xcau95a	Chr.2D.2	0	0.1065		0	0	2	0	2	0	2	0	2	0	2	0	0	0	0	0	0	0	0	2	2	2	0	0	0	2	0	0	0	0	0	2	0	0	2	2	0	0	2	2	2	2	2	2
2D.2-002	BS00083623_51	Chr.2D.2	13.764	0.0569		0	0	2	0	2	0	2	2	2	0	2	0	0	2	0	2	0	2	0	2	2	2	2	0	0	2	2	2	2	0	0	2	0	0	2	2	0	0	2	2	2	2	2	0
2D.2-003	Kukri_c36328_419	Chr.2D.2	14.373	0.0569		0	0	2	0	2	0	2	2	2	0	2	0	0	2	0	2	0	2	0	2	2	2	2	0	0	2	-1	2	2	0	0	2	0	0	2	2	0	0	2	2	2	2	2	0
2D.2-004	BS00010685_51	Chr.2D.2	14.843	0.1216		0	0	2	0	2	0	2	2	2	0	2	0	0	2	0	2	0	2	0	2	2	2	0	0	0	2	0	2	2	0	0	2	0	0	2	2	0	0	2	2	2	2	2	0
2D.2-005	Kukri_c1526_616	Chr.2D.2	14.844	0.1065		0	0	2	0	2	0	2	2	2	0	2	0	0	2	0	2	0	2	0	2	2	2	0	0	0	2	0	2	2	0	0	2	0	0	2	2	0	0	2	2	2	2	2	0
2D.2-006	BS00086534_51	Chr.2D.2	14.869	0.178		0	0	2	0	2	0	2	2	2	0	2	0	0	2	0	2	0	2	0	2	2	2	0	0	0	2	0	2	2	0	0	2	0	0	2	2	0	0	2	2	2	2	2	0
2D.2-007	Excalibur_c42413_442	Chr.2D.2	14.931	0.2008		0	0	2	0	2	0	2	2	2	0	2	0	0	2	0	2	0	2	0	2	2	2	0	0	0	2	0	2	2	0	0	2	0	0	2	2	0	0	2	2	2	2	2	0
2D.2-008	gwm301	Chr.2D.2	28.804	0.3123		0	0	-1	0	2	0	-1	-1	2	2	2	2	0	0	0	2	0	2	0	-1	0	2	0	0	0	0	0	0	0	0	-1	2	0	0	-1	2	0	0	0	0	0	0	2	0
2D.2-009	Ra_c28001_470	Chr.2D.2	34.897	0.4378		0	0	2	0	2	0	2	2	2	2	2	2	0	0	0	2	0	2	0	0	0	0	0	-1	0	0	0	0	0	0	0	2	0	0	2	2	0	0	2	2	2	0	2	0
2D.2-010	CAP8_c2833_303	Chr.2D.2	36.533	0.3961		0	0	2	0	2	0	2	2	2	2	2	2	0	0	0	2	0	2	0	0	0	0	-1	0	0	0	0	0	0	0	0	2	0	0	2	2	0	0	2	2	2	0	2	0
2D.2-011	BS00100422_51	Chr.2D.2	36.535	0.3592		0	0	2	0	2	0	2	2	2	2	2	2	0	0	0	2	0	2	0	0	0	0	0	0	0	0	0	0	0	0	0	2	0	0	2	2	0	0	2	2	2	0	2	0
2D.2-012	IAAV6032	Chr.2D.2	36.536	0.4378		0	0	2	0	2	0	2	2	2	2	2	2	0	0	0	2	0	2	0	0	0	0	-1	0	0	0	0	0	0	0	0	2	0	0	2	2	0	0	2	2	2	0	2	0
2D.2-013	Excalibur_rep_c67599_242	Chr.2D.2	36.568	0.4817		0	0	2	0	2	0	2	2	2	2	2	2	0	0	0	2	0	2	0	0	0	0	-1	0	0	0	0	0	0	0	0	2	0	0	2	2	0	0	2	2	2	0	2	0
2D.2-014	IAAV1322	Chr.2D.2	36.569	0.3985		0	0	2	0	2	0	2	2	2	2	2	2	0	0	0	2	0	2	0	0	0	0	0	0	0	0	0	0	0	0	0	2	0	0	2	2	0	0	2	2	2	0	2	0
2D.2-015	RAC875_c3187_873	Chr.2D.2	36.571	0.4401		0	0	2	0	2	0	2	2	2	2	2	2	0	0	0	2	0	2	0	0	0	0	0	0	0	0	0	0	0	0	0	2	0	0	2	2	0	0	2	2	2	0	2	0
2D.2-016	Excalibur_c31806_912	Chr.2D.2	36.581	0.4378		0	0	2	0	2	0	2	2	2	2	2	2	0	0	0	2	0	2	0	0	0	0	-1	0	0	0	0	0	0	0	0	2	0	0	2	2	0	0	2	2	2	0	2	0
2D.2-017	gdm87a	Chr.2D.2	38.417	0.4817		0	0	2	0	2	0	2	2	2	2	2	2	0	0	0	2	0	2	0	0	0	0	0	0	0	0	0	0	0	0	0	2	0	0	2	2	0	0	2	2	2	0	2	0
2D.2-018	Ku_c22718_1072	Chr.2D.2	53.017	0.0152	*	0	0	2	0	2	0	2	0	2	2	2	2	0	0	0	2	0	2	0	0	0	0	0	0	0	0	-1	0	0	0	-1	2	0	0	2	2	2	0	2	2	2	0	0	0
3A-001	barc45	Chr.3A	0	0.0556		0	2	2	0	2	2	-1	2	2	0	2	2	2	2	2	2	2	2	0	0	0	0	-1	0	0	0	0	0	0	2	0	0	2	2	2	2	0	2	0	2	2	2	0	0
3A-002	Kukri_rep_c102131_826	Chr.3A	2.234	0.0296	*	2	2	2	0	2	2	2	0	2	0	2	2	2	2	2	2	2	2	0	0	0	0	0	0	0	0	0	2	2	2	0	0	0	2	2	2	0	2	0	2	2	2	0	0
3A-003	TA015264-0958	Chr.3A	2.64	0.0569		2	2	2	0	2	2	2	0	2	0	2	2	2	2	2	2	2	2	0	0	0	0	0	0	0	0	0	2	2	2	0	0	0	2	2	2	0	2	0	2	2	2	0	0
3A-004	Ra_c6118_350	Chr.3A	2.809	0	**	2	2	2	0	2	2	2	2	2	2	2	2	2	2	2	2	2	0	2	2	2	2	2	2	0	2	0	2	2	2	-1	0	2	2	2	2	0	2	0	2	2	2	2	2
3A-005	Ra_c6118_450	Chr.3A	2.835	0	**	2	2	2	0	2	2	2	2	2	2	2	2	2	2	2	2	2	0	2	2	2	2	2	2	0	2	0	2	2	2	2	0	2	2	2	2	0	2	0	2	2	2	2	2
3A-006	wsnp_Ra_rep_c106523_90273922	Chr.3A	5.434	0	**	2	2	2	0	2	2	2	2	2	2	2	2	2	2	2	2	2	0	2	2	2	2	2	2	0	2	0	2	2	2	-1	0	2	2	2	2	0	2	0	2	2	2	0	2
3A-007	Excalibur_c92_1098	Chr.3A	6.125	0	**	2	2	2	0	2	2	2	0	2	2	2	2	2	2	2	2	2	2	0	2	2	2	-1	0	0	2	-1	2	2	2	2	0	2	2	2	2	0	0	2	2	2	2	2	2
3A-008	Ex_c24554_1583	Chr.3A	6.177	0	**	2	2	2	0	2	2	2	0	2	2	2	2	2	2	2	2	2	2	0	2	2	2	0	0	0	2	-1	2	2	2	2	0	2	2	2	2	0	0	2	2	2	2	2	2
3A-009	BS00088755_51	Chr.3A	6.472	0	**	2	2	2	0	2	2	2	0	2	2	2	2	2	2	2	2	2	2	0	2	2	2	-1	0	0	2	2	2	2	2	2	0	2	2	2	2	0	0	2	2	2	2	2	2
3A-010	BobWhite_c5337_225	Chr.3A	6.544	0	**	2	2	2	0	2	2	2	0	2	2	2	2	2	2	2	2	2	2	0	2	2	2	-1	0	0	2	2	2	2	2	2	0	2	2	2	2	0	0	2	2	2	2	2	2
3A-011	RAC875_rep_c75557_177	Chr.3A	6.581	0	**	2	2	2	0	2	2	2	0	2	2	2	2	2	2	2	2	2	2	0	2	2	2	0	0	0	2	-1	2	2	2	2	0	2	2	2	2	0	0	2	2	2	2	2	2
3A-012	Tdurum_contig62557_263	Chr.3A	6.615	0	**	2	2	2	0	2	2	2	0	2	2	2	2	2	2	2	2	2	2	0	2	2	2	-1	0	0	2	-1	2	2	2	2	0	2	2	2	2	0	0	2	2	2	2	2	2
3A-013	BS00060029_51	Chr.3A	6.647	0	**	2	2	2	0	2	2	2	0	2	2	2	2	2	2	2	2	2	2	0	2	2	2	-1	0	0	2	-1	2	2	2	2	0	2	2	2	2	0	0	2	2	2	2	2	2
3A-014	IAAV5984	Chr.3A	6.655	0	**	2	2	2	0	2	2	2	0	2	2	2	2	2	2	2	2	2	2	0	2	2	2	0	0	0	2	0	2	2	2	-1	0	2	2	2	2	0	0	2	2	2	2	2	2
3A-015	BS00088756_51	Chr.3A	6.672	0	**	2	2	2	0	2	2	2	0	2	2	2	2	2	2	2	2	2	2	0	2	2	2	0	0	0	2	0	2	2	2	2	0	2	2	2	2	0	0	2	2	2	2	2	2
3A-016	RAC875_c64609_63	Chr.3A	7.469	0.0003	**	0	2	2	0	2	2	2	2	2	0	2	2	0	2	2	2	2	2	0	0	0	0	0	0	0	0	0	0	0	2	0	0	0	2	2	2	0	2	0	2	2	2	0	0
3A-017	wsnp_Ex_rep_c106152_90334299	Chr.3A	9.102	0.0296	*	0	2	0	0	2	2	2	2	2	0	2	2	2	2	2	2	2	2	0	0	0	0	0	0	2	0	0	0	0	2	0	0	0	2	2	0	0	2	0	2	2	2	2	0
3A-018	wsnp_Ex_c2678_4968284	Chr.3A	10.202	0.0094	**	0	2	0	0	2	2	2	2	0	0	2	2	2	2	2	2	2	2	0	0	0	0	0	0	0	0	0	0	0	2	0	0	0	2	2	0	0	2	0	2	2	2	2	0
3A-019	Excalibur_c6501_477	Chr.3A	10.395	0.0059	**	0	2	0	0	2	2	2	2	0	0	2	2	2	2	2	2	2	2	0	0	0	0	0	0	0	0	-1	0	0	2	0	0	0	2	2	0	0	2	0	2	2	2	2	0
3A-020	barc359	Chr.3A	12.161	0.0005	**	0	2	0	0	2	2	2	2	0	0	2	2	0	2	2	2	2	2	0	0	0	0	0	0	2	0	0	0	0	2	0	0	0	2	2	0	0	2	0	2	2	2	0	0
3A-021	BS00009326_51	Chr.3A	12.463	0.0002	**	0	2	0	0	2	2	2	2	0	0	2	2	0	2	2	2	2	2	0	0	0	0	0	0	2	0	0	0	0	2	0	0	0	2	2	0	0	2	0	2	2	2	0	0
3A-022	gwm674	Chr.3A	12.636	0.0001	**	0	2	0	0	2	2	2	2	0	0	2	2	0	2	2	2	2	2	0	0	2	0	0	0	2	0	0	0	0	2	0	0	0	2	2	0	0	2	0	2	2	2	0	0
3A-023	cfa2234	Chr.3A	12.801	0.0001	**	0	2	0	0	2	2	2	2	0	0	2	2	0	2	2	2	2	2	0	0	0	0	0	0	2	0	0	0	0	2	0	0	0	2	2	0	0	2	0	2	2	2	0	0
3A-024	BobWhite_c47722_613	Chr.3A	12.859	0.0001	**	0	2	0	0	2	2	2	2	0	0	2	2	0	2	2	2	2	2	0	0	0	0	0	0	2	0	0	0	0	2	0	0	0	2	2	0	0	2	0	2	2	2	0	0
3A-025	gwm30	Chr.3A	13.206	0	**	0	2	0	0	2	2	2	2	0	0	2	2	0	2	2	2	2	2	0	0	0	0	0	0	2	0	0	0	0	2	0	0	0	2	2	0	0	2	0	2	2	2	0	0
3A-026	BS00066585_51	Chr.3A	13.68	0.0003	**	0	2	0	0	2	2	2	2	0	0	2	2	0	2	2	2	2	2	0	0	0	0	0	0	2	0	0	0	0	2	0	0	0	2	2	0	0	2	0	2	2	2	0	0
3A-027	RAC875_c22333_504	Chr.3A	14.123	0.0002	**	0	2	0	0	2	2	2	2	0	0	2	2	0	2	2	2	2	2	0	0	0	0	0	0	0	0	0	0	0	2	0	0	0	2	2	0	0	2	0	2	2	2	0	0
3A-028	wsnp_JD_rep_c64325_41024646	Chr.3A	14.412	0.0003	**	0	2	0	0	2	2	2	2	0	0	2	2	0	2	2	2	2	2	0	0	0	0	0	0	0	0	0	0	0	2	0	0	0	2	2	0	0	2	0	2	2	2	0	0
3A-029	IACX10917	Chr.3A	14.601	0	**	2	2	0	2	2	2	2	0	2	0	2	2	2	2	2	2	2	2	0	2	2	0	2	2	0	2	2	2	2	2	2	2	2	2	2	0	0	2	2	2	2	2	0	2
3A-030	BS00028726_51	Chr.3A	14.874	0	**	2	2	0	2	2	2	2	0	2	0	2	2	2	2	2	2	2	2	0	2	2	0	-1	2	0	2	2	2	2	2	2	2	2	2	2	0	0	2	2	2	2	2	0	2
3A-031	barc324	Chr.3A	15.427	0.0001	**	0	2	0	0	2	2	2	2	0	0	2	2	0	2	2	2	2	2	0	0	0	0	0	0	0	0	0	0	0	2	0	-1	0	2	2	0	0	2	0	2	2	2	0	0
3A-032	BobWhite_c43213_184	Chr.3A	15.464	0.0001	**	0	2	0	0	2	2	2	2	0	0	2	2	0	2	2	2	2	2	0	0	0	0	0	0	0	0	0	0	0	2	0	0	0	2	2	0	0	2	0	2	2	2	0	0
3A-033	Excalibur_c6816_315	Chr.3A	15.571	0	**	2	2	0	2	2	2	2	0	2	0	2	2	2	2	2	2	2	2	0	2	2	0	2	2	0	2	2	2	2	2	2	2	2	2	2	0	0	2	2	2	2	-1	0	2
3A-034	Excalibur_c11505_155	Chr.3A	16.689	0	**	2	2	0	2	2	2	2	0	0	0	0	2	2	2	2	2	2	2	0	2	2	0	0	2	2	2	2	2	2	2	2	2	2	2	2	0	2	2	2	2	2	2	0	2
3A-035	wsnp_Ra_c32168_41215276	Chr.3A	16.975	0	**	2	2	0	2	2	2	2	0	2	0	0	2	2	2	2	2	2	2	0	2	2	0	0	2	0	2	2	2	2	2	2	2	2	2	2	0	0	2	2	2	2	2	0	2
3A-036	wsnp_Ex_c12875_20407926	Chr.3A	17.903	0	**	2	2	0	2	2	2	2	0	2	0	2	2	0	2	2	2	2	2	0	2	2	0	0	2	0	2	2	2	2	2	2	2	2	0	2	0	0	2	2	2	2	2	-1	2
3A-037	Tdurum_contig93507_1345	Chr.3A	18.181	0	**	2	2	0	2	2	2	2	0	2	0	2	2	0	2	2	2	2	2	0	2	2	0	-1	2	0	2	2	2	2	2	2	2	2	0	2	0	0	2	2	2	2	2	0	2
3A-038	wmc544	Chr.3A	19.285	0	**	0	0	0	0	2	2	2	0	0	0	2	2	0	2	2	2	2	2	0	0	0	0	0	0	0	0	0	0	0	2	0	0	0	2	2	0	0	2	0	2	2	2	0	0
3A-039	BobWhite_c25996_190	Chr.3A	20.511	0	**	2	2	0	2	2	2	2	0	0	0	0	2	2	2	2	2	2	2	0	2	0	0	0	2	2	0	2	2	2	2	2	2	2	2	2	0	2	2	2	2	2	2	2	2
3A-040	wsnp_Ex_c12850_20377830	Chr.3A	20.935	0	**	0	2	0	0	2	2	2	0	0	0	2	2	0	2	2	2	2	2	0	0	0	0	0	0	0	0	-1	0	0	2	0	0	0	2	2	0	0	2	0	2	2	2	0	0
3A-041	Excalibur_c19671_139	Chr.3A	21.283	0	**	0	0	0	0	2	0	2	0	0	0	2	2	0	0	2	2	2	2	0	0	0	0	0	0	0	0	0	0	0	2	0	0	0	2	2	0	0	2	0	2	2	2	0	0
3A-042	Excalibur_c5561_1013	Chr.3A	21.457	0	**	0	0	0	0	2	0	2	0	0	0	2	2	0	0	2	2	2	2	0	0	0	0	0	0	0	0	0	0	0	2	0	0	0	2	2	0	0	2	0	2	2	2	0	0
3A-043	Xcau348a	Chr.3A	21.67	0	**	0	0	0	0	2	2	2	0	0	0	2	2	0	0	2	2	2	2	0	0	0	0	0	0	0	0	0	0	0	2	0	0	0	2	2	0	0	2	0	2	2	2	0	0
3A-044	IAAV3488	Chr.3A	21.893	0	**	0	0	0	0	2	2	2	0	0	0	2	2	0	2	2	2	2	2	0	0	0	0	0	0	0	0	0	0	0	2	0	0	0	2	2	0	0	2	0	2	2	2	0	0
3A-045	wmc475	Chr.3A	21.921	0	**	2	2	0	2	2	2	2	0	0	0	0	2	2	2	2	2	2	2	0	2	0	0	0	2	2	0	2	2	2	2	2	2	2	2	2	0	2	2	2	2	2	2	2	2
3A-046	BobWhite_c48254_364	Chr.3A	21.999	0	**	0	0	0	0	2	2	2	0	0	0	2	2	0	2	2	2	2	2	0	0	0	0	0	0	0	0	0	0	0	2	0	0	0	2	2	0	0	2	0	2	2	2	0	0
3A-047	WMC695	Chr.3A	22.054	0	**	0	0	0	0	2	2	2	0	0	0	2	2	0	2	2	2	2	2	0	0	0	0	0	0	0	0	0	0	0	2	0	0	0	2	2	0	0	2	0	2	2	2	0	0
3A-048	Xcau392	Chr.3A	22.289	0	**	0	0	0	0	2	2	2	0	0	0	2	2	0	2	2	2	2	2	0	0	0	0	0	0	0	0	0	0	0	2	0	0	0	2	2	0	0	2	0	2	2	2	0	0
3A-049	BS00110405_51	Chr.3A	22.305	0	**	0	0	0	0	2	2	2	0	0	0	2	2	0	2	2	2	2	2	0	0	0	0	0	0	0	0	0	0	0	2	0	0	0	2	2	0	0	2	0	2	2	2	0	0
3A-050	Excalibur_c61765_220	Chr.3A	22.649	0	**	0	0	0	0	2	2	2	0	0	0	2	2	0	2	2	2	2	2	0	0	0	0	0	0	0	0	0	0	0	2	0	0	0	2	2	0	0	2	0	2	2	2	0	0
3A-051	BS00078669_51	Chr.3A	24.021	0	**	0	0	0	0	2	2	2	0	0	0	2	2	2	2	2	2	2	2	0	0	0	0	0	0	0	0	0	0	0	2	0	0	0	2	2	0	0	2	0	2	2	2	2	0
3A-052	Kukri_rep_c87640_135	Chr.3A	24.708	0	**	0	0	0	0	2	2	2	0	0	0	2	2	2	2	2	2	2	2	0	0	0	0	0	0	0	0	-1	0	0	2	0	0	0	2	2	0	0	2	0	2	2	2	2	0
3A-053	GENE-4795_75	Chr.3A	25.21	0	**	0	0	0	0	2	2	2	0	0	0	2	2	2	2	2	2	2	2	0	0	0	0	0	0	0	0	0	0	0	2	0	0	0	2	2	0	0	2	0	2	2	2	2	0
3A-054	wsnp_Ex_c1660_3159173	Chr.3A	26.266	0	**	0	2	0	0	2	2	2	0	0	0	2	2	2	2	2	2	2	2	0	0	0	0	0	0	0	0	0	0	0	2	0	0	0	2	2	0	0	2	0	2	2	2	2	0
3A-055	wmc428	Chr.3A	27.225	0.0004	**	0	0	0	0	2	2	2	0	0	0	2	2	2	2	2	2	2	2	0	0	0	0	0	0	0	0	0	0	0	2	0	0	0	2	2	0	0	2	2	2	2	2	2	0
3A-056	Excalibur_rep_c107798_68	Chr.3A	28.16	0	**	0	0	0	0	2	2	2	0	0	0	2	2	0	2	2	2	2	2	0	0	0	0	0	0	0	0	0	0	0	2	0	0	0	2	2	0	0	2	0	2	2	2	2	0
3A-057	wmc376	Chr.3A	29.68	0.0001	**	0	0	0	0	2	2	2	0	0	0	2	2	0	2	2	2	2	2	0	0	0	0	0	0	0	0	2	0	0	2	0	0	0	2	2	0	0	2	2	2	2	2	2	0
3A-058	BS00074617_51	Chr.3A	30.211	0	**	0	0	0	0	2	2	2	0	0	0	2	2	0	2	2	2	2	2	0	0	0	0	0	0	0	0	2	0	0	2	0	0	0	2	2	0	0	2	2	2	2	2	2	0
3A-059	wsnp_RFL_Contig2699_2402527	Chr.3A	30.762	0	**	0	0	0	0	2	2	2	0	0	0	2	2	0	2	2	2	2	2	0	0	0	0	0	0	0	0	2	0	0	2	0	0	0	2	2	0	0	2	2	2	2	2	2	0
3A-060	barc310	Chr.3A	31.328	0.6729		2	2	0	2	2	0	0	0	2	0	0	2	2	2	0	2	0	2	0	2	2	0	0	2	0	2	0	2	2	2	2	2	2	2	2	0	0	0	2	0	2	0	0	2
3A-061	BobWhite_c260_197	Chr.3A	31.392	0.9435		2	2	0	2	2	-1	0	0	2	0	0	2	2	2	0	2	0	2	0	2	2	0	0	2	0	2	0	2	2	2	2	2	2	2	2	0	0	0	0	0	2	0	0	2
3A-062	BS00014695_51	Chr.3A	31.667	0.0004	**	0	0	0	0	2	2	2	0	0	0	2	2	2	2	2	2	2	2	0	0	0	0	0	0	0	0	0	0	0	2	0	0	0	2	2	0	0	2	2	2	2	2	2	0
3A-063	barc1060	Chr.3A	32.812	0.0055	**	0	0	0	0	2	2	2	0	0	0	2	2	2	2	2	2	2	2	0	0	0	0	0	0	0	0	2	0	0	2	0	0	0	2	2	0	0	2	2	2	2	2	2	0
3A-064	BobWhite_c29419_116	Chr.3A	34.101	0.3615		2	2	0	0	2	2	2	0	2	0	2	2	2	2	2	2	2	0	0	0	0	0	0	2	0	0	0	2	2	2	0	0	2	2	2	0	0	2	0	2	2	2	0	2
3A-065	Kukri_c43524_106	Chr.3A	35.796	0	**	0	0	0	0	2	2	2	0	0	0	2	2	0	2	2	2	2	2	0	0	0	0	0	0	0	0	2	0	0	2	0	0	0	0	2	0	0	2	2	2	2	2	2	0
3A-066	Xcau438	Chr.3A	36.035	0.0059	**	2	2	0	0	2	0	2	0	2	0	0	2	2	2	0	2	2	0	0	2	2	0	0	2	0	2	0	2	2	2	2	0	2	2	-1	0	0	2	0	2	2	2	0	2
3A-067	wsnp_CD454173A_Ta_2_8	Chr.3A	36.078	0.0001	**	0	0	0	0	2	2	2	0	0	0	2	2	0	2	2	2	2	2	0	0	0	0	0	0	0	0	2	0	0	2	0	0	0	0	2	0	0	2	2	2	2	2	2	0
3A-068	RAC875_rep_c109433_782	Chr.3A	36.699	0	**	0	0	0	0	2	2	2	0	0	0	2	2	0	2	2	2	2	2	0	0	0	0	0	0	0	0	2	0	0	2	0	0	0	0	2	0	0	2	2	2	2	2	2	0
3A-069	wsnp_Ku_c10362_17156084	Chr.3A	36.72	0.1824		2	2	0	0	2	0	2	0	2	0	0	2	2	2	0	2	2	0	0	2	2	0	0	2	0	2	0	2	2	2	2	0	2	2	2	0	0	2	0	2	2	2	0	2
3A-070	Kukri_c41361_186	Chr.3A	37.543	0.1065		2	2	0	0	2	0	2	0	2	0	0	2	2	2	0	2	2	0	0	2	2	0	0	2	0	2	0	2	2	2	2	0	2	2	2	0	0	2	0	2	2	2	0	2
3A-071	BS00049420_51	Chr.3A	37.639	0.9397		2	2	0	0	2	0	-1	0	2	0	0	2	2	2	0	2	-1	0	0	2	2	0	0	2	0	2	0	2	2	2	-1	0	2	2	2	0	0	-1	0	-1	2	-1	0	2
3A-072	BS00062974_51	Chr.3A	37.751	0.7617		2	2	0	0	2	0	-1	0	2	0	0	2	2	2	0	2	-1	0	0	2	2	0	0	2	0	2	0	2	2	2	-1	0	2	2	2	0	0	-1	0	-1	2	-1	0	2
3A-073	wsnp_Ex_c8884_14841846	Chr.3A	37.936	0.0003	**	0	0	0	0	2	2	2	0	0	0	2	2	0	2	2	2	2	2	0	0	0	0	0	0	0	0	2	0	0	2	0	0	0	0	2	0	0	2	2	2	2	2	2	0
3A-074	Kukri_rep_c84820_251	Chr.3A	38.572	0.2031		2	2	0	0	2	0	2	0	0	0	0	2	2	2	0	2	2	0	0	2	2	0	0	2	0	2	0	2	2	2	-1	0	2	2	2	0	0	2	0	2	2	2	0	2
3A-075	Excalibur_c92401_157	Chr.3A	39.052	0.1824		2	2	0	0	2	0	2	0	0	0	0	2	2	2	0	2	2	0	0	2	2	0	0	2	0	2	0	2	2	2	2	0	2	2	2	0	0	2	0	2	2	2	0	2
3A-076	pk31	Chr.3A	39.705	0.0913		2	2	0	0	2	0	2	0	0	0	0	2	2	2	0	2	2	0	0	2	2	0	0	2	0	2	0	2	2	2	2	0	2	2	2	0	0	2	0	2	2	2	0	2
3A-077	BobWhite_rep_c55038_245	Chr.3A	39.901	0	**	0	0	0	0	2	2	2	0	0	0	2	2	0	2	2	2	2	2	0	0	0	0	0	0	0	0	2	0	0	2	0	0	0	0	2	0	0	2	2	2	2	2	2	0
3A-078	wsnp_Ra_c19079_28210937	Chr.3A	40.722	0	**	0	0	0	0	2	-1	2	0	0	0	2	2	0	2	0	2	2	2	0	0	0	0	0	0	0	0	-1	0	0	2	0	0	0	0	2	0	0	2	2	2	2	2	2	2
3A-079	Kukri_rep_c69970_717	Chr.3A	41.512	0.0001	**	0	0	0	0	2	-1	2	0	0	0	2	2	0	2	0	2	2	2	0	0	0	0	0	0	0	0	-1	0	0	2	0	0	0	0	2	0	0	2	2	2	2	2	2	2
3A-080	BS00022752_51	Chr.3A	41.919	0	**	0	0	0	0	2	-1	2	0	0	0	2	2	0	2	0	2	2	2	0	0	0	0	0	0	0	0	-1	0	0	2	0	0	0	0	2	0	0	2	2	2	2	2	2	2
3A-081	BobWhite_rep_c63088_181	Chr.3A	42.441	0.0206	*	2	2	0	0	2	2	2	0	0	0	0	2	2	2	2	2	2	0	0	2	0	0	0	2	0	0	0	2	2	2	2	0	2	2	2	0	0	2	0	2	2	2	2	2
3A-082	Ku_c52173_572	Chr.3A	42.626	0.0001	**	0	0	0	0	2	2	2	0	0	0	2	2	0	2	0	2	2	2	0	0	0	0	0	0	0	0	2	0	0	2	0	0	0	0	2	0	0	2	2	2	2	2	2	2
3A-083	Excalibur_c39508_88	Chr.3A	42.952	0.0003	**	0	0	0	0	2	2	2	0	0	0	2	2	0	2	0	2	2	2	0	0	0	0	0	0	0	0	2	0	0	2	0	0	0	0	2	0	0	2	2	2	2	2	2	2
3A-084	bar346a	Chr.3A	43.374	0.0001	**	0	0	0	0	2	0	2	0	0	0	2	2	0	2	0	2	2	2	0	0	0	0	0	0	0	0	2	0	0	2	0	0	0	0	2	0	0	2	2	2	2	2	2	2
3A-085	GENE-1167_104	Chr.3A	43.767	0.0001	**	0	0	0	0	2	-1	2	0	0	0	2	2	0	2	0	2	2	2	0	0	0	0	0	0	0	0	-1	0	0	2	0	0	0	0	2	0	0	2	2	2	2	2	2	2
3A-086	RAC875_c8700_1370	Chr.3A	44.073	0.0001	**	0	0	0	0	2	-1	2	0	0	0	2	2	0	2	0	2	2	2	0	0	0	0	0	0	0	0	-1	0	0	2	0	0	0	0	0	0	0	2	2	2	2	2	2	2
3A-087	BS00045502_51	Chr.3A	44.441	0.0569		2	2	0	0	2	0	0	0	2	0	0	2	2	2	0	2	0	0	0	2	2	0	0	2	0	2	0	2	2	2	-1	0	2	2	2	0	0	0	0	0	2	0	0	2
3A-088	Xcau97	Chr.3A	46.938	0.723		2	2	0	0	2	2	2	0	2	0	2	2	2	2	2	2	2	0	0	0	0	0	-1	2	0	0	2	2	2	2	0	0	2	2	2	0	0	2	0	2	2	2	0	2
3A-089	Xcau558	Chr.3A	48.577	0.7256		2	2	0	0	2	2	2	0	0	0	2	2	2	2	2	2	2	0	0	2	0	0	0	2	0	0	2	2	2	2	0	0	2	2	2	0	0	2	0	2	2	0	0	2
3A-090	BS00003956_51	Chr.3A	49.889	0	**	0	2	0	0	0	0	2	0	0	0	2	2	0	0	0	0	0	0	0	2	2	0	0	0	0	2	0	0	0	0	2	0	0	0	0	0	0	0	0	2	0	2	0	2
3A-091	RAC875_c28721_290	Chr.3A	49.891	0	**	0	2	0	0	0	0	2	0	0	0	2	2	0	0	0	0	0	0	0	2	2	0	0	0	0	2	0	0	0	0	2	0	0	0	0	0	0	0	0	2	0	2	0	2
3A-092	Excalibur_c94962_57	Chr.3A	49.902	0	**	0	2	0	0	0	0	2	0	0	0	2	2	0	0	0	0	0	0	0	2	2	0	0	0	0	2	0	0	0	0	2	0	0	0	0	0	0	0	0	2	0	2	0	2
3A-093	RAC875_c61934_186	Chr.3A	49.927	0	**	0	2	0	0	0	0	2	0	0	0	2	2	0	0	0	0	0	0	0	2	2	0	0	0	0	2	0	0	0	0	2	0	0	0	0	0	0	0	0	2	0	2	0	0
3A-094	JD_c7528_325	Chr.3A	49.93	0	**	0	2	0	0	0	0	2	0	0	0	2	2	0	0	0	0	0	0	0	2	2	0	0	0	0	2	0	0	0	0	2	0	0	0	0	0	0	0	0	2	0	2	0	0
3A-095	BobWhite_c13293_107	Chr.3A	49.95	0	**	0	2	0	0	0	0	2	0	0	0	2	2	0	0	0	0	0	0	0	2	2	0	0	0	0	2	0	0	0	0	-1	0	0	0	0	0	0	0	0	2	0	2	0	0
3A-096	wsnp_Ex_rep_c104141_88935451	Chr.3A	49.956	0	**	0	2	0	0	0	0	2	0	0	0	2	2	0	0	0	0	0	0	0	2	2	0	0	0	0	2	0	0	0	0	2	0	0	0	0	0	0	0	0	2	0	2	0	0
3A-097	wsnp_Ex_c55096_57733894	Chr.3A	49.964	0	**	0	2	0	0	0	0	2	0	0	0	2	2	0	0	0	0	0	0	0	2	2	0	0	0	0	2	0	0	0	0	2	0	0	0	0	0	0	0	0	2	0	2	0	0
3A-098	wsnp_JD_c7528_8610786	Chr.3A	50	0	**	0	2	0	0	0	0	2	0	0	0	2	2	0	0	0	0	0	0	0	2	2	0	0	0	0	2	0	0	0	0	2	0	0	0	0	0	0	0	0	2	0	2	0	0
3A-099	Excalibur_c93179_123	Chr.3A	50.047	0	**	0	2	0	0	0	0	2	0	0	0	2	2	0	0	0	0	0	-1	0	2	2	0	0	0	0	2	0	0	0	0	2	0	0	0	0	0	0	0	0	2	0	2	0	2
3A-100	CAP7_rep_c12537_81	Chr.3A	50.119	0	**	0	2	0	0	0	0	2	0	0	0	2	2	0	0	0	0	0	0	0	2	2	0	0	0	0	2	0	0	0	0	-1	0	0	0	0	0	0	0	0	2	0	-1	0	2
3A-101	BobWhite_c46361_331	Chr.3A	50.123	0	**	0	2	0	0	0	0	2	0	0	0	2	2	0	0	0	0	0	0	0	2	2	0	0	0	0	2	0	0	0	0	2	0	0	0	0	0	0	0	0	2	0	-1	0	2
3A-102	BS00059618_51	Chr.3A	50.138	0	**	0	2	0	0	0	0	2	0	0	0	2	2	0	0	0	0	0	0	0	2	2	0	0	0	0	2	0	0	0	0	2	0	0	0	0	0	0	0	0	2	0	2	0	2
3A-103	BS00097939_51	Chr.3A	50.139	0	**	0	2	0	0	0	0	2	0	0	0	2	2	0	0	0	0	0	0	0	2	2	0	0	0	0	2	0	0	0	0	-1	0	0	0	0	0	0	0	0	2	0	2	0	2
3A-104	Kukri_c2273_365	Chr.3A	50.144	0	**	0	2	0	0	0	0	2	0	0	0	2	2	0	0	0	0	0	0	0	2	2	0	0	0	0	2	0	0	0	0	2	0	0	0	0	0	0	0	0	2	0	2	0	2
3A-105	wsnp_Ex_rep_c104125_88923836	Chr.3A	50.168	0	**	0	2	0	0	0	0	2	0	0	0	2	2	0	0	0	0	0	0	0	2	2	0	0	0	0	2	0	0	0	0	2	0	0	0	0	0	0	0	0	2	0	2	0	2
3A-106	wsnp_Ex_rep_c102110_87348288	Chr.3A	50.179	0.7256		2	2	0	0	2	2	2	0	0	0	2	2	2	2	2	2	2	0	0	2	0	0	0	2	0	0	2	2	2	2	0	0	2	2	2	0	0	2	0	2	2	2	0	2
3A-107	BobWhite_s67516_159	Chr.3A	50.862	0.4285		2	2	0	0	2	2	2	0	0	0	-1	-1	-1	2	2	2	2	0	0	2	0	0	0	-1	0	0	2	2	2	2	0	0	2	2	-1	0	0	2	0	2	2	2	0	2
3A-108	wmc532	Chr.3A	51.536	0.2603		2	2	0	0	2	2	2	0	0	0	2	2	2	2	2	2	2	0	0	2	0	0	0	2	0	0	2	2	2	2	0	0	2	2	2	0	0	2	0	2	2	2	0	2
3A-109	Xcau670	Chr.3A	58.277	0.0002	**	0	0	2	0	2	0	2	0	0	0	2	2	2	0	0	2	2	2	0	0	0	2	0	0	0	0	0	0	0	2	-1	0	0	0	0	2	0	0	2	2	2	0	2	2
3A-110	BS00063696_51	Chr.3A	59.044	0.0005	**	0	0	2	0	2	0	2	0	0	0	2	2	2	0	0	2	2	2	0	0	0	2	-1	0	0	0	0	0	0	2	2	0	0	0	0	2	0	0	2	2	2	2	2	2
3A-111	D_GBB4FNX02FX302_98	Chr.3A	59.322	0.001	**	0	0	2	0	2	0	2	0	0	0	2	2	2	0	0	2	2	2	0	0	0	2	2	0	0	0	0	0	0	2	2	0	0	0	0	2	0	0	2	2	2	2	2	2
3A-112	BS00011231_51	Chr.3A	59.379	0.0004	**	0	0	2	0	2	0	2	0	0	0	2	2	2	0	0	2	2	2	0	0	0	2	-1	0	0	0	0	0	0	2	-1	0	0	0	0	2	0	0	2	2	2	2	2	2
3A-113	wsnp_JD_c29019_23208078	Chr.3A	59.38	0.0006	**	0	0	2	0	2	0	2	0	0	0	2	2	2	0	0	2	2	2	0	0	0	2	-1	0	0	0	0	0	0	2	-1	0	0	0	0	2	0	0	2	2	2	2	2	2
3A-114	Ra_c23771_496	Chr.3A	59.387	0.0003	**	0	0	2	0	2	0	2	0	0	0	2	2	2	0	0	2	2	2	0	0	0	2	0	0	0	0	0	0	0	2	-1	0	0	0	0	2	0	0	2	2	2	2	2	2
3A-115	BS00023337_51	Chr.3A	59.393	0.0008	**	0	0	2	0	2	0	2	0	0	0	2	2	2	0	0	2	2	2	0	0	0	2	-1	0	0	0	0	0	0	2	-1	0	0	0	0	2	0	0	2	2	2	2	2	2
3A-116	BobWhite_c21397_148	Chr.3A	59.403	0.0005	**	0	0	2	0	2	0	2	0	0	0	2	2	2	0	0	2	2	2	0	0	0	2	-1	0	0	0	0	0	0	2	2	0	0	0	0	2	0	0	2	2	2	2	2	2
3A-117	BS00039498_51	Chr.3A	59.408	0.0009	**	0	0	2	0	2	0	2	0	0	0	2	2	2	0	0	2	2	2	0	0	0	2	-1	0	0	0	0	0	0	2	2	0	0	0	0	2	0	0	2	2	2	2	2	2
3A-118	Excalibur_c29600_173	Chr.3A	59.409	0.0004	**	0	0	2	0	2	0	2	0	0	0	2	2	2	0	0	2	2	2	0	0	0	2	0	0	0	0	0	0	0	2	2	0	0	0	0	2	0	0	2	2	2	2	2	2
3A-119	Kukri_c12079_204	Chr.3A	59.412	0.0011	**	0	0	2	0	2	0	2	0	0	0	2	2	2	0	0	2	2	2	0	0	0	2	-1	0	0	0	0	0	0	2	2	0	0	0	0	2	0	0	2	2	2	2	2	2
3A-120	RAC875_c15003_377	Chr.3A	59.416	0.0006	**	0	0	2	0	2	0	2	0	0	0	2	2	2	0	0	2	2	2	0	0	0	2	0	0	0	0	0	0	0	2	2	0	0	0	0	2	0	0	2	2	2	2	2	2
3A-121	Kukri_c14971_367	Chr.3A	59.968	0.0009	**	0	0	2	0	2	0	2	0	0	0	2	2	2	0	0	2	2	2	0	0	0	2	2	0	0	0	0	0	0	2	2	0	0	0	0	2	0	0	2	2	2	2	2	2
3A-122	BS00068508_51	Chr.3A	71.861	0.5256		0	2	0	0	0	0	2	0	2	0	2	2	2	0	0	2	0	2	0	2	2	2	-1	0	0	2	0	0	0	0	2	2	2	0	0	0	0	2	2	2	2	2	0	2
3A-123	RAC875_c99055_69	Chr.3A	72.598	0.7243		0	2	0	0	0	0	2	0	2	0	2	2	2	0	0	2	0	2	0	2	2	2	2	0	0	2	0	0	0	0	2	2	2	2	0	0	0	0	2	2	2	2	0	2
3A-124	RAC875_c20689_270	Chr.3A	73.468	0.9438		0	2	0	0	0	0	2	0	2	0	2	2	2	0	0	2	0	2	0	2	2	2	2	0	0	2	0	0	0	0	2	2	2	2	0	0	0	0	2	2	2	2	0	2
3A-125	RAC875_rep_c109228_400	Chr.3A	73.988	0.8881		0	2	2	0	0	0	2	0	2	0	2	2	2	0	0	2	0	2	0	2	2	2	-1	0	0	2	0	0	0	0	2	2	2	2	0	2	0	0	2	2	2	2	0	2
3A-126	Tdurum_contig28518_122	Chr.3A	74.906	0.9438		0	2	2	0	0	0	2	0	2	0	2	2	2	0	0	2	0	2	0	2	2	2	-1	0	0	2	0	0	0	0	2	2	2	2	0	2	0	0	2	2	2	2	0	2
3A-127	BS00077819_51	Chr.3A	75.334	0.4401		0	2	2	0	0	0	2	0	2	0	2	2	2	0	0	2	0	2	0	2	2	2	2	0	0	2	0	0	0	0	2	2	2	2	0	2	0	0	2	2	2	2	0	2
3A-128	BS00041742_51	Chr.3A	75.678	0.6714		0	2	2	0	0	0	2	0	2	0	2	2	2	0	0	2	0	2	0	2	2	2	-1	0	0	2	0	0	0	0	2	2	2	2	0	2	0	0	2	2	2	2	0	2
3A-129	Tdurum_contig34075_98	Chr.3A	76.01	0.723		0	2	2	0	0	0	2	0	2	0	2	2	2	0	0	2	0	2	0	2	2	2	2	0	0	2	0	0	0	0	2	2	2	2	0	2	0	0	2	2	2	-1	0	2
3A-130	BobWhite_c7851_202	Chr.3A	80.133	0.8881		0	2	0	0	0	0	2	0	2	0	2	2	2	0	0	2	0	2	0	2	2	2	2	0	0	2	0	2	2	0	2	2	2	0	0	0	0	2	2	2	2	2	0	0
3A-131	wsnp_Ra_c5454_9660102	Chr.3A	80.708	0.5735		0	2	0	0	0	0	2	0	2	0	2	2	2	0	0	2	0	2	0	2	2	2	2	0	0	2	0	2	2	0	2	2	2	0	0	0	0	2	2	2	2	0	0	0
3A-132	Excalibur_c24354_465	Chr.3A	82.665	0.7256		0	2	2	0	0	0	2	0	2	0	0	2	2	0	0	2	2	2	0	0	2	2	0	0	0	2	0	0	0	0	2	0	2	0	2	2	0	0	2	2	2	2	0	2
3A-133	Kukri_rep_c102151_697	Chr.3A	85.019	0.9432		0	2	2	0	0	0	2	0	2	0	0	2	2	0	0	2	0	2	0	2	2	2	-1	0	0	2	0	0	0	0	2	2	2	0	2	2	0	0	2	2	2	-1	0	2
3A-134	cfa2193	Chr.3A	85.633	0.0007	**	0	0	2	2	2	0	2	2	2	0	2	2	2	0	0	2	2	2	2	0	0	2	2	2	2	0	0	0	0	2	2	2	0	0	2	2	0	2	2	2	2	2	2	2
3A-135	Tdurum_contig15928_135	Chr.3A	86.109	0.8332		0	2	2	0	0	0	2	0	2	0	0	2	2	0	0	2	0	2	0	2	2	2	2	0	0	2	0	0	0	0	2	2	2	0	2	2	0	0	2	2	2	2	0	2
3A-136	GENE-1833_70	Chr.3A	86.794	0.3985		0	2	2	0	0	0	2	0	2	0	2	2	2	0	0	2	0	2	0	2	2	2	2	0	0	2	0	0	0	0	2	2	2	2	2	2	0	0	2	2	2	2	0	2
3A-137	CAP11_c1022_117	Chr.3A	87.314	0.5735		0	2	2	0	0	0	2	0	2	0	2	2	2	0	0	2	0	2	0	2	2	2	2	0	0	2	0	0	0	0	2	2	2	2	2	2	0	0	2	2	2	2	0	2
3A-138	BobWhite_rep_c49306_129	Chr.3A	90.711	0.2924		0	2	0	0	2	0	2	0	2	0	2	2	2	0	0	2	0	2	0	0	2	2	2	0	0	2	0	2	2	0	2	2	2	0	0	0	0	2	2	2	2	0	0	0
3A-139	Tdurum_contig75336_402	Chr.3A	95.302	0.7773		0	2	0	0	2	-1	2	0	2	2	2	2	2	0	2	2	0	2	0	0	2	2	2	0	0	2	0	2	2	0	2	2	2	2	0	0	0	2	2	2	2	0	2	0
3A-140	RAC875_c38975_411	Chr.3A	95.825	0.9438		0	2	0	0	2	0	2	0	2	2	2	2	2	0	0	2	0	2	0	0	2	2	-1	0	0	2	0	2	2	0	2	2	2	2	0	0	0	2	2	2	2	0	2	0
3A-141	wsnp_Ex_c24085_33332723	Chr.3A	106.958	0	**	0	2	0	0	2	0	0	0	2	0	0	2	2	0	0	2	0	2	0	0	0	2	0	0	0	0	0	0	0	0	0	2	2	0	0	0	0	2	2	0	2	0	0	0
3B-001	Tdurum_contig47143_1413	Chr.3B	0	0.0001	**	2	0	0	0	0	-1	0	2	0	0	0	2	2	0	2	0	2	0	2	2	0	2	0	2	0	0	0	0	0	2	0	2	2	0	0	0	0	0	2	0	0	0	0	0
3B-002	Tdurum_contig12008_725	Chr.3B	17.826	0.0059	**	2	2	2	2	2	2	0	0	2	0	0	2	0	0	0	0	0	2	0	0	0	2	-1	2	0	0	0	2	2	0	0	0	2	0	2	2	0	0	0	0	2	0	2	2
3B-003	TA003428-0332	Chr.3B	23.726	0	**	2	2	2	2	2	2	0	0	2	0	0	2	2	0	2	0	0	2	2	0	2	2	2	2	2	2	2	2	2	0	0	0	2	2	2	2	2	2	0	0	2	2	2	2
3B-004	Xcau204	Chr.3B	25.219	0.0784		2	2	2	2	2	2	2	0	2	0	0	2	0	0	2	0	0	2	2	0	0	2	-1	-1	2	0	2	2	2	2	0	0	2	0	2	-1	2	2	2	2	2	2	2	2
3B-005	Excalibur_c1209_983	Chr.3B	26.406	0.0023	**	2	2	0	0	0	-1	2	2	0	0	0	2	2	0	2	0	2	2	2	2	0	2	2	2	0	0	2	0	0	2	2	2	2	2	2	0	0	2	2	2	0	0	0	2
3B-006	D_contig52032_182	Chr.3B	28.096	0.0001	**	2	2	0	0	0	0	2	2	0	0	0	2	2	0	2	0	2	2	2	2	0	2	2	2	0	0	2	2	2	2	2	2	2	2	2	0	0	2	2	2	0	0	0	2
3B-007	wsnp_Ku_c1615_3178276	Chr.3B	30.253	0.0193	*	-1	2	2	2	2	2	0	0	2	0	0	2	2	0	2	0	0	2	2	0	0	2	2	2	2	0	0	2	2	0	0	0	2	2	0	2	2	2	0	0	2	2	2	2
3B-008	RAC875_c13670_62	Chr.3B	30.783	0.1198		2	2	2	2	2	2	0	0	2	0	0	2	0	-1	2	0	0	2	2	0	0	2	2	2	2	0	-1	2	2	0	0	0	2	0	2	2	2	2	0	0	2	2	2	2
3B-009	BS00075934_51	Chr.3B	30.952	0	**	2	2	2	2	2	2	0	0	2	0	-1	2	-1	0	2	0	0	2	2	0	-1	2	2	2	2	-1	-1	2	2	0	0	-1	2	-1	2	2	2	2	-1	0	2	-1	2	2
3B-010	RAC875_rep_c111781_179	Chr.3B	31.305	0.1405		2	2	2	2	2	2	0	0	2	0	0	2	0	0	2	0	0	2	2	0	0	2	2	2	2	0	2	2	2	0	0	0	2	0	2	2	2	2	0	0	2	2	2	2
3B-011	Xcau531	Chr.3B	33.236	0.3246		2	2	2	2	2	2	0	0	2	0	0	2	0	0	2	0	0	2	2	0	0	2	2	2	2	0	2	2	2	0	0	0	2	0	2	2	2	2	0	0	2	0	2	2
3B-012	RFL_Contig3008_1370	Chr.3B	33.614	0.0032	**	2	2	2	2	2	2	0	0	2	0	0	2	-1	0	2	0	0	2	2	0	-1	2	2	2	2	-1	-1	2	2	0	0	0	2	-1	2	2	2	2	0	0	2	-1	2	2
3B-013	Excalibur_rep_c72054_314	Chr.3B	33.987	0.1405		2	2	2	2	2	2	0	0	2	0	0	2	0	0	2	0	0	2	2	0	0	2	2	2	2	0	2	2	2	0	0	0	2	0	2	2	2	2	0	0	2	2	2	2
3B-014	wsnp_Ra_c41135_48426638	Chr.3B	34.344	0.1824		2	2	2	2	2	2	0	0	2	0	0	2	0	0	2	0	0	2	2	0	0	2	2	2	2	0	2	2	2	0	0	0	2	0	2	2	2	2	0	0	2	2	2	2
3B-015	Excalibur_c24750_504	Chr.3B	34.486	0.0001	**	2	2	0	0	0	0	2	2	0	0	0	2	2	0	2	0	2	2	2	2	2	2	2	2	0	2	2	0	0	2	2	2	2	0	2	0	0	2	2	2	0	0	0	2
3B-016	Tdurum_contig11192_373	Chr.3B	34.66	0.2328		2	2	2	2	2	2	0	0	2	0	0	2	0	0	2	0	0	2	2	0	0	2	2	2	2	0	2	2	2	0	0	0	2	0	2	2	2	2	0	0	2	2	2	2
3B-017	BS00079988_51	Chr.3B	34.999	0.2924		2	2	2	2	2	2	0	0	2	0	0	2	0	0	2	0	0	2	2	0	0	2	2	2	2	0	2	2	2	0	0	0	2	0	2	2	2	2	0	0	2	2	2	2
3B-018	BS00067275_51	Chr.3B	35.152	0.2603		2	2	2	2	2	2	0	0	2	0	0	2	0	0	2	0	0	2	2	0	0	2	2	2	2	0	2	2	2	0	0	0	2	0	2	2	2	2	0	0	2	2	2	2
3B-019	barc75	Chr.3B	35.517	0.1594		2	2	2	2	2	2	0	0	2	0	0	2	0	0	2	0	0	2	2	0	2	2	2	2	2	0	2	2	2	0	0	0	2	0	2	2	2	2	0	0	2	2	2	2
3B-020	Xcau112	Chr.3B	36.138	0.1047		2	2	2	2	2	2	2	0	2	0	2	2	0	0	2	0	0	2	2	0	0	2	-1	2	2	0	2	2	2	0	0	0	2	0	2	2	2	2	0	0	2	2	2	2
3B-021	Kukri_rep_c100057_144	Chr.3B	37.709	0.1065		2	2	2	2	2	2	0	0	2	0	0	2	0	0	2	0	0	2	2	0	0	2	2	2	2	0	2	2	2	0	0	0	2	0	2	2	2	2	0	0	2	2	0	2
3B-022	BS00068168_51	Chr.3B	39.208	0.0031	**	2	2	2	2	2	2	0	0	2	0	0	2	2	0	2	0	0	2	2	0	0	2	2	2	2	0	2	2	2	0	0	0	2	2	2	2	2	2	0	0	2	2	2	2
3B-023	Xcau608	Chr.3B	45.256	0.2328		2	2	2	2	2	2	0	0	2	0	0	0	0	0	2	0	0	2	2	2	2	2	2	2	2	0	2	0	0	0	0	0	2	0	2	2	2	2	0	0	2	2	2	2
3B-024	barc102	Chr.3B	49.189	0.8245		-1	2	2	2	2	2	-1	0	2	0	2	0	0	0	-1	-1	0	2	2	2	0	2	2	2	2	0	0	0	0	0	0	0	2	0	-1	2	2	-1	0	0	2	2	2	2
3B-025	BS00064177_51	Chr.3B	50.001	0.2924		2	2	2	2	2	2	0	0	2	0	2	0	0	0	2	0	0	2	2	2	0	2	2	2	2	0	2	0	0	0	0	0	2	0	2	2	2	2	0	0	2	2	2	2
3B-026	BS00018764_51	Chr.3B	50.373	0.2328		2	2	2	2	2	2	0	0	2	0	2	0	0	0	2	0	0	2	2	2	0	2	2	2	2	0	2	0	0	0	0	0	2	0	2	2	2	2	0	0	2	2	2	2
3B-027	BS00090324_51	Chr.3B	51.423	0.3615		2	2	2	2	2	2	0	0	2	0	2	0	0	0	2	0	0	2	2	2	0	2	2	2	2	0	2	0	0	0	0	0	2	0	2	2	2	2	0	0	2	2	2	2
3B-028	Excalibur_c73633_120	Chr.3B	52.118	0.3246		2	2	2	2	2	2	0	0	2	0	2	0	0	0	2	0	0	2	2	2	0	2	2	2	2	0	2	0	0	0	0	0	2	0	2	2	2	2	0	0	2	2	2	2
3B-029	wsnp_CAP11_c232_211960	Chr.3B	53.586	0.1594		2	2	2	2	2	2	0	0	2	0	2	0	0	0	2	0	0	2	2	2	0	2	2	2	2	0	2	0	0	0	0	0	2	2	2	2	2	2	0	0	2	2	2	2
3B-030	BS00011596_51	Chr.3B	55.521	0.4401		2	2	2	2	2	2	0	0	2	0	2	0	0	0	2	0	0	2	2	2	0	2	2	2	2	0	2	0	0	0	0	0	2	2	2	2	2	2	0	0	2	2	2	2
3B-031	ksm130	Chr.3B	55.7	0.5735		2	2	2	2	2	2	0	0	2	0	2	0	0	0	2	0	0	2	2	2	0	2	2	2	2	0	-1	0	0	0	0	0	2	2	2	2	2	2	0	0	2	2	2	2
3B-032	Xcau259	Chr.3B	55.777	0.4817		2	2	2	2	2	2	0	0	2	0	2	0	0	0	2	0	0	2	2	2	0	2	2	2	2	0	2	0	0	0	0	0	2	2	2	2	2	2	0	0	2	2	2	2
3B-033	barc131	Chr.3B	56.606	0.1142		2	2	2	2	2	0	0	0	2	0	2	0	-1	0	2	0	0	2	2	2	0	2	2	2	2	0	2	0	-1	0	2	0	2	2	2	2	2	2	0	0	2	2	2	2
3B-034	bar1039	Chr.3B	58.263	0.0764		2	2	2	2	2	2	0	0	2	0	2	0	2	0	2	0	0	2	2	0	0	2	2	2	2	0	2	0	0	0	0	0	2	2	2	2	2	2	0	0	2	2	2	2
3B-035	Kukri_rep_c75764_261	Chr.3B	58.682	0.0418	*	2	2	2	2	2	2	0	0	2	0	2	0	2	0	2	0	0	2	2	2	0	2	2	2	2	0	2	0	0	0	0	0	2	2	2	2	2	2	0	0	2	2	2	2
3B-036	Tdurum_contig22897_107	Chr.3B	59.306	0.4773		2	2	2	2	2	2	0	0	2	0	2	0	0	0	2	-1	0	2	2	2	0	2	2	2	2	0	2	0	0	0	0	0	2	2	2	2	2	2	0	0	2	-1	2	2
3B-037	GENE-4824_212	Chr.3B	62.35	0.0062	**	2	2	2	2	2	2	0	0	2	0	2	0	0	0	2	0	2	2	2	2	0	2	2	2	2	0	2	2	2	0	0	0	2	2	2	2	2	2	0	0	2	2	2	2
3B-038	BobWhite_c34987_301	Chr.3B	68.729	0.1065		2	2	2	2	2	2	0	2	2	0	2	0	2	0	2	0	0	2	2	2	0	2	2	2	2	0	2	0	0	2	0	0	2	2	2	2	2	2	0	0	2	2	2	2
3B-039	RFL_Contig5_632	Chr.3B	69.499	0.5276		2	2	2	2	2	2	0	2	2	0	2	0	0	0	2	0	0	2	2	2	0	2	2	2	2	0	2	0	0	2	0	0	2	2	2	2	2	2	0	0	2	2	2	2
3B-040	BobWhite_rep_c66224_103	Chr.3B	69.912	0.6232		2	2	2	2	2	2	0	2	2	0	2	0	0	0	2	0	0	2	2	2	0	2	2	2	2	0	2	0	0	2	0	0	2	2	2	2	2	2	0	0	2	2	2	2
3B-041	BobWhite_c38885_377	Chr.3B	70.817	0.8332		2	2	2	2	2	2	0	2	2	0	2	0	0	0	2	0	0	2	2	2	0	2	0	2	2	0	2	0	0	2	0	0	2	2	2	2	2	2	0	0	2	2	2	2
3B-042	BobWhite_c22370_352	Chr.3B	71.177	0.944		2	2	2	2	2	2	0	2	2	0	2	0	0	0	2	0	0	2	2	2	0	2	0	2	2	0	2	0	0	2	0	0	2	2	2	2	2	2	0	0	2	2	2	2
3B-043	BS00064312_51	Chr.3B	73.537	0.7256		2	2	2	2	2	2	0	2	2	0	2	0	0	0	2	0	0	2	2	2	0	2	0	0	2	0	2	0	0	2	0	0	2	2	2	2	2	2	0	0	2	2	2	0
3B-044	GENE-1332_96	Chr.3B	74.668	0.4378		2	2	2	2	2	2	0	2	2	0	2	0	2	0	2	0	0	2	2	2	0	2	0	0	2	0	2	0	0	2	0	0	2	2	2	2	2	2	0	0	2	2	2	0
3B-045	BS00016407_51	Chr.3B	75.823	0.3615		2	2	2	2	2	2	0	2	2	0	2	0	0	0	2	0	0	2	2	2	0	2	0	0	2	0	2	0	0	2	0	0	2	2	2	2	2	2	0	0	2	2	2	0
3B-046	BS00076248_51	Chr.3B	78.627	0.6714		2	2	2	2	2	2	0	2	2	2	2	0	2	0	2	0	0	2	2	2	0	2	-1	0	2	0	2	0	0	0	0	0	2	2	2	2	2	2	0	0	2	2	2	0
3B-047	Tdurum_contig67690_183	Chr.3B	79.446	0.6729		2	2	2	2	2	2	0	2	2	2	2	0	2	0	2	0	0	2	2	2	0	2	0	0	2	0	2	0	0	0	0	0	2	2	2	2	2	2	0	0	2	2	2	0
3B-048	Ra_c1002_1094	Chr.3B	80.634	0.5276		2	2	2	2	2	2	0	2	2	2	2	0	0	0	2	0	0	2	2	2	0	2	0	0	2	0	2	0	0	0	0	0	2	2	2	2	2	2	0	0	2	2	2	0
3B-049	Excalibur_c4744_646	Chr.3B	85.195	0.4817		0	2	2	2	2	2	0	2	2	2	2	0	2	0	2	0	0	2	2	2	0	2	-1	0	2	0	2	0	0	0	0	0	0	2	2	2	2	2	0	0	2	2	2	0
3B-050	IAAV8536	Chr.3B	96.003	0.0025	**	0	2	2	0	2	2	0	0	2	0	2	0	2	0	2	0	0	2	2	2	0	2	0	0	2	0	2	0	0	0	2	0	0	2	2	2	2	2	0	0	0	2	2	0
3B-051	RFL_Contig304_729	Chr.3B	96.136	0.0016	**	0	2	2	0	2	2	0	0	2	0	2	0	2	0	2	0	0	2	2	2	0	2	0	0	2	0	2	0	0	0	2	0	0	2	2	2	2	2	0	0	0	2	2	0
3B-052	gwm376	Chr.3B	96.432	0.0024	**	0	2	2	0	2	2	0	0	2	0	2	0	2	0	2	0	0	2	2	2	0	2	0	0	2	0	2	0	0	-1	2	0	0	2	2	2	2	2	0	0	-1	2	2	0
3B-053	Xcau105	Chr.3B	97.616	0.0002	**	0	2	2	0	2	2	0	0	2	0	2	0	-1	0	2	0	0	2	2	2	0	2	0	0	2	0	2	0	0	0	2	0	0	2	-1	2	-1	2	-1	0	0	2	2	0
3B-054	gwm685	Chr.3B	98.319	0.0003	**	0	2	2	0	2	2	0	0	2	0	2	0	-1	0	2	0	0	2	2	2	0	2	0	0	2	0	2	0	0	0	2	0	0	2	2	2	2	2	0	0	0	2	2	0
3B-055	RAC875_c36859_235	Chr.3B	98.52	0	**	0	2	2	0	2	2	0	0	2	0	2	0	0	0	2	0	0	2	2	2	0	2	0	0	2	0	2	0	0	0	2	0	0	2	2	2	2	2	0	0	0	2	2	0
3B-056	RAC875_c1197_286	Chr.3B	99.002	0	**	0	2	2	0	2	2	0	0	2	0	2	0	0	0	2	0	0	2	2	2	0	2	0	0	2	0	2	0	0	0	2	0	0	2	2	2	2	2	0	0	0	2	2	0
3B-057	barc1111	Chr.3B	99.129	0.0001	**	0	2	2	0	2	2	0	0	2	0	2	0	0	0	2	0	0	2	2	2	0	2	0	0	2	0	2	0	0	0	2	0	0	2	2	2	2	2	0	0	0	2	2	-1
3B-058	Kukri_c5793_1983	Chr.3B	99.254	0.0001	**	0	2	2	0	2	2	0	0	2	0	2	0	0	0	2	0	0	2	2	2	0	2	0	0	2	0	2	0	0	0	2	0	0	2	2	2	2	2	0	0	0	2	2	0
3B-059	RAC875_c55214_932	Chr.3B	99.733	0	**	0	2	2	0	2	2	0	0	2	0	2	0	0	0	2	0	0	2	2	2	0	2	0	0	2	0	2	0	0	0	2	0	0	2	2	2	2	2	0	0	0	2	2	0
3B-060	IAAV1291	Chr.3B	100.217	0	**	0	0	2	0	2	2	0	0	2	0	2	0	0	0	2	0	0	2	2	2	0	2	0	0	2	0	2	0	0	0	2	0	0	2	2	2	2	2	0	0	0	2	2	0
3B-061	GENE-1787_339	Chr.3B	102.591	0.0006	**	0	0	2	0	2	2	0	0	2	0	2	0	0	0	2	0	0	2	2	2	0	2	2	0	2	0	2	0	0	0	2	0	0	2	2	2	2	2	0	0	0	2	2	0
3B-062	cfa2134	Chr.3B	102.691	0.0003	**	0	0	2	0	2	2	0	0	2	0	2	0	0	0	2	0	0	2	2	2	0	2	0	0	2	0	2	0	0	0	2	0	0	2	2	2	2	2	0	0	0	2	2	0
3B-063	barc251	Chr.3B	103.042	0.001	**	0	-1	2	0	2	2	0	-1	2	-1	2	0	0	0	2	2	2	2	2	2	0	-1	0	0	2	0	2	0	0	0	2	0	0	2	2	2	2	2	0	0	0	2	-1	0
3B-064	wsnp_Ex_c57450_59156677	Chr.3B	103.136	0	**	2	2	2	2	2	2	2	2	2	2	2	2	0	2	2	2	0	2	2	2	2	2	2	2	2	2	2	0	0	2	2	2	2	2	2	2	2	2	2	2	2	2	2	2
3B-065	ba1104a	Chr.3B	104.507	0.0002	**	0	-1	2	0	2	2	0	0	2	0	2	0	0	0	0	2	0	2	2	-1	2	2	0	0	2	2	2	0	0	0	2	0	0	2	2	2	2	2	0	0	0	2	2	0
3B-066	BS00064487_51	Chr.3B	104.877	0.0003	**	0	0	2	0	2	2	0	0	2	0	2	0	0	0	2	0	2	2	2	0	0	2	0	0	2	0	2	0	0	0	2	0	0	2	2	2	2	2	0	0	0	2	2	0
3B-067	BobWhite_c13099_755	Chr.3B	105.725	0.001	**	0	0	2	0	2	2	0	0	2	0	2	0	0	0	2	0	2	2	2	0	2	2	0	0	2	2	2	0	0	0	2	0	0	2	2	2	2	2	0	0	0	2	2	0
3B-068	barc1103	Chr.3B	106.078	0.0027	**	0	0	2	0	2	2	0	0	2	0	2	0	0	0	2	0	-1	2	2	0	0	2	0	0	2	2	2	0	0	0	2	0	0	2	2	2	2	2	0	0	0	2	2	0
3B-069	gwm261a	Chr.3B	106.508	0.002	**	0	0	2	0	2	2	0	0	2	0	2	0	0	0	2	0	2	2	2	0	0	2	0	0	2	2	2	0	0	0	2	0	0	2	2	2	2	2	0	0	0	2	2	0
3B-070	wsnp_JD_c9360_10216330	Chr.3B	107.384	0.0016	**	0	0	2	0	2	2	0	0	2	0	2	0	0	0	2	0	2	2	2	0	2	2	0	0	2	2	2	0	0	0	2	0	0	2	2	2	2	2	0	0	0	2	2	0
3B-071	Xcau345	Chr.3B	107.615	0.0023	**	0	0	2	0	2	2	0	0	2	0	2	0	0	0	2	0	2	2	2	0	2	2	0	0	2	2	2	0	0	0	2	0	0	-1	2	2	2	2	0	0	0	2	2	0
3B-072	gwm66	Chr.3B	108.855	0.001	**	0	0	2	0	2	2	0	0	2	0	2	0	0	0	2	0	2	2	2	0	2	2	0	0	2	2	2	0	0	0	2	0	-1	2	2	2	2	0	0	0	0	2	2	0
3B-073	Xcau206	Chr.3B	110.684	0.1013		0	0	2	0	2	2	0	0	2	-1	2	0	0	0	2	2	2	2	2	0	2	2	0	0	2	2	2	2	0	0	2	0	0	2	2	2	2	2	0	0	0	2	2	0
3B-074	Ku_c172_840	Chr.3B	115.201	0.0006	**	0	0	2	0	2	2	0	0	2	0	2	0	0	0	2	0	2	2	2	0	2	2	0	0	0	2	2	0	0	0	0	0	0	2	2	2	2	2	0	0	0	2	2	0
3B-075	BobWhite_c29647_243	Chr.3B	115.703	0.0016	**	0	0	2	0	2	2	0	0	2	0	2	0	0	0	2	0	2	2	2	0	2	2	0	0	0	2	2	0	0	0	0	0	0	2	2	2	2	2	0	0	2	2	2	2
3B-076	RAC875_c15889_109	Chr.3B	118.782	0.0002	**	0	0	2	0	2	2	0	0	2	0	2	0	0	0	2	0	2	2	0	0	2	2	-1	0	0	2	2	0	0	0	0	0	0	2	2	2	2	2	0	0	0	-1	2	2
3B-077	Excalibur_c32708_86	Chr.3B	120.148	0.0003	**	0	0	2	0	2	2	0	0	2	0	2	0	0	0	2	0	2	2	0	0	2	2	0	0	0	2	2	0	0	0	0	0	0	2	2	2	2	2	0	0	0	2	2	2
3B-078	BS00009549_51	Chr.3B	120.786	0.0001	**	0	0	2	0	2	2	0	0	2	0	2	0	0	0	2	0	0	2	0	0	2	2	0	0	0	2	2	0	0	0	0	0	0	2	2	2	2	2	0	0	0	2	2	2
3B-079	Ra_c23717_380	Chr.3B	122.598	0.0003	**	0	0	2	0	2	2	0	0	2	0	2	0	0	0	2	0	0	2	0	0	2	2	0	0	0	2	2	0	0	0	0	0	0	2	2	2	2	2	0	0	0	2	2	2
3B-080	BobWhite_c23305_365	Chr.3B	126.32	0.004	**	0	0	2	0	2	2	0	0	2	0	2	0	0	0	2	0	0	2	2	0	2	2	0	0	0	2	2	0	0	0	0	2	2	2	2	2	2	2	0	0	0	2	0	2
3B-081	WMC679b	Chr.3B	127.662	0.0162	*	0	-1	2	0	2	2	0	0	2	0	2	0	0	0	2	2	0	2	2	0	2	2	0	0	0	2	2	0	0	0	0	2	2	2	2	2	2	2	0	0	0	2	0	2
3B-082	wmc291	Chr.3B	128.437	0.0012	**	0	0	2	0	2	2	0	0	2	0	2	0	0	0	2	2	0	2	2	0	0	2	0	0	0	2	2	0	0	0	0	2	2	2	2	2	2	2	0	0	0	2	0	2
3B-083	Kukri_c64639_120	Chr.3B	128.965	0.0025	**	0	0	2	0	2	2	0	0	2	0	2	0	0	0	2	2	0	2	2	0	2	2	0	0	0	2	2	0	0	0	0	2	2	2	2	2	2	2	0	0	0	2	0	2
3B-084	Kukri_c42669_583	Chr.3B	129.172	0	**	2	0	2	0	2	2	0	2	2	2	2	2	2	2	2	2	2	0	2	2	2	2	2	2	0	2	2	0	0	2	-1	2	2	2	2	2	2	2	2	0	2	2	2	2
3B-085	RFL_Contig679_784	Chr.3B	129.77	0.0025	**	0	0	2	0	2	2	0	0	2	0	2	0	0	0	2	2	0	2	2	0	2	2	0	0	0	2	2	0	0	0	0	2	2	2	2	2	2	2	0	0	0	2	0	2
3B-086	ksm157	Chr.3B	133.673	0.0488	*	0	0	2	0	2	2	0	2	2	0	2	0	0	0	2	2	0	2	2	0	2	2	0	0	0	-1	2	0	0	0	0	2	2	2	2	2	2	2	0	0	0	2	0	2
3B-087	wsnp_JD_c4413_5541190	Chr.3B	133.674	0.0581		0	0	2	0	2	2	0	2	2	0	2	0	0	0	2	2	0	2	2	0	2	2	0	0	0	2	2	0	0	0	0	2	2	2	2	2	2	2	0	0	0	2	0	2
3B-088	Tdurum_contig61601_447	Chr.3B	134.631	0.1065		0	0	2	0	2	2	0	2	2	0	2	0	0	0	2	2	0	2	2	0	2	2	0	0	0	2	2	0	0	0	0	2	2	2	2	2	2	2	0	0	0	2	0	2
3B-089	BS00068556_51	Chr.3B	135.096	0.1405		0	0	2	0	2	2	0	2	2	0	2	0	0	0	2	2	0	2	2	0	2	2	0	0	0	2	2	0	0	0	0	2	2	2	2	2	2	2	0	0	0	2	0	2
3B-090	BS00111144_51	Chr.3B	135.528	0.1594		0	0	2	0	2	2	0	2	2	0	2	0	0	0	2	2	0	2	2	0	2	2	0	0	0	2	2	0	0	0	0	2	2	2	2	2	2	2	0	0	0	2	0	2
3B-091	Xcau494	Chr.3B	136.92	0.4401		0	0	2	0	2	2	0	2	2	0	2	0	0	0	2	2	0	2	2	2	2	2	0	0	0	2	2	0	0	0	0	2	2	2	2	2	2	2	0	0	0	2	0	2
3B-092	gwm181	Chr.3B	138.027	0.0488	*	0	0	2	0	0	2	0	2	0	2	2	0	0	2	2	2	0	2	2	0	2	2	0	2	0	2	2	0	0	0	0	0	0	0	2	2	0	2	0	0	0	2	0	0
3B-093	BS00022861_51	Chr.3B	147.017	0.1824		0	0	2	0	2	2	0	2	0	0	2	0	0	0	2	2	0	2	2	2	0	2	0	0	0	0	2	0	0	0	0	2	2	0	0	2	2	2	0	0	0	2	0	2
3B-094	Kukri_c8099_1522	Chr.3B	156.017	0.6232		0	0	2	0	0	2	0	2	0	0	2	0	0	0	2	2	0	0	2	2	0	2	0	2	0	0	2	0	0	0	0	2	2	0	0	2	2	2	0	0	0	2	0	2
3B-095	Jagger_c4951_122	Chr.3B	156.252	0.6215		0	0	2	0	0	2	0	2	0	0	2	0	0	0	2	2	0	0	2	2	0	2	0	2	0	0	2	0	0	0	-1	2	2	0	0	2	2	2	0	0	0	2	0	2
3B-096	barc77	Chr.3B	157.147	0.3615		0	0	2	0	0	2	0	2	0	0	2	0	0	0	2	2	0	0	2	2	0	2	0	2	0	0	2	0	0	0	0	2	2	0	0	2	2	2	0	0	0	2	0	2
3B-097	wsnp_Ra_c7158_12394405	Chr.3B	157.493	0.5276		0	0	2	0	0	2	0	2	0	0	2	0	0	0	2	2	0	0	2	2	0	2	0	2	0	0	2	0	0	0	0	2	2	0	0	2	2	2	0	0	0	2	0	2
3B-098	Kukri_rep_c68685_795	Chr.3B	158.46	0.6714		0	0	2	0	0	2	0	2	0	0	2	0	0	0	2	2	0	0	2	2	0	2	0	2	0	0	2	0	0	0	0	2	2	0	0	2	2	2	0	0	0	2	0	2
3B-099	BobWhite_c31562_95	Chr.3B	158.914	0.7256		0	0	2	0	0	2	0	2	0	0	2	0	0	0	2	2	0	0	2	2	0	2	0	2	0	0	2	0	0	0	0	2	2	0	0	2	2	2	0	0	0	2	0	2
3B-100	BS00063711_51	Chr.3B	159.507	0.6714		0	0	2	0	0	2	0	2	0	0	2	0	0	0	2	2	0	0	2	2	0	2	0	2	0	0	2	0	0	0	0	2	2	0	0	2	2	2	0	0	0	2	0	2
3B-101	Excalibur_c26349_503	Chr.3B	166.583	0.5276		0	0	2	0	0	2	0	2	0	2	2	0	0	2	2	2	0	0	2	0	0	2	0	2	0	0	2	0	0	0	0	2	0	0	2	2	2	2	0	0	0	2	0	2
3B-102	Xcau354	Chr.3B	168.282	0.3198		0	0	2	0	0	2	0	2	0	2	2	0	0	2	2	2	0	0	2	0	0	2	0	2	0	2	2	0	0	0	0	2	0	0	-1	2	2	2	0	0	0	2	0	2
3B-103	BS00086095_51	Chr.3B	168.897	0.5276		0	0	2	0	0	2	0	2	0	2	2	0	0	2	2	2	0	0	2	0	2	2	0	2	0	2	2	0	0	0	0	2	0	0	2	2	2	2	0	0	0	2	0	2
3B-104	CAP12_c1468_114	Chr.3B	172.546	0.2555		0	0	2	0	0	2	0	2	0	2	2	0	2	2	2	2	0	0	2	0	0	2	0	2	0	0	2	0	0	0	-1	2	0	2	2	2	2	2	0	0	0	2	2	2
3B-105	BobWhite_c45118_495	Chr.3B	181.878	0.5276		0	0	2	0	0	2	0	2	0	2	2	0	0	2	2	2	0	2	2	0	2	2	0	2	0	2	2	0	0	0	0	0	0	0	2	2	0	2	0	0	0	2	0	0
3B-106	BS00065603_51	Chr.3B	182.442	0.6729		0	0	2	0	0	2	0	2	0	2	2	0	0	2	2	2	0	2	2	0	2	2	0	2	0	2	2	0	0	0	0	0	0	0	2	2	0	2	0	0	0	2	0	0
3B-107	RAC875_c12185_1202	Chr.3B	183.005	0.8332		0	0	2	0	0	2	0	2	0	2	2	0	0	2	2	2	0	2	2	0	2	2	0	2	0	2	2	0	0	0	0	0	0	0	2	2	0	2	0	0	0	2	0	0
3B-108	BS00068415_51	Chr.3B	183.178	0.7256		0	0	2	0	0	2	0	2	0	2	2	0	0	2	2	2	0	2	2	0	2	2	0	2	0	2	2	0	0	0	0	0	0	0	2	2	0	2	0	0	0	2	0	0
3B-109	bar346b	Chr.3B	183.978	0.4401		0	0	2	0	0	2	0	2	0	2	2	0	0	2	2	2	0	2	2	0	2	2	0	2	0	0	2	0	0	0	0	0	0	0	2	2	0	2	0	0	0	2	0	0
3B-110	Xcau638	Chr.3B	186.539	0.723		0	0	2	0	0	2	0	2	0	2	2	0	0	2	2	2	0	2	2	0	2	2	0	2	0	2	2	0	0	0	0	0	0	0	2	2	0	2	0	0	0	2	0	0
3B-111	Xcau582	Chr.3B	187.153	0.944		0	0	2	0	0	2	0	2	0	2	2	0	0	2	2	2	0	2	2	0	2	2	0	2	0	2	2	0	0	0	0	0	0	0	2	2	0	2	0	0	0	2	0	0
3B-112	Kukri_rep_c106027_464	Chr.3B	211.196	0	**	2	2	2	0	2	2	0	2	2	2	2	0	0	2	2	2	0	2	2	0	2	2	-1	2	2	2	2	2	2	0	2	0	2	0	2	2	2	2	0	0	0	2	0	0
3D-001	Kukri_rep_c101018_395	Chr.3D	0	0.0288	*	0	0	0	2	0	2	0	0	0	2	2	2	0	2	2	2	0	2	0	2	0	0	2	2	0	0	2	2	2	2	2	2	0	0	2	0	0	0	2	0	2	0	0	0
3D-002	gwm71a	Chr.3D	10.312	0.1531		0	0	0	2	0	0	0	0	0	2	0	2	0	2	0	2	0	2	0	2	0	0	0	2	0	0	0	2	2	2	2	2	0	0	2	0	0	0	0	0	2	0	0	0
3D-003	Xcau532	Chr.3D	12.471	0.4817		0	0	0	2	0	0	0	0	0	2	0	2	0	2	0	2	0	2	0	2	2	0	0	2	0	0	0	2	2	2	2	2	0	0	2	0	0	0	0	0	2	0	0	0
3D-004	ksm170	Chr.3D	13.05	0.29		0	0	0	2	0	0	0	0	0	2	0	2	0	2	0	2	0	2	0	2	0	0	0	2	0	0	0	2	2	2	2	2	0	0	2	0	0	0	0	0	2	0	0	0
3D-005	Excalibur_c11824_103	Chr.3D	13.56	0.3615		0	0	0	2	0	2	0	0	0	2	0	2	0	2	0	2	0	2	0	2	0	0	0	2	0	0	0	2	2	2	2	2	0	0	2	0	0	0	0	0	2	0	0	0
3D-006	Kukri_c11417_585	Chr.3D	15.382	0.1405		0	0	0	2	0	2	0	0	0	2	0	2	0	2	0	2	0	2	0	2	0	0	0	2	0	0	0	2	2	2	2	2	0	0	2	0	0	0	0	0	2	0	2	0
3D-007	BS00065928_51	Chr.3D	23.866	0.5276		0	0	0	2	0	2	0	0	0	2	0	2	2	2	0	2	2	0	0	2	2	0	0	0	0	2	2	2	2	2	2	2	0	2	2	0	0	2	0	0	2	0	2	0
3D-008	BS00004334_51	Chr.3D	23.939	0	**	2	2	2	0	2	-1	0	0	2	2	0	2	2	2	0	2	0	2	0	2	2	2	0	2	0	2	2	0	0	0	2	2	2	0	2	2	0	0	2	0	0	2	0	2
3D-009	gdm72	Chr.3D	34.741	0.003	**	2	0	0	0	2	0	0	0	2	0	0	2	0	2	0	2	2	0	0	2	2	0	0	0	0	2	0	0	0	0	0	2	0	2	2	0	0	0	2	0	2	2	0	0
3D-010	wsnp_BE446462D_Ta_2_3	Chr.3D	35.645	0	**	-1	2	2	2	2	2	0	0	2	2	0	2	0	2	0	2	0	2	0	2	2	2	0	2	0	2	0	2	2	2	2	2	2	2	2	0	0	0	0	0	2	-1	2	2
3D-011	Kukri_c2972_110	Chr.3D	36.659	0	**	2	2	2	2	2	2	0	0	2	2	0	2	2	2	0	2	0	2	0	2	2	2	-1	2	0	2	0	2	2	2	2	2	2	2	2	2	0	0	0	0	2	0	0	2
3D-012	CAP8_c5043_351	Chr.3D	36.885	0	**	2	2	2	2	2	2	0	0	2	2	0	2	2	2	0	2	0	2	0	2	2	2	0	2	0	2	0	2	2	2	2	2	2	2	2	2	0	0	0	0	2	0	2	2
3D-013	ksm47	Chr.3D	37.359	0	**	2	2	2	2	2	0	0	0	2	2	0	2	2	2	0	2	0	2	0	2	2	2	0	2	0	2	0	2	2	2	2	2	2	2	2	2	0	0	0	0	2	0	2	2
3D-014	Kukri_c1183_250	Chr.3D	39.032	0	**	2	2	2	2	2	2	0	0	2	2	0	2	0	2	0	2	0	2	0	2	2	2	-1	2	0	2	0	2	2	2	2	2	2	0	2	2	0	0	0	0	2	0	0	2
3D-015	wsnp_Ra_c17636_26538543	Chr.3D	40.549	0.0031	**	2	0	0	0	2	0	0	0	2	0	0	2	0	0	0	2	2	0	0	2	2	0	0	2	0	2	-1	0	0	0	2	2	0	2	2	0	0	0	0	0	2	2	0	0
3D-016	gwm161	Chr.3D	40.649	0.0001	**	2	2	2	2	2	0	0	0	2	2	0	2	0	2	0	2	0	0	0	2	2	2	0	2	0	2	0	2	2	2	2	2	2	0	2	2	0	0	0	0	2	0	0	2
3D-017	IAAV6851	Chr.3D	41.042	0.0049	**	2	0	0	0	2	0	0	0	2	0	0	2	0	0	0	2	2	0	0	2	2	0	0	2	0	2	-1	0	0	0	2	2	0	2	2	0	0	0	0	0	2	2	0	0
3D-018	BobWhite_rep_c49779_74	Chr.3D	41.55	0.0075	**	2	0	0	0	2	0	0	0	2	0	0	2	0	0	0	2	2	0	0	2	2	0	0	2	0	2	-1	0	0	0	2	2	0	2	2	0	0	0	0	0	2	2	0	0
3D-019	gwm341	Chr.3D	42.123	0.0062	**	2	0	0	0	2	0	0	0	2	0	0	2	0	0	0	2	2	0	0	2	2	0	0	2	0	2	0	0	0	0	2	2	0	2	2	0	0	0	0	0	2	2	0	0
3D-020	GENE-1721_833	Chr.3D	43.798	0.0244	*	2	0	0	0	2	0	0	0	2	0	0	2	0	0	0	2	2	0	0	2	2	0	0	2	0	2	-1	0	0	0	2	2	0	2	2	0	0	0	0	0	2	2	0	0
3D-021	cfd4	Chr.3D	48.157	0.0348	*	2	0	0	0	2	0	0	0	2	0	0	2	0	0	0	2	2	0	0	2	2	0	0	2	0	2	0	0	0	0	0	2	0	2	2	0	0	0	0	0	2	2	0	0
3D-022	RAC875_rep_c69683_702	Chr.3D	48.294	0.0348	*	2	0	0	0	2	0	0	0	2	0	0	2	0	0	0	2	2	0	0	2	2	0	0	2	0	2	-1	0	0	0	0	2	0	2	2	0	0	0	0	0	2	2	0	0
3D-023	Ku_c2845_342	Chr.3D	48.466	0.0581		2	0	0	0	2	0	0	0	2	0	0	2	0	0	0	2	2	0	0	2	2	0	0	2	0	2	0	0	0	0	0	2	0	2	2	0	0	0	0	0	2	2	0	0
3D-024	Xcau177a	Chr.3D	48.64	0.0569		2	0	0	0	2	0	0	0	2	0	0	2	0	0	0	2	2	0	0	2	2	0	-1	2	0	2	0	0	0	0	0	2	0	2	2	0	0	0	0	0	2	2	0	0
3D-025	wmc294	Chr.3D	48.817	0.0913		2	0	0	0	2	0	0	0	2	0	0	2	0	0	0	2	2	0	0	2	2	0	0	2	0	2	0	0	0	0	0	2	0	2	2	0	0	0	0	0	2	2	0	0
3D-026	barc125	Chr.3D	48.927	0.0849		-1	0	-1	0	2	0	0	0	2	0	0	2	0	0	0	2	2	0	0	2	2	0	0	2	0	2	0	0	0	0	0	-1	0	2	2	0	0	0	0	-1	2	2	0	0
3D-027	Ku_c108899_90	Chr.3D	57.018	0.0062	**	2	0	0	0	2	0	0	0	2	0	2	2	0	0	0	2	0	0	0	2	2	0	0	2	0	2	0	0	0	0	0	0	0	2	2	0	0	0	0	0	2	2	0	0
3D-028	tplb0029j24_2118	Chr.3D	58.051	0.0094	**	2	0	0	0	2	0	0	0	2	0	2	2	0	0	0	2	0	0	0	2	0	0	0	2	0	0	0	0	0	0	0	0	0	2	2	0	0	0	0	0	2	2	0	2
3D-029	barc1161	Chr.3D	59.378	0.0296	*	2	0	0	0	2	0	0	0	2	0	2	2	0	0	0	2	0	0	0	2	0	0	0	2	0	0	0	0	0	0	0	0	0	2	2	0	0	0	0	0	2	2	0	2
3D-030	RAC875_c35801_905	Chr.3D	61.609	0.0488	*	2	0	0	0	2	0	0	0	2	0	2	2	0	0	0	2	0	0	0	0	0	0	0	2	0	0	0	0	0	0	0	0	0	2	2	0	0	0	0	0	2	2	0	2
3D-031	gdm28	Chr.3D	62.5	0.1142		2	0	0	0	2	0	0	0	2	0	2	2	0	0	0	2	0	0	0	2	2	0	0	2	0	-1	0	0	0	0	0	0	0	2	2	0	0	0	0	0	2	2	0	0
3D-032	wsnp_Ex_rep_c101732_87042471	Chr.3D	81.745	0	**	2	2	2	0	2	-1	0	0	2	2	2	2	2	2	0	2	2	0	2	2	2	2	-1	2	0	2	0	0	0	0	2	0	2	2	2	2	0	0	2	0	2	2	2	2
3D-033	gdm38	Chr.3D	83.17	0.3615		2	2	2	0	2	0	0	0	2	2	0	0	0	0	0	2	0	2	0	0	0	2	0	2	2	0	0	2	2	0	2	0	2	0	2	2	2	0	0	0	0	0	0	0
3D-034	Kukri_c1458_1705	Chr.3D	84.521	0.4401		2	2	2	0	2	0	0	0	2	2	0	0	0	0	0	2	0	2	0	0	0	2	0	2	2	0	0	2	2	0	2	0	2	0	2	2	2	0	0	0	0	0	0	0
3D-035	Ra_c10378_1677	Chr.3D	84.67	0.29		2	2	2	0	2	0	0	0	2	0	0	0	0	0	0	2	0	2	0	0	0	2	0	2	2	0	-1	2	2	0	2	0	2	0	2	2	2	0	0	0	0	0	0	0
3D-036	Kukri_c16352_687	Chr.3D	85.246	0.2603		2	2	2	0	2	0	0	0	2	0	0	0	0	0	0	2	0	0	0	0	0	2	2	2	2	0	-1	2	2	0	2	0	2	0	2	2	2	0	0	0	0	0	0	0
3D-037	Excalibur_c37296_317	Chr.3D	85.714	0.2603		2	2	2	0	2	0	0	0	2	2	0	0	0	0	0	2	0	0	0	0	0	2	0	2	2	0	0	2	2	0	2	0	2	0	2	2	2	0	0	0	0	0	0	0
3D-038	cfd22	Chr.3D	86.406	0.3198		2	2	2	0	2	0	0	0	2	2	0	-1	0	0	0	2	0	2	0	0	0	2	0	2	2	0	0	2	2	0	2	0	2	0	2	2	2	0	0	0	0	0	0	0
3D-039	IAAV5136	Chr.3D	87.123	0.0288	*	2	0	0	0	2	0	0	0	2	0	0	2	2	0	0	2	0	0	2	0	0	0	0	2	0	0	-1	0	0	0	0	2	0	2	2	0	0	0	2	0	2	-1	0	2
3D-040	Xcau657	Chr.3D	87.529	0.3222		2	2	2	0	2	0	0	0	2	2	0	0	0	0	0	2	0	2	0	0	0	2	0	2	2	0	0	2	2	0	2	0	2	0	2	2	2	0	0	0	0	2	0	0
4A-001	WMC617b	Chr.4A	0	0.033	*	2	0	0	0	2	0	2	2	0	-1	2	2	2	0	0	2	0	0	2	0	0	0	0	0	0	0	2	0	0	0	0	2	0	2	2	0	0	2	0	2	0	0	2	0
4A-002	Kukri_c6221_742	Chr.4A	9.567	0.0006	**	2	0	2	0	2	0	2	2	2	0	2	0	2	0	0	2	0	0	2	2	2	2	2	0	0	2	0	0	0	2	0	2	2	2	2	2	0	2	2	2	0	2	2	0
4A-003	Excalibur_c16353_264	Chr.4A	10.086	0.0006	**	0	0	2	0	2	0	2	2	2	0	2	0	2	0	0	2	0	0	2	2	2	2	2	0	2	2	0	0	0	2	0	2	2	2	2	2	0	2	2	2	0	2	2	0
4A-004	BobWhite_c20514_92	Chr.4A	11.3	0.0001	**	0	0	2	0	2	0	2	2	2	0	2	0	2	0	0	2	0	0	2	2	2	2	2	0	2	2	-1	0	0	2	0	2	2	2	2	2	0	2	2	2	0	2	2	0
4A-005	wsnp_Ku_rep_c76865_75281903	Chr.4A	12.098	0.0031	**	0	0	2	0	2	0	2	2	2	0	2	0	2	0	0	2	0	0	2	2	2	2	2	0	2	2	0	0	0	2	0	2	2	2	2	2	0	2	2	2	0	2	2	0
4A-006	Xcau35	Chr.4A	13.077	0.0348	*	0	0	2	0	2	0	2	2	2	0	2	0	2	0	0	2	0	0	2	2	0	2	-1	0	2	2	0	0	0	2	0	2	2	2	2	2	0	2	2	2	0	2	2	0
4A-007	Xcau195	Chr.4A	13.377	0.0087	**	0	0	2	0	2	0	2	2	2	0	2	0	2	0	0	2	0	0	2	2	2	2	2	0	2	2	0	0	0	2	0	2	2	2	2	2	0	2	2	2	0	2	2	0
4A-008	Ra_c9438_685	Chr.4A	13.545	0.0109	*	0	0	2	0	2	0	2	2	2	0	2	0	2	0	0	2	0	0	2	2	2	2	2	0	2	2	0	0	0	2	0	2	2	2	2	2	0	2	2	2	0	2	2	0
4A-009	wsnp_Ex_rep_c67799_66488792	Chr.4A	13.671	0.0075	**	0	0	2	0	2	0	2	2	2	0	2	0	2	0	0	2	0	0	2	2	2	2	2	0	2	2	-1	0	0	2	0	2	2	2	2	2	0	2	2	2	0	2	2	0
4A-010	Xcau371	Chr.4A	14.068	0.0113	*	0	0	2	0	2	0	2	2	2	0	2	0	2	0	0	2	-1	0	2	2	2	2	2	0	2	2	0	0	0	2	0	2	2	2	2	2	0	2	2	2	0	2	2	0
4A-011	Ex_c63544_226	Chr.4A	14.263	0.014	*	0	0	2	0	2	0	2	2	2	0	2	0	2	0	0	2	0	0	2	2	2	2	2	0	2	2	0	0	0	2	0	2	2	2	2	2	0	2	2	2	0	2	2	0
4A-012	wsnp_Ex_c50586_54818545	Chr.4A	15.07	0.0075	**	2	0	2	0	2	0	2	2	2	0	2	0	2	0	0	2	0	0	2	2	2	2	2	0	2	2	-1	0	0	2	0	2	2	2	2	2	0	2	2	2	0	2	2	0
4A-013	gwm44a	Chr.4A	17.782	0.0348	*	2	0	2	0	2	0	2	2	0	0	2	0	2	0	0	2	0	0	2	0	0	2	2	0	2	2	0	0	0	2	0	2	2	2	2	2	0	2	2	2	0	0	2	0
4A-014	Xcau178b	Chr.4A	18.933	0.0031	**	2	0	2	0	2	0	2	2	0	0	2	0	2	0	0	2	0	0	2	2	2	2	2	0	2	2	0	0	0	2	0	2	2	2	2	2	0	2	2	2	0	0	2	0
4A-015	Xcau577	Chr.4A	19.423	0.0047	**	2	0	2	0	2	0	2	2	0	0	2	0	2	-1	0	2	0	0	2	2	2	2	2	0	2	2	0	0	0	2	0	2	2	2	2	2	0	2	2	2	0	2	2	0
4A-016	barc224	Chr.4A	19.975	0.001	**	2	0	-1	0	2	0	2	2	-1	-1	2	0	2	0	0	2	0	0	2	2	-1	2	2	0	2	2	0	0	0	2	0	-1	2	2	2	2	0	2	2	2	0	0	2	0
4A-017	wsnp_JD_c5620_6774675	Chr.4A	20.138	0.0055	**	2	0	2	0	2	0	2	2	2	0	2	0	2	0	0	2	0	0	2	2	2	2	2	0	2	2	0	0	0	2	0	2	2	2	2	2	0	2	2	2	0	0	2	0
4A-018	Kukri_c16845_303	Chr.4A	20.268	0.004	**	2	0	2	0	2	0	2	2	0	0	2	0	2	0	0	2	0	0	2	2	2	2	2	0	2	2	0	0	0	2	0	2	2	2	2	2	0	2	2	2	0	0	2	0
4A-019	RFL_Contig3671_380	Chr.4A	20.405	0.0016	**	2	0	2	0	2	0	2	2	0	0	2	0	2	0	0	2	0	0	2	2	2	2	2	0	2	2	0	0	0	2	0	2	2	2	2	2	0	2	2	2	0	0	2	0
4A-020	WMC563	Chr.4A	20.68	0.0075	**	2	0	2	0	2	0	2	2	0	0	2	0	2	0	0	-1	0	0	2	2	2	2	2	0	2	2	0	0	0	2	0	2	2	2	2	2	0	2	2	2	0	0	2	0
4A-021	gdm141a	Chr.4A	20.766	0.004	**	2	0	2	0	2	0	2	2	0	0	2	0	2	0	0	2	0	0	2	2	2	2	2	0	2	2	0	0	0	2	0	2	2	2	2	2	0	2	2	2	0	0	2	0
4A-022	cfd56	Chr.4A	20.834	0.0062	**	2	0	2	0	2	0	0	2	0	0	2	0	2	0	0	2	0	0	2	2	2	2	2	0	2	2	0	0	0	2	0	2	2	2	2	2	0	2	2	2	0	0	2	0
4A-023	ba1097a	Chr.4A	20.975	0.0038	**	2	0	2	0	2	0	2	2	0	0	2	0	2	0	0	2	0	0	2	2	2	2	2	0	2	2	0	0	0	2	0	2	2	2	2	2	0	2	2	2	0	0	2	0
4A-024	WMC680a	Chr.4A	21.206	0.0031	**	2	0	2	0	2	0	2	2	0	0	2	0	2	0	0	2	0	0	2	2	2	2	2	0	2	2	0	0	0	2	0	2	2	2	2	2	0	2	2	2	0	0	2	0
4A-025	barc138	Chr.4A	21.748	0.0055	**	2	0	2	0	2	0	2	2	0	0	2	0	2	0	0	-1	-1	0	2	2	2	2	-1	0	2	2	0	0	0	2	0	2	2	2	2	2	0	2	2	2	0	0	2	0
4A-026	wmc89	Chr.4A	22.292	0.002	**	2	0	2	0	2	0	2	2	0	0	2	0	2	0	0	2	0	0	2	2	2	2	2	0	2	2	0	0	0	2	0	2	2	2	2	2	0	2	2	2	0	0	2	2
4A-027	wmc48	Chr.4A	22.758	0.0003	**	2	0	2	0	2	0	2	2	0	0	2	0	2	-1	-1	2	0	0	2	2	2	2	2	0	2	2	0	0	0	2	0	2	2	2	2	2	0	2	2	2	0	0	2	2
4A-028	wmc420	Chr.4A	23.072	0.0049	**	2	0	2	0	2	0	2	2	0	0	2	0	2	0	0	2	0	0	2	2	2	2	2	0	2	2	0	0	0	2	0	2	2	2	2	2	0	2	2	2	0	0	2	2
4A-029	wmc491	Chr.4A	23.741	0.0045	**	2	0	2	0	2	0	2	2	0	0	2	0	2	0	0	2	0	0	2	2	2	2	2	0	2	2	0	0	0	2	0	2	-1	2	2	2	0	2	2	2	0	0	2	2
4A-030	Excalibur_c7846_1203	Chr.4A	24.136	0.004	**	2	0	2	0	2	0	2	2	0	0	2	0	2	0	0	2	0	0	2	2	2	2	2	0	2	2	0	0	0	2	0	2	2	2	2	2	0	2	2	2	0	0	2	2
4A-031	BS00075739_51	Chr.4A	24.619	0.0075	**	2	0	2	0	2	0	2	2	0	0	2	0	2	0	0	2	0	0	2	2	2	2	0	0	2	2	0	0	0	2	0	2	2	2	2	2	0	2	2	2	0	0	2	2
4A-032	Excalibur_rep_c70578_299	Chr.4A	25.323	0.0049	**	2	0	2	0	2	0	2	2	0	0	2	0	2	0	0	2	0	0	2	2	2	2	2	0	2	2	-1	0	0	2	0	2	2	2	2	2	0	2	2	2	0	0	2	2
4A-033	wmc362	Chr.4A	26.037	0.0162	*	2	0	2	0	2	0	2	2	0	0	2	0	2	0	0	2	0	0	2	2	2	2	2	0	2	2	0	0	0	2	0	2	2	2	2	2	0	2	2	2	0	0	2	2
4A-034	GENE-2621_193	Chr.4A	26.926	0.014	*	2	0	2	0	2	0	2	2	0	0	2	0	2	0	0	2	0	0	2	2	2	2	2	0	2	2	0	0	0	2	0	2	2	2	2	2	0	2	2	2	0	0	2	2
4A-035	wsnp_Ku_c13640_21686670	Chr.4A	28.731	0.0339	*	2	0	2	0	2	0	2	2	0	0	2	0	2	0	0	2	0	0	2	2	2	2	-1	0	2	2	0	0	0	2	0	2	2	2	2	2	0	2	2	2	0	0	2	2
4A-036	Kukri_c36190_189	Chr.4A	32.697	0.004	**	2	0	2	0	2	0	2	2	0	0	2	2	2	0	0	2	0	0	2	2	2	0	0	0	2	2	2	0	0	2	0	2	2	2	2	2	0	2	2	2	0	0	2	2
4A-037	BS00012146_51	Chr.4A	33.414	0.0028	**	2	0	2	0	2	0	2	2	0	0	2	2	2	0	0	2	0	0	2	2	2	0	0	0	2	2	-1	0	0	2	0	2	2	2	2	2	0	2	2	2	0	0	2	2
4A-038	WMC617c	Chr.4A	35.968	0.1552		2	0	2	0	2	0	2	2	0	-1	2	2	2	0	0	2	0	0	2	2	2	2	0	0	2	2	2	0	0	2	0	2	2	2	2	2	0	2	2	2	0	0	2	2
4A-039	wsnp_Ra_c1022_2067517	Chr.4A	41.289	0.0296	*	2	0	2	0	2	0	2	0	0	0	2	2	2	0	0	2	0	0	2	2	2	0	0	0	2	2	2	0	0	2	0	2	2	2	2	2	0	2	2	2	0	0	2	2
4A-040	wsnp_Ku_c1205_2398925	Chr.4A	42.703	0.0288	*	2	0	2	0	2	0	2	0	0	0	0	2	2	0	0	2	0	0	2	2	2	0	0	0	2	2	-1	0	0	2	0	2	2	2	2	2	0	2	2	2	0	0	2	2
4A-041	BobWhite_c19919_301	Chr.4A	46.103	0.0288	*	2	0	2	0	2	0	2	0	0	0	0	2	2	0	0	2	0	0	2	2	2	0	-1	0	2	2	-1	0	0	2	0	2	2	2	2	2	0	0	2	2	0	0	0	2
4A-042	Xcau190	Chr.4A	50.859	0.0193	*	2	0	2	0	2	0	2	0	0	0	0	2	2	0	0	2	0	0	2	2	2	0	-1	0	2	2	2	0	0	2	0	2	2	2	2	2	0	0	2	2	0	0	0	2
4A-043	wsnp_Ex_c12812_20324273	Chr.4A	54.639	0.014	*	2	0	2	0	2	0	2	0	0	0	0	2	2	0	0	2	0	0	2	2	2	0	2	0	2	2	2	0	0	2	0	2	2	2	2	2	0	0	2	2	0	0	0	2
4A-044	wsnp_Ex_c11684_18805687	Chr.4A	55.767	0.0244	*	2	0	2	0	2	0	2	0	0	0	0	2	2	0	0	2	0	0	2	2	2	0	2	0	2	2	2	0	0	2	-1	2	2	2	2	2	0	0	2	2	0	0	0	2
4A-045	Jagger_c4331_105	Chr.4A	56.312	0.0418	*	2	0	2	0	2	0	2	0	0	0	0	2	2	0	0	2	0	0	0	2	2	0	2	0	2	2	2	0	0	2	0	2	2	2	2	2	0	0	2	2	0	0	0	2
4A-046	BS00023151_51	Chr.4A	56.731	0.0544		2	0	2	0	2	0	2	0	0	0	0	2	2	0	0	2	0	0	0	2	2	0	-1	0	2	2	-1	0	0	2	-1	2	2	2	2	2	0	0	2	2	0	0	0	2
4A-047	WMC650	Chr.4A	57.042	0.0193	*	2	0	2	0	2	0	2	0	0	0	0	2	2	0	0	2	0	0	0	2	2	0	2	0	2	2	2	0	0	2	0	2	2	2	2	2	0	0	2	2	0	0	0	2
4A-048	BS00021727_51	Chr.4A	57.698	0.0633		2	0	2	0	2	0	2	0	0	0	0	2	2	0	0	-1	0	0	0	2	2	0	-1	0	2	2	-1	0	0	2	-1	2	2	2	2	2	0	0	2	2	0	0	0	2
4A-049	wsnp_Ex_c16175_24620865	Chr.4A	58.127	0.0581		2	0	2	0	2	0	2	0	0	0	0	0	2	0	0	2	0	0	0	2	2	0	2	0	2	2	2	0	0	2	0	2	2	2	2	2	0	0	2	2	0	0	0	2
4A-050	wsnp_Ex_c5470_9657856	Chr.4A	60.379	0.2053		2	0	2	0	2	0	2	0	0	0	0	0	2	0	0	2	0	0	0	2	2	0	2	0	0	2	-1	0	0	2	0	2	2	2	2	2	0	0	2	2	0	0	0	2
4A-051	wsnp_Ku_c4924_8816643	Chr.4A	62.301	0.5235		2	0	2	0	2	0	2	0	0	0	0	0	2	0	0	2	0	0	0	2	2	0	-1	0	0	2	-1	0	0	2	0	2	2	2	2	2	0	0	2	2	0	0	0	2
4A-052	IAAV7132	Chr.4A	63.752	0.3615		2	0	2	0	2	0	2	0	0	0	0	0	2	2	0	2	0	0	0	2	2	0	2	0	0	2	2	0	0	2	0	2	2	2	2	2	0	0	2	2	0	0	0	2
4A-053	barc236	Chr.4A	69.095	0.5716		2	0	2	0	2	0	2	0	0	0	2	0	-1	2	0	2	0	0	0	2	2	0	2	0	2	2	2	0	0	2	0	2	2	2	2	2	0	0	2	0	0	0	-1	2
4A-054	wsnp_Ex_c612_1213451	Chr.4A	70.166	0.8881		2	0	2	0	2	0	0	0	0	0	0	0	2	2	0	2	0	0	0	2	2	0	-1	0	2	2	2	0	0	2	0	2	2	2	2	2	0	0	2	0	0	0	0	2
4A-055	wmc468	Chr.4A	70.612	0.6729		2	0	2	0	2	0	0	0	0	0	0	0	2	2	0	2	0	0	0	2	2	0	2	0	2	2	2	0	0	2	0	2	2	2	2	2	0	0	2	0	0	0	0	2
4A-056	Excalibur_c21964_237	Chr.4A	70.678	0.6729		2	0	2	0	2	-1	0	0	0	0	0	0	2	2	0	2	0	0	0	2	2	0	2	0	2	2	2	0	0	2	0	2	2	2	2	2	0	0	2	0	0	0	0	2
4A-057	gwm637	Chr.4A	71.29	0.8332		2	0	2	0	2	0	0	0	0	0	0	0	2	2	0	2	0	0	0	2	0	0	2	0	2	2	2	0	0	2	0	2	2	2	2	2	0	0	2	0	0	0	0	2
4A-058	wsnp_Ex_c41074_47987860	Chr.4A	72.046	0.8324		2	0	2	0	2	-1	0	0	0	0	0	0	2	2	0	2	0	0	0	2	2	0	2	0	2	2	-1	0	0	2	0	2	2	2	2	2	0	0	2	0	0	0	0	2
4A-059	Kukri_c63460_739	Chr.4A	76.217	0.7243		2	0	2	0	2	-1	0	0	0	0	0	0	2	2	0	2	2	0	0	2	2	0	-1	0	2	2	2	0	0	2	2	2	2	2	2	2	0	0	2	0	0	0	0	2
4A-060	ksm71	Chr.4A	78.657	0.7762		2	0	2	0	2	0	0	0	0	0	0	0	2	2	0	2	2	0	0	2	2	0	2	0	2	-1	-1	0	0	2	2	2	2	0	2	-1	-1	2	2	0	0	0	0	0
4A-061	barc1047	Chr.4A	80.764	0.9438		2	0	2	0	2	0	0	0	0	0	0	0	2	2	0	2	2	0	0	2	2	2	2	0	2	2	2	0	0	0	2	2	2	2	2	2	0	2	2	0	0	0	2	0
4A-062	wmc161	Chr.4A	82.879	0.723		2	0	2	0	2	0	0	0	0	0	0	0	0	2	0	2	2	0	0	2	2	0	2	0	2	2	2	0	0	2	2	2	2	0	2	2	0	2	2	0	0	0	2	0
4A-063	Kukri_c20719_949	Chr.4A	84.338	0.2924		2	0	2	0	2	0	0	0	0	0	0	0	0	2	0	2	2	0	0	2	2	0	0	0	2	2	0	0	0	2	2	2	2	0	2	2	0	2	2	0	0	0	0	0
4A-064	Ku_c2820_1430	Chr.4A	87.93	0.6215		2	2	2	0	2	2	0	0	0	0	0	-1	0	2	2	2	2	2	0	2	2	2	2	0	2	2	2	0	0	0	2	2	2	0	2	2	0	2	2	0	0	0	0	0
4A-065	BS00091752_51	Chr.4A	88.099	0.4795		2	2	2	0	2	2	0	0	0	0	0	2	0	2	2	2	2	2	0	2	2	2	-1	0	2	2	-1	0	0	0	2	2	2	0	2	2	0	2	2	0	0	0	0	0
4A-066	barc343	Chr.4A	90.254	0.8324		2	0	0	0	0	2	0	0	2	2	2	2	2	2	2	0	2	2	2	2	0	2	0	0	2	2	2	0	0	2	2	2	0	0	0	0	0	0	2	0	2	0	2	0
4A-067	Xcau467	Chr.4A	91.305	0.3889		2	2	2	0	2	2	0	0	0	0	0	2	0	2	2	2	-1	2	0	2	2	2	0	0	2	2	2	0	0	0	2	2	0	0	2	2	-1	2	2	0	-1	0	0	0
4A-068	Kukri_c48943_1149	Chr.4A	91.904	0.2328		2	2	2	0	2	2	0	0	0	0	0	2	0	2	2	2	2	2	0	2	2	2	0	0	2	2	2	0	0	0	2	2	0	0	2	2	0	2	2	0	0	0	0	0
4A-069	wsnp_Ex_c2352_4405961	Chr.4A	93.115	0.2924		2	2	2	0	2	2	0	0	0	0	0	2	0	2	2	2	2	2	0	2	2	2	0	0	2	2	2	0	0	0	2	2	0	0	2	2	0	2	2	0	0	0	0	0
4A-070	Excalibur_c11968_204	Chr.4A	98.766	0.8881		2	2	0	0	0	2	0	0	0	2	0	2	2	2	2	0	2	2	0	2	2	2	0	0	2	2	0	0	0	2	2	2	0	0	2	0	0	2	2	0	0	0	0	0
4A-071	Excalibur_s107592_195	Chr.4A	101.634	0.6714		0	2	0	0	0	2	0	0	0	2	0	2	2	2	2	0	2	2	0	2	2	2	0	0	2	2	-1	0	0	2	2	2	0	0	2	0	0	2	2	0	0	0	0	0
4A-072	RAC875_c7978_362	Chr.4A	102.907	0.5276		0	2	0	0	0	2	0	0	0	2	0	2	2	2	2	0	2	2	0	2	2	2	0	0	2	2	0	0	0	2	2	2	0	0	2	0	0	2	2	0	0	0	0	0
4A-073	BS00066809_51	Chr.4A	108.407	0.8324		0	2	0	0	0	2	0	0	2	2	2	2	2	2	2	0	2	2	0	2	2	2	0	0	2	2	-1	0	0	2	2	2	0	0	0	0	0	0	2	0	0	0	0	0
4A-074	BS00067389_51	Chr.4A	109.242	0.7243		0	2	0	0	0	2	0	0	2	2	2	2	2	2	2	0	2	2	0	2	2	2	0	0	2	2	-1	0	0	2	2	2	0	0	0	0	0	0	2	0	0	0	0	0
4A-075	GENE-0439_61	Chr.4A	111.426	0.6729		2	0	2	0	0	2	0	0	2	2	2	2	2	2	2	0	2	2	0	2	2	2	0	0	2	2	0	0	0	2	2	2	0	0	0	2	0	0	2	0	0	0	0	0
4A-076	RAC875_c50665_202	Chr.4A	111.904	0.3615		2	0	0	0	0	2	0	0	2	2	2	2	2	2	2	0	2	2	0	2	2	2	0	0	2	2	0	0	0	2	2	2	0	0	0	0	0	0	2	0	0	0	0	0
4A-077	D_F5XZDLF02G9H4M_286	Chr.4A	112.423	0.6215		2	0	0	0	0	2	0	0	2	2	2	2	2	2	2	0	2	2	0	2	2	2	0	0	2	2	-1	0	0	2	2	2	0	0	0	0	0	0	2	0	0	0	0	0
4A-078	Kukri_c24353_69	Chr.4A	112.622	0.6232		2	0	0	0	0	2	0	0	2	2	2	2	2	2	2	0	2	2	0	2	2	2	0	0	2	2	2	0	0	2	2	2	0	0	0	0	0	0	2	0	0	0	0	0
4A-079	RAC875_c6939_1042	Chr.4A	113.165	0.3246		2	0	0	0	0	2	0	0	2	2	2	2	2	2	2	0	2	2	0	2	2	2	0	0	2	2	2	0	0	2	2	2	0	0	0	0	0	0	2	0	0	0	0	0
4A-080	WMC760	Chr.4A	116.141	0.5276		2	0	0	0	0	2	0	0	2	2	2	2	2	2	2	0	2	2	2	2	2	2	0	0	2	2	2	0	0	2	2	2	0	0	0	0	0	0	2	0	2	0	0	0
4A-081	Excalibur_c14217_1260	Chr.4A	119.28	0.7256		2	0	0	0	0	2	0	0	2	2	2	2	2	2	2	0	2	2	2	2	2	2	0	0	2	2	2	0	0	2	2	2	0	0	0	0	0	0	2	0	2	0	0	0
4A-082	Kukri_c17417_291	Chr.4A	119.38	0.8332		2	0	0	0	0	2	0	0	2	2	2	2	2	2	2	0	2	2	2	2	2	2	0	0	2	2	2	0	0	2	2	2	0	0	0	0	0	0	2	0	2	0	0	0
4A-083	ksm20	Chr.4A	121.261	0.944		2	0	0	0	0	2	0	0	2	2	2	2	2	2	2	0	2	2	2	2	2	2	0	0	2	2	2	0	0	2	2	2	0	0	0	0	0	0	2	0	2	0	0	0
4A-084	BS00062122_51	Chr.4A	121.488	0.8332		2	0	0	0	0	2	0	0	2	2	2	2	2	2	2	0	2	2	2	2	2	2	0	0	2	2	2	0	0	2	2	2	0	0	0	0	0	0	2	0	2	0	0	0
4A-085	CAP8_rep_c3781_99	Chr.4A	122.018	0.8324		2	0	0	0	0	2	0	0	2	2	2	2	2	2	2	0	2	2	2	2	2	2	0	0	2	2	-1	0	0	2	2	2	0	0	0	0	0	0	2	0	2	0	0	0
4A-086	Excalibur_c22896_149	Chr.4A	122.298	0.944		2	0	0	0	0	2	0	0	2	2	2	2	2	2	2	0	2	2	2	2	2	2	0	0	2	2	2	0	0	2	2	2	0	0	0	0	0	0	2	0	2	0	0	0
4A-087	BS00080927_51	Chr.4A	124.152	0.5735		2	0	0	0	0	2	2	0	2	2	2	2	2	2	2	0	2	2	2	2	2	2	0	0	2	2	-1	0	0	2	2	2	0	0	0	0	0	0	2	2	2	0	0	0
4A-088	RAC875_c33109_72	Chr.4A	126.718	0.1824		2	0	0	0	0	2	2	0	2	2	2	2	2	2	2	0	2	2	2	2	2	2	0	0	2	2	2	0	0	2	2	2	0	0	0	0	0	0	2	2	2	0	0	0
4A-089	BobWhite_c8680_918	Chr.4A	127.049	0.1405		2	0	0	0	0	2	2	0	2	2	2	2	2	2	2	0	2	2	2	2	2	2	0	2	2	2	2	0	0	2	2	2	0	0	0	0	0	0	2	2	2	0	0	0
4A-090	Kukri_c13761_379	Chr.4A	127.269	0.1824		2	0	0	0	0	2	2	0	2	2	2	2	2	2	2	0	2	2	2	2	2	2	0	2	2	2	2	0	0	2	2	2	0	0	0	0	0	0	2	2	2	0	0	0
4A-091	WMC722b	Chr.4A	128.258	0.6215		2	0	0	0	0	2	2	0	2	2	2	0	2	2	0	0	2	2	2	2	2	2	0	2	2	2	2	0	0	2	2	2	0	0	0	0	0	0	2	2	2	0	0	-1
4A-092	BobWhite_c20306_111	Chr.4A	131.468	0.0348	*	2	0	0	0	0	2	2	0	2	2	2	2	2	2	2	0	2	2	2	2	2	2	0	2	2	2	-1	0	0	2	2	2	0	0	0	0	0	0	2	2	2	0	2	0
4A-093	cfd30	Chr.4A	132.412	0.0109	*	2	0	0	0	0	2	2	0	2	2	2	2	2	2	2	0	2	2	2	2	2	2	0	2	2	2	2	0	0	2	2	2	0	0	0	0	0	0	2	2	2	0	-1	0
4A-094	RAC875_c43124_345	Chr.4A	138.853	0.0005	**	2	0	0	0	2	2	2	0	2	2	2	2	2	2	2	0	2	2	2	2	2	2	0	2	0	2	-1	0	0	2	2	2	2	0	0	0	2	0	2	2	2	0	2	0
4A-095	GENE-4606_407	Chr.4A	139.691	0.0003	**	2	0	0	0	0	2	2	0	2	2	2	2	2	2	2	0	2	2	2	2	2	2	0	2	0	2	2	0	0	2	2	2	2	0	0	0	2	0	2	2	2	0	2	0
4A-096	gwm160	Chr.4A	139.712	0.0004	**	2	0	0	0	0	2	2	0	2	2	2	2	2	2	2	0	2	2	2	2	-1	2	0	2	0	2	2	0	0	2	2	2	2	0	0	0	2	0	2	2	2	0	2	0
4A-097	RAC875_rep_c117027_577	Chr.4A	140.445	0.0003	**	2	0	0	0	2	2	2	0	2	2	2	2	2	2	2	0	2	2	2	2	2	2	0	2	0	2	0	0	0	2	2	2	2	0	0	0	2	0	2	2	2	0	2	0
4A-098	Xcau217	Chr.4A	140.915	0.0004	**	2	0	0	0	2	2	2	0	2	2	2	2	2	2	2	0	2	2	2	2	2	2	0	2	0	2	2	0	0	2	2	2	2	0	0	0	2	0	2	2	2	0	2	0
4A-099	Excalibur_c6050_323	Chr.4A	141.234	0.0002	**	2	0	0	0	2	2	2	0	2	2	2	2	2	2	2	0	2	2	2	2	2	2	2	2	0	2	2	0	0	2	2	2	2	0	0	0	2	0	2	2	2	0	2	0
4A-100	barc327	Chr.4A	141.775	0.0001	**	2	0	0	0	2	2	2	0	2	2	2	2	2	2	2	0	2	2	2	2	2	2	0	2	0	2	2	0	0	2	2	2	2	0	0	0	2	0	2	2	2	0	2	0
4A-101	Kukri_c81845_114	Chr.4A	146.136	0	**	2	2	0	2	2	2	2	0	2	2	2	2	2	2	2	0	2	2	2	2	2	2	-1	2	2	2	2	0	0	2	2	2	0	2	2	0	0	0	2	2	2	0	2	2
4A-102	WMC722a	Chr.4A	151.193	0	**	2	0	0	0	2	2	2	2	2	2	2	2	2	2	2	0	2	0	2	2	2	2	0	2	0	2	2	2	0	2	0	2	2	0	0	0	2	2	2	2	2	0	2	-1
4A-103	WMC776	Chr.4A	151.572	0	**	2	-1	0	0	2	2	2	2	-1	2	2	2	2	2	2	0	2	0	2	2	2	2	0	2	0	2	2	0	0	2	0	2	2	0	0	0	2	0	2	2	2	0	2	0
4A-104	BobWhite_c20531_248	Chr.4A	151.837	0	**	2	0	0	0	2	2	2	2	2	2	2	2	2	2	2	0	2	0	2	2	2	2	0	2	0	2	2	0	0	2	0	2	2	0	0	0	2	0	2	2	2	0	2	0
4A-105	barc52	Chr.4A	155.382	0.0041	**	2	0	0	0	2	2	-1	2	2	2	2	2	2	2	2	0	2	0	2	2	-1	-1	0	2	0	2	0	0	0	2	0	2	2	0	0	0	2	0	2	0	2	0	2	0
4A-106	gwm350a	Chr.4A	155.534	0.0031	**	2	0	0	0	2	2	0	2	2	2	2	2	2	2	2	0	2	0	2	2	0	2	0	2	0	2	0	0	0	2	0	2	2	0	0	0	2	0	2	0	2	0	2	0
4A-107	wmc313	Chr.4A	155.842	0.002	**	2	0	0	0	2	2	0	2	2	2	2	2	2	2	2	0	2	0	2	2	2	2	0	2	0	2	0	0	0	2	0	2	2	0	0	0	2	0	2	0	2	0	2	0
4A-108	BobWhite_c25163_178	Chr.4A	156.408	0.0016	**	2	0	0	0	2	2	0	2	2	2	2	2	2	2	2	0	2	0	2	2	2	2	0	2	0	2	0	0	0	2	0	2	2	0	0	0	2	0	2	0	2	0	2	0
4A-109	WMC646b	Chr.4A	156.721	0.0006	**	2	0	0	0	2	2	0	2	2	2	2	2	2	2	2	0	2	0	2	2	2	2	0	2	0	2	0	0	0	2	0	2	2	0	0	0	2	0	2	0	2	0	2	2
4A-110	IAAV2678	Chr.4A	157.318	0	**	2	0	0	0	2	2	0	2	2	2	2	2	2	2	2	0	2	0	2	2	2	2	2	2	0	2	2	0	0	2	0	2	2	0	0	0	2	0	2	0	2	0	2	0
4A-111	Tdurum_contig42019_1714	Chr.4A	168.981	0	**	2	0	2	0	2	2	2	2	2	2	2	2	2	2	2	-1	2	2	2	2	2	2	2	2	0	2	2	0	0	2	-1	2	2	0	0	2	2	2	2	2	2	2	2	0
4B-001	BS00056495_51	Chr.4B	0	0.0136	*	0	2	0	0	2	0	0	0	2	0	2	2	2	0	0	0	0	2	2	0	2	2	0	0	0	2	0	0	0	2	0	0	2	2	0	0	0	2	0	0	0	0	2	0
4B-002	wsnp_Ku_c12399_20037334	Chr.4B	2.085	0.0007	**	0	2	0	0	2	0	0	0	2	0	2	2	2	0	0	0	0	2	2	0	2	2	0	0	0	2	0	0	0	2	0	0	2	0	0	0	0	2	0	0	0	0	2	0
4B-003	Tdurum_contig81460_347	Chr.4B	2.588	0.0006	**	0	2	0	0	2	0	0	0	2	0	2	2	2	0	0	-1	0	2	2	0	2	2	0	0	0	2	-1	0	0	2	0	0	2	0	0	0	0	2	0	0	0	0	2	0
4B-004	RAC875_c86104_111	Chr.4B	2.839	0.0009	**	0	2	0	0	2	0	0	0	2	0	2	2	2	0	0	0	0	2	2	0	2	2	0	0	0	2	-1	0	0	2	0	0	2	0	0	0	0	2	0	0	0	-1	2	0
4B-005	BS00065696_51	Chr.4B	4.324	0.0002	**	0	2	0	0	2	0	0	0	2	0	2	2	2	0	0	0	0	2	2	0	2	2	0	0	0	2	0	0	0	2	-1	0	2	0	0	0	0	2	0	0	0	0	2	0
4B-006	BS00067775_51	Chr.4B	4.623	0.0006	**	0	2	0	0	2	0	0	0	2	0	2	2	2	0	0	0	0	2	2	0	2	2	0	0	0	2	0	0	0	2	2	0	2	0	0	0	0	2	0	0	0	0	2	0
4B-007	RAC875_c24030_136	Chr.4B	4.871	0.0004	**	0	2	0	0	2	0	0	0	2	0	2	2	2	0	0	0	0	2	2	0	2	2	0	0	0	2	-1	0	0	2	2	0	2	0	0	0	0	2	0	0	0	0	2	0
4B-008	BS00063011_51	Chr.4B	5.119	0.0008	**	0	2	0	0	2	0	0	0	2	0	2	2	2	0	0	-1	0	2	2	0	2	2	0	0	0	2	-1	0	0	2	-1	0	2	0	0	0	0	2	0	0	0	0	2	0
4B-009	BS00095028_51	Chr.4B	5.367	0.0012	**	0	2	0	0	2	0	0	0	2	0	2	2	2	0	0	0	0	2	2	0	2	2	0	0	0	2	-1	0	0	2	2	0	2	0	0	0	0	2	0	0	0	0	2	0
4B-010	wmc68	Chr.4B	6.632	0.0007	**	0	2	0	0	2	0	0	0	2	0	2	2	2	0	0	0	0	2	2	0	0	2	0	0	0	2	0	0	0	2	2	0	2	0	0	0	0	2	0	0	0	0	2	0
4B-011	wsnp_Ex_c17561_26284882	Chr.4B	10.924	0	**	0	2	0	0	2	0	0	0	2	0	0	2	2	0	0	0	0	2	2	0	2	2	2	0	0	2	0	0	0	2	2	0	2	0	0	0	0	2	0	0	0	0	2	0
4B-012	Excalibur_c20863_318	Chr.4B	12.189	0	**	0	2	2	0	2	0	0	0	0	0	0	2	2	0	0	0	0	2	2	0	2	2	2	0	0	2	0	0	0	2	2	0	2	0	0	2	0	2	2	0	0	0	2	0
4B-013	wmc141	Chr.4B	13.199	0.0001	**	0	2	2	0	2	2	0	0	0	0	0	2	2	0	2	0	0	2	2	0	2	2	2	0	0	2	0	0	0	2	2	0	2	0	0	2	0	2	2	0	0	0	2	0
4B-014	RAC875_c10850_316	Chr.4B	18.454	0.0113	*	2	2	2	0	2	2	0	0	0	0	0	2	2	0	2	0	0	2	2	0	2	2	2	0	0	2	-1	0	0	2	2	0	2	0	0	2	0	2	2	0	0	2	2	0
4B-015	BS00010115_51	Chr.4B	19.471	0.0244	*	2	2	2	0	2	2	0	0	0	0	0	2	2	0	2	0	2	2	2	0	2	2	2	2	0	2	-1	0	0	2	2	0	2	0	0	2	0	2	2	0	0	2	2	0
4B-016	Kukri_c17900_446	Chr.4B	20.736	0.0348	*	2	2	2	0	2	2	0	0	0	0	0	2	2	0	2	0	2	2	2	0	2	2	2	2	0	2	-1	0	0	2	2	0	2	0	0	2	0	2	2	0	0	2	2	0
4B-017	BS00022431_51	Chr.4B	22.27	0.1552		2	2	2	0	2	2	0	0	0	0	0	2	2	0	2	0	2	2	2	0	2	2	-1	2	0	2	-1	2	2	2	2	0	2	0	0	2	0	2	2	0	0	2	2	2
4B-018	Kukri_c52413_282	Chr.4B	23.54	0.0488	*	2	2	2	0	2	2	0	0	0	0	0	2	2	0	2	0	2	2	2	0	2	2	2	2	0	2	-1	0	0	2	2	0	2	0	0	2	0	2	2	0	0	2	2	2
4B-019	BS00011510_51	Chr.4B	40.113	0	**	2	2	2	0	2	2	0	0	2	2	0	2	2	2	2	2	2	2	2	2	2	2	2	2	0	2	0	0	0	2	2	0	2	2	0	2	0	2	2	0	0	2	2	2
4B-020	BobWhite_c20051_53	Chr.4B	45.943	0.0001	**	2	2	2	0	2	2	0	0	2	2	0	2	0	2	2	2	0	2	2	2	2	2	2	2	0	2	-1	2	2	0	-1	0	2	2	0	2	0	2	0	0	2	-1	0	2
4B-021	Excalibur_c24115_858	Chr.4B	50.56	0	**	2	2	2	0	2	2	0	0	2	2	0	2	2	2	2	2	2	2	2	2	2	2	2	2	0	2	0	2	2	2	2	0	2	2	0	2	0	2	2	0	0	2	2	2
4B-022	wsnp_BF482960B_Ta_1_4	Chr.4B	51.311	0	**	2	2	2	0	2	2	0	0	2	2	0	2	2	2	2	2	2	2	2	2	2	2	2	2	0	2	0	2	2	2	2	0	2	2	0	2	0	2	2	0	2	2	2	2
4B-023	BS00011338_51	Chr.4B	67.322	0.2328		2	2	2	0	0	2	0	0	0	0	0	2	2	2	2	0	2	2	2	0	2	2	2	2	0	2	0	2	2	2	2	0	2	0	0	2	0	2	2	0	2	2	2	2
4B-024	Rht1	Chr.4B	69.119	0.1105		2	2	2	-1	0	2	0	0	-1	0	0	2	2	2	2	0	2	2	2	0	2	2	2	2	0	-1	0	2	-1	2	2	0	2	0	0	2	0	2	2	0	2	2	2	2
4B-025	BobWhite_c30756_256	Chr.4B	70.653	0.1065		2	2	2	0	0	2	0	0	0	0	0	2	2	2	2	0	2	2	2	0	2	2	2	2	0	2	0	2	2	2	2	0	0	0	0	2	0	2	2	0	2	2	2	2
4B-026	BS00084904_51	Chr.4B	71.151	0.0581		2	2	2	0	0	2	0	0	0	0	0	2	2	2	2	0	2	2	2	0	2	2	2	2	0	2	0	2	2	2	2	0	0	0	0	2	0	2	2	0	2	2	2	2
4B-027	Excalibur_c52517_464	Chr.4B	72.677	0.0581		2	2	2	0	0	2	0	0	0	0	0	2	2	2	2	0	2	2	2	0	2	2	2	2	0	2	0	2	2	0	2	0	0	0	0	2	0	2	0	0	2	2	2	2
4B-028	BS00026143_51	Chr.4B	72.925	0.0418	*	2	2	2	0	0	2	0	0	0	0	0	2	2	2	2	0	2	2	2	0	2	2	2	2	0	2	0	2	2	0	2	0	0	0	0	2	0	2	0	0	2	2	2	2
4B-029	barc199	Chr.4B	73.932	0.0187	*	2	2	2	0	0	2	0	0	0	0	0	2	2	2	2	0	2	2	2	0	2	2	2	2	0	2	0	2	2	0	2	0	0	0	0	2	0	0	0	0	2	2	2	2
4B-030	barc340	Chr.4B	76.723	0.0237	*	2	0	2	0	0	2	0	0	0	0	0	2	2	2	2	0	0	2	2	0	2	2	2	2	0	2	0	2	2	0	2	0	0	0	0	2	0	2	0	0	2	2	2	2
4B-031	Kukri_c61940_259	Chr.4B	78.063	0.0206	*	2	0	2	0	0	2	0	0	0	0	0	2	2	2	2	0	0	2	2	0	2	2	2	2	0	2	0	2	2	0	2	0	0	0	0	2	0	2	0	0	2	2	2	2
4B-032	Xcau178a	Chr.4B	79.328	0.0673		2	0	2	0	0	2	0	0	0	0	0	2	2	2	2	0	0	2	2	0	2	2	2	2	0	2	0	2	2	0	2	0	0	0	0	2	0	2	0	0	2	2	2	2
4B-033	barc1133	Chr.4B	80.854	0.2089		2	0	2	0	0	2	0	0	0	0	0	2	2	2	2	0	0	2	2	0	2	2	2	2	0	2	0	2	2	0	2	0	0	0	0	2	0	2	0	0	2	2	2	2
4B-034	Xcau506	Chr.4B	85.741	0.3246		2	0	2	0	0	2	0	0	0	0	0	2	2	2	2	0	0	2	2	0	2	2	0	2	0	2	0	2	2	0	2	0	0	0	0	2	0	2	0	0	2	2	2	2
4B-035	barc227	Chr.4B	96.637	0.2031		2	0	2	0	2	2	0	0	2	2	0	2	2	2	2	0	0	2	2	0	0	2	2	2	2	2	0	0	2	0	2	0	0	0	0	2	0	2	0	0	2	0	2	0
4B-036	Excalibur_c12491_220	Chr.4B	101.301	0.0418	*	2	0	2	0	0	2	0	0	0	0	0	2	2	2	2	0	0	2	2	0	2	2	2	2	2	2	0	2	2	0	2	0	0	0	0	2	0	2	0	0	2	0	2	2
4B-037	IAAV4665	Chr.4B	101.549	0.0244	*	2	0	2	0	0	2	0	0	0	0	0	2	2	2	2	0	0	2	2	0	2	2	2	2	0	2	0	2	2	0	2	0	0	0	0	2	0	2	0	0	2	0	2	2
4B-038	ksm132b	Chr.4B	102.047	0.0296	*	2	0	2	0	0	2	0	0	0	0	0	2	2	2	2	0	0	2	2	0	2	2	2	2	0	2	0	2	2	0	2	0	0	0	0	2	0	2	0	0	2	0	2	2
4B-039	Xcau597	Chr.4B	103.057	0.1552		2	0	2	0	0	2	-1	0	0	0	0	2	2	2	2	0	0	2	2	0	-1	2	2	2	2	2	0	2	2	0	2	0	0	-1	0	2	0	2	0	0	2	2	2	2
4B-040	Xcau573	Chr.4B	105.12	0.1198		2	0	2	0	0	2	0	0	0	0	0	2	2	2	2	0	0	2	2	0	2	2	2	2	2	2	2	2	2	0	2	0	0	0	0	2	0	2	0	0	-1	2	2	2
4B-041	gwm819b	Chr.4B	107.181	0.3222		2	0	2	0	0	2	0	0	0	0	0	2	2	2	2	0	0	2	2	0	2	2	2	2	2	2	2	2	0	0	2	0	0	0	0	2	0	2	0	0	2	2	2	2
4B-042	WMC551	Chr.4B	109.683	0.1758		2	0	2	0	0	2	-1	0	0	0	0	2	2	2	2	0	0	2	2	0	2	2	2	2	2	2	2	2	2	0	2	0	0	0	0	2	0	2	0	0	2	0	2	2
4B-043	RAC875_c66923_110	Chr.4B	110.271	0.1065		2	0	2	0	0	2	0	0	0	0	0	2	2	2	2	0	0	2	2	0	2	2	2	2	2	2	2	2	2	0	2	0	0	0	0	2	0	2	0	0	2	0	2	2
4B-044	Excalibur_c51845_186	Chr.4B	111.022	0.066		2	0	2	0	0	2	0	0	0	0	0	2	2	2	2	0	0	2	2	0	2	2	2	2	2	2	2	2	2	0	2	0	0	-1	0	2	0	2	0	0	2	0	2	2
4B-045	RAC875_c9994_887	Chr.4B	112.029	0.1216		2	0	2	0	0	2	0	0	0	0	0	2	2	2	2	0	0	2	2	0	2	2	2	2	2	2	2	2	2	0	2	0	0	0	0	2	0	2	0	0	2	0	2	2
4B-046	WMC692	Chr.4B	112.527	0.1405		2	0	2	0	0	2	0	0	0	0	0	2	2	2	2	0	0	2	2	0	2	2	2	2	2	2	2	2	2	0	2	0	0	0	0	2	0	2	0	0	2	0	2	2
4B-047	BS00063008_51	Chr.4B	114.583	0.5276		0	0	2	0	0	2	0	0	0	0	0	2	2	2	2	0	0	2	2	0	2	2	2	2	2	2	2	2	2	0	2	0	0	0	0	2	0	2	0	0	2	0	2	2
4B-048	PK42	Chr.4B	115.081	0.3985		0	0	2	0	0	2	0	0	0	0	0	2	2	2	2	0	0	2	2	0	0	2	2	2	2	2	2	2	2	0	2	0	0	0	0	2	0	2	0	0	2	0	2	2
4B-049	Xcau65	Chr.4B	115.329	0.3592		0	0	2	0	0	2	0	0	0	0	0	2	2	2	2	0	0	2	2	0	2	2	-1	2	2	2	2	2	2	0	2	0	0	0	0	2	0	2	0	0	2	0	2	2
4B-050	CAP12_c2983_140	Chr.4B	115.828	0.4401		0	0	2	0	0	2	0	0	0	0	0	2	2	2	2	0	0	2	2	0	2	2	2	2	2	2	2	2	2	0	2	0	0	0	0	2	0	2	0	0	2	0	2	2
4B-051	BobWhite_c40424_143	Chr.4B	116.326	0.2924		0	0	0	0	0	2	0	0	0	0	0	2	2	2	2	0	0	2	2	0	2	2	2	2	2	2	2	2	2	0	2	0	0	0	0	0	0	2	0	0	2	0	2	2
4B-052	BobWhite_c27751_206	Chr.4B	117.333	0.6232		0	0	0	0	0	2	2	0	0	0	0	2	2	2	2	0	0	2	2	0	2	2	2	2	2	2	2	2	2	0	2	0	0	0	0	0	0	2	0	2	2	0	2	2
4B-053	WMC652	Chr.4B	118.084	0.3592		0	0	-1	0	0	2	2	0	0	0	0	2	2	2	2	0	0	2	2	0	2	2	2	2	2	2	2	2	2	0	2	0	0	0	0	0	0	2	0	2	2	0	0	0
4B-054	gpw311	Chr.4B	119.961	0.887		0	0	0	0	0	2	2	0	0	0	0	2	2	2	2	2	0	2	2	0	2	2	2	2	2	2	2	2	2	0	2	0	-1	0	0	0	0	2	0	2	2	0	2	2
4B-055	gpw7390	Chr.4B	120.758	0.5697		0	0	0	0	0	2	2	0	0	0	0	2	2	2	2	0	0	2	2	0	2	2	2	2	2	2	2	2	2	0	2	0	-1	0	0	0	0	0	0	2	2	0	2	2
4B-056	IAAV5323	Chr.4B	122.95	0.944		0	0	0	0	0	2	2	0	0	0	0	2	2	2	2	0	0	2	2	0	2	2	2	2	2	2	2	2	2	0	2	0	2	0	0	0	0	2	0	2	2	0	2	2
4B-057	JD_c11606_1380	Chr.4B	123.198	0.8881		0	0	0	0	0	2	2	0	0	0	0	2	2	2	2	0	0	2	2	0	2	2	2	2	2	2	2	2	2	0	2	0	2	0	0	0	0	2	0	2	2	0	2	2
4B-058	Ra_c5508_706	Chr.4B	123.474	0.9438		0	0	0	0	0	2	2	0	0	0	0	2	2	2	2	0	0	2	2	0	2	2	-1	2	2	2	2	2	2	0	2	0	2	0	0	0	0	2	0	2	2	-1	2	2
4B-059	wsnp_Ku_c12503_20174234	Chr.4B	125.768	0.3246		0	0	0	0	0	2	2	2	0	0	0	2	2	2	2	0	0	2	2	0	2	2	0	2	2	2	2	2	2	0	2	0	2	0	0	0	0	2	0	2	2	0	2	2
4B-060	BS00012006_51	Chr.4B	126.016	0.2053		0	0	0	0	0	2	2	2	0	0	0	2	2	2	2	0	0	2	2	0	2	2	0	2	2	2	2	2	2	0	2	0	2	0	0	0	0	2	0	2	2	0	2	2
4B-061	Ex_c45493_761	Chr.4B	130.901	0.0094	**	0	0	0	0	0	2	2	2	0	0	0	2	2	2	2	0	2	2	2	0	2	2	0	0	2	2	2	2	2	0	2	0	2	2	0	0	2	2	2	2	2	0	2	2
4B-062	RFL_Contig5341_816	Chr.4B	131.422	0.0031	**	0	0	0	0	0	2	2	2	0	0	2	2	2	2	2	0	2	2	2	0	2	2	-1	0	2	2	2	2	2	0	2	0	2	2	0	0	2	2	2	2	2	0	2	2
4B-063	Kukri_c44559_429	Chr.4B	138.035	0.0047	**	0	0	0	0	0	2	2	2	0	0	2	2	2	2	2	0	2	2	2	0	2	2	-1	0	2	2	-1	2	2	0	2	2	2	2	0	0	2	2	2	2	2	0	2	2
4B-064	GENE-2826_325	Chr.4B	138.296	0.0049	**	0	0	0	0	0	2	2	2	0	0	2	2	2	2	2	0	2	2	2	0	2	2	2	0	2	2	-1	2	2	0	2	2	2	2	0	0	2	2	2	2	2	0	2	2
4B-065	Kukri_c6879_252	Chr.4B	140.426	0.1065		0	0	0	0	0	2	2	2	0	0	2	2	2	2	2	0	2	2	2	0	2	2	0	0	0	2	0	2	2	0	2	2	2	2	0	0	2	2	2	2	0	0	2	2
4B-066	wmc125	Chr.4B	142.487	0.7751		0	0	0	0	0	2	2	2	0	0	2	2	2	2	2	0	2	2	2	0	2	2	0	0	0	2	0	2	2	0	2	2	-1	2	0	0	2	0	2	2	0	0	2	2
4B-067	Kukri_c93922_206	Chr.4B	144.43	0.0749		0	0	0	0	0	2	2	2	0	0	2	2	2	2	2	0	2	2	2	0	2	2	-1	0	0	2	-1	2	2	0	2	2	2	2	0	0	2	2	2	2	0	0	2	2
4B-068	BS00023204_51	Chr.4B	146.341	0.2555		0	0	0	0	0	2	2	2	0	0	2	0	2	2	2	0	2	2	2	0	2	2	-1	0	0	2	-1	2	2	0	2	2	2	2	0	0	2	2	2	2	0	0	2	2
4B-069	BS00040517_51	Chr.4B	146.602	0.2053		0	0	0	0	0	2	2	2	0	0	2	0	2	2	2	0	2	2	2	0	2	2	0	0	0	2	0	2	2	0	2	2	2	2	0	0	2	2	2	2	0	0	2	2
4B-070	Kukri_c26905_392	Chr.4B	149.481	0.3985		0	0	0	0	0	2	2	2	0	0	2	0	2	2	2	0	2	2	2	0	2	2	0	0	0	2	0	0	0	0	2	2	2	2	0	0	2	2	2	2	0	0	2	2
4B-071	IAAV7394	Chr.4B	149.729	0.2235		0	0	0	0	0	2	2	2	0	0	2	0	2	2	2	0	2	2	2	0	2	2	-1	0	0	2	-1	0	0	0	2	2	2	2	0	0	2	2	2	2	0	0	2	2
4B-072	wsnp_BE403378B_Ta_2_1	Chr.4B	150.491	0.2579		0	0	0	0	0	2	2	2	0	0	2	0	2	2	2	0	2	2	2	0	2	0	-1	0	0	2	-1	0	0	0	2	2	2	2	0	0	2	2	2	2	0	2	2	2
4B-073	BS00100738_51	Chr.4B	151.242	0.5256		0	0	0	0	0	-1	2	2	0	0	2	0	2	0	2	0	2	2	2	0	2	0	0	0	0	2	0	0	0	0	2	2	2	2	0	0	2	2	2	2	0	2	2	2
4B-074	Tdurum_contig10302_187	Chr.4B	151.74	0.29		0	0	0	0	0	2	2	2	0	0	2	0	2	0	2	0	2	2	2	0	2	0	-1	0	0	2	0	0	0	0	2	2	2	2	0	0	2	2	2	2	0	2	2	2
4B-075	wsnp_Ra_c10988_17932922	Chr.4B	152.239	0.4773		0	2	0	0	0	-1	2	2	0	0	2	0	2	0	2	0	2	2	2	0	2	0	0	0	0	2	0	0	0	0	2	2	2	2	0	0	2	2	2	2	0	2	2	2
4B-076	wsnp_Ex_c4125_7456528	Chr.4B	152.487	0.2008		0	0	0	0	0	2	2	2	0	0	2	0	2	0	2	0	2	2	2	0	2	0	-1	0	0	2	-1	0	0	0	2	2	2	2	0	0	2	2	2	2	0	2	2	2
4B-077	Excalibur_c35514_88	Chr.4B	152.985	0.3961		0	0	0	0	0	2	2	2	0	0	2	0	2	0	2	0	2	2	2	0	2	0	-1	0	0	2	-1	0	0	0	2	2	2	2	0	0	2	2	2	2	0	2	2	2
4B-078	wsnp_Ex_c24059_33304285	Chr.4B	153.233	0.6197		0	2	0	0	0	-1	2	2	0	0	2	0	2	0	2	0	2	2	2	0	2	0	0	0	0	2	0	0	0	0	2	2	2	2	0	0	2	2	2	2	0	2	2	2
4B-079	Kukri_c9018_332	Chr.4B	153.985	0.7256		0	2	0	0	0	2	2	2	0	0	2	0	2	0	2	0	2	2	2	0	2	0	0	0	0	2	0	0	0	0	2	2	2	2	0	0	2	2	2	2	0	2	2	2
4B-080	BobWhite_c42663_70	Chr.4B	154.233	0.8332		0	2	0	0	0	2	2	2	0	0	2	0	2	0	2	0	2	2	2	0	2	0	0	0	0	2	0	0	0	0	2	2	2	2	0	0	2	2	2	2	0	2	2	2
4B-081	Tdurum_contig74813_560	Chr.4B	154.481	0.944		0	0	0	0	0	2	2	2	0	0	2	0	2	0	2	0	2	2	2	0	2	0	0	0	0	2	0	0	0	0	2	2	2	2	0	0	2	2	2	2	0	2	2	2
4B-082	BS00000054_51	Chr.4B	154.866	0.7784		0	0	0	0	0	2	2	2	0	0	2	0	2	0	2	0	2	2	2	0	2	0	0	0	0	2	-1	0	0	0	2	2	2	2	0	0	2	2	2	2	0	2	2	2
4B-083	IACX2226	Chr.4B	155.226	0.5735		0	0	0	0	0	2	2	2	0	0	2	0	2	0	2	0	2	2	2	0	2	0	-1	0	0	2	2	0	0	0	2	2	2	2	0	0	2	2	2	2	0	2	2	2
4B-084	Excalibur_c1692_1225	Chr.4B	155.477	0.8307		0	0	0	0	0	-1	2	2	0	0	2	0	2	0	2	0	2	2	2	0	2	0	-1	0	0	2	-1	0	0	0	2	2	2	2	0	0	2	2	2	2	0	2	2	2
4B-085	Excalibur_c26571_370	Chr.4B	157.01	0.6714		0	0	0	0	0	2	2	2	0	0	2	0	2	0	2	0	2	2	2	0	2	0	-1	0	0	2	-1	0	0	2	0	2	2	2	2	0	2	2	0	2	0	2	2	2
4B-086	Ku_c2885_1277	Chr.4B	157.514	0.5735		0	0	0	0	0	2	2	2	0	0	2	0	2	0	2	0	2	2	2	0	2	0	0	0	0	2	-1	0	0	2	0	2	2	2	2	0	2	2	0	2	0	2	2	2
4D-001	RFL_Contig2119_607	Chr.4D	0	0.2829		2	2	0	0	0	2	2	-1	2	-1	2	2	2	0	-1	0	0	0	0	0	0	0	2	-1	0	0	2	-1	-1	0	-1	2	0	0	2	0	0	2	0	2	-1	0	2	0
4D-002	BS00022283_51	Chr.4D	0.243	0.0064	**	2	2	0	0	0	-1	2	2	2	2	2	2	2	0	2	0	0	0	0	0	0	0	-1	-1	0	0	-1	2	2	0	-1	2	0	0	2	0	0	2	0	2	2	0	2	0
4D-003	BS00108770_51	Chr.4D	0.328	0.0066	**	2	2	0	0	0	-1	2	2	2	2	2	2	2	0	2	0	0	0	0	0	0	0	-1	2	0	0	-1	2	2	0	-1	2	0	0	2	0	0	2	0	2	2	0	2	0
4D-004	Kukri_rep_c106474_293	Chr.4D	9.642	0.0009	**	2	2	0	0	0	-1	2	2	2	2	2	2	2	0	2	2	0	2	2	0	0	0	-1	2	0	0	2	2	2	0	0	2	0	2	2	0	0	2	0	2	2	0	2	0
4D-005	barc1118	Chr.4D	17.907	0.0012	**	2	2	0	0	2	2	2	2	2	2	2	2	2	0	2	2	2	2	2	0	0	0	0	0	0	0	2	2	2	0	0	2	0	2	2	0	0	2	0	2	2	0	2	0
4D-006	WMC617a	Chr.4D	22.042	0.0004	**	2	2	0	0	2	2	2	2	2	-1	2	2	2	0	2	2	2	2	2	0	0	0	0	0	0	0	2	2	2	0	0	2	0	2	2	0	0	2	0	2	2	0	2	0
4D-007	Kukri_rep_c68594_530	Chr.4D	33.414	0.0091	**	2	2	0	2	2	-1	2	2	2	2	2	2	2	0	2	2	2	2	2	0	0	0	2	0	0	0	2	0	0	0	0	0	0	2	2	0	0	2	0	2	0	-1	0	0
4D-008	Rht2	Chr.4D	41.458	0.0477	*	2	0	0	2	2	0	2	2	-1	2	2	2	2	0	0	2	2	0	2	2	0	0	2	0	0	0	2	0	0	0	0	0	2	2	2	0	0	0	2	2	0	0	0	0
4D-009	Kukri_c3489_714	Chr.4D	48.946	0.0113	*	2	0	0	2	2	0	2	2	2	2	2	2	2	0	0	2	2	2	2	2	0	0	0	0	0	0	2	0	0	0	0	0	2	2	2	0	0	0	2	2	0	0	0	0
4D-010	RAC875_rep_c105718_304	Chr.4D	50.519	0.0049	**	2	0	0	2	2	0	2	2	2	2	2	2	2	0	0	2	2	2	0	2	0	0	-1	0	0	0	2	0	0	0	0	0	2	2	2	0	0	0	2	2	0	0	0	0
4D-011	BS00036421_51	Chr.4D	55.126	0.1594		2	0	0	2	2	0	2	2	2	2	2	2	2	0	0	2	2	2	0	2	0	0	0	0	0	0	2	0	0	0	0	0	2	2	2	0	0	0	2	2	0	0	0	0
4D-012	barc105	Chr.4D	58.039	0.7751		2	2	0	2	2	0	-1	2	2	2	2	2	2	0	0	2	2	2	0	2	0	0	0	0	0	0	2	0	0	0	0	0	2	2	2	0	0	0	2	0	0	0	0	0
4D-013	wsnp_Ex_c683_1341113	Chr.4D	61.03	0.2031		2	2	0	2	2	0	0	2	2	2	2	2	2	0	0	2	2	0	0	2	0	0	-1	2	0	0	2	0	0	0	0	0	2	2	2	0	0	0	2	0	0	0	0	0
4D-014	wsnp_Ex_rep_c67296_65839761	Chr.4D	62.71	0.1531		2	2	0	2	2	0	0	2	2	2	2	2	2	0	0	2	2	0	0	2	0	0	-1	2	0	0	2	0	0	0	0	0	2	2	2	0	0	0	2	0	0	0	0	0
4D-015	RAC875_rep_c70284_235	Chr.4D	62.818	0.2603		2	2	0	2	2	0	0	2	2	2	2	2	2	0	0	2	2	0	0	2	0	0	0	2	0	0	2	0	0	0	0	0	2	2	2	0	0	0	2	0	0	0	0	0
4D-016	Kukri_c56182_129	Chr.4D	63.113	0.2305		2	2	0	2	2	0	0	2	2	2	2	2	2	0	0	2	2	0	0	2	0	0	0	2	0	0	2	0	0	0	0	0	2	2	2	0	0	0	2	0	0	0	0	0
4D-017	Ex_c6665_1067	Chr.4D	63.12	0.1385		2	2	0	2	2	0	0	2	2	2	2	2	2	0	0	2	2	0	0	2	0	0	-1	2	0	0	2	0	0	0	0	0	2	2	2	0	0	0	2	0	0	0	0	0
4D-018	wsnp_Ex_c13859_21713144	Chr.4D	63.985	0.3592		2	2	0	2	2	0	0	2	2	2	2	2	2	0	0	2	2	0	0	2	0	0	-1	2	0	0	2	0	0	0	0	0	2	2	2	0	0	0	2	0	0	0	0	0
4D-019	Xcau474b	Chr.4D	66	0.4795		2	2	0	2	2	0	0	2	2	2	2	2	2	-1	0	2	2	0	0	2	0	0	0	2	0	0	2	0	0	0	0	0	2	2	2	0	0	0	2	0	0	2	0	0
4D-020	gwm819a	Chr.4D	66.632	0.9438		2	2	0	2	2	0	0	2	2	2	2	2	2	0	0	2	2	0	0	2	0	0	0	2	0	0	2	0	0	0	0	0	2	2	2	0	0	0	2	0	0	0	0	0
4D-021	Excalibur_rep_c108030_260	Chr.4D	67.125	0.3985		2	2	0	2	2	0	0	2	2	2	2	2	2	0	0	2	2	0	0	2	0	0	0	2	0	0	2	0	0	0	0	0	2	2	2	0	0	0	2	0	0	0	0	0
4D-022	wmc585	Chr.4D	67.396	0.6729		2	2	0	2	2	0	0	2	2	2	2	2	2	0	0	2	2	0	0	2	0	0	0	2	0	0	2	0	0	0	0	0	2	2	2	0	0	0	2	0	0	0	0	0
4D-023	D_F5XZDLF01AS2U4_253	Chr.4D	67.724	1		2	2	0	2	2	0	0	2	2	2	2	-1	2	0	0	2	2	0	0	2	0	0	0	2	0	0	2	0	0	0	0	0	2	2	-1	0	0	0	2	0	0	0	0	0
4D-024	RAC875_c60218_63	Chr.4D	67.777	0.5735		2	2	0	2	2	0	0	2	2	2	2	2	2	0	0	2	2	0	0	2	0	0	0	2	0	0	2	0	0	0	0	0	2	2	2	0	0	0	2	0	0	0	0	0
4D-025	wsnp_Ex_rep_c67216_65726223	Chr.4D	67.938	0.4378		2	2	0	2	2	0	0	2	2	2	2	2	2	0	0	2	2	0	0	2	0	0	-1	2	0	0	2	0	0	0	0	0	2	2	2	0	0	0	2	0	0	0	0	0
4D-026	wsnp_Ex_c49005_53739745	Chr.4D	68.115	0.4817		2	2	0	2	2	0	0	2	2	2	2	2	2	0	0	2	2	0	0	2	0	0	2	2	0	0	2	0	0	0	0	0	2	2	2	0	0	0	2	0	0	0	0	0
4D-027	wsnp_JD_rep_c51623_35119179	Chr.4D	68.418	0.29		2	2	0	2	2	0	0	2	2	2	2	2	2	0	0	2	2	0	0	2	0	0	-1	2	0	0	2	0	0	0	0	0	2	2	2	0	0	0	2	0	0	0	0	0
4D-028	RAC875_c5827_554	Chr.4D	69.454	0.3985		2	2	0	2	2	0	0	2	2	2	2	2	2	0	0	2	2	0	0	2	0	0	2	2	0	0	2	0	0	0	0	0	2	2	2	0	0	0	2	0	0	0	0	2
4D-029	barc334	Chr.4D	71.407	0.5192		2	2	0	2	2	0	0	2	2	-1	2	2	2	0	0	2	2	0	0	2	0	0	0	2	0	0	2	0	0	0	0	0	2	2	2	0	0	0	2	2	2	2	0	0
4D-030	wsnp_BF473052D_Ta_2_1	Chr.4D	80.14	0.066		0	2	0	2	2	0	0	2	2	2	2	2	2	0	0	2	2	2	0	2	0	0	2	2	2	0	2	0	0	0	0	0	2	2	2	0	0	0	0	0	0	0	0	2
4D-031	gdm125	Chr.4D	86.16	0.6729		0	2	0	2	2	0	2	0	2	2	2	2	2	0	0	2	2	2	0	2	0	0	2	2	2	0	2	0	0	0	0	0	2	0	2	0	0	0	0	0	0	0	0	2
4D-032	wsnp_Ex_c3603_6584235	Chr.4D	87.74	0.7762		0	2	0	2	2	0	0	0	2	2	2	2	2	0	0	2	2	2	0	2	0	0	2	2	2	0	2	0	0	0	0	0	2	0	2	0	0	0	0	0	0	0	0	2
4D-033	BS00022436_51	Chr.4D	88.79	0.8864		0	2	0	2	2	0	0	0	2	2	2	2	2	0	0	2	2	2	0	2	0	0	2	2	2	0	2	0	0	0	0	0	2	0	2	0	0	0	0	0	0	-1	0	2
4D-034	BS00064002_51	Chr.4D	88.792	0.7784		0	2	0	2	2	0	0	0	2	2	2	2	2	0	0	2	2	2	0	2	0	0	2	2	2	0	2	0	0	0	0	0	2	0	2	0	0	0	0	0	0	0	0	2
4D-035	BS00081724_51	Chr.4D	88.8	0.8324		0	2	0	2	2	0	0	0	2	2	2	2	2	0	0	2	2	2	0	2	0	0	2	2	2	0	2	0	0	0	0	0	2	0	2	0	0	0	0	0	0	0	0	2
4D-036	BS00106571_51	Chr.4D	88.812	0.8875		0	2	0	2	2	0	0	0	2	2	2	2	2	0	0	2	2	2	0	2	0	0	2	2	2	0	2	0	0	0	0	0	2	0	2	0	0	0	0	0	0	-1	0	2
4D-037	D_GDS7LZN02F0W89_230	Chr.4D	88.813	0.8875		0	2	0	2	2	0	0	0	2	2	2	2	2	0	0	2	2	2	0	2	0	0	2	2	2	0	2	0	0	0	0	0	2	0	2	0	0	0	0	0	0	0	0	2
4D-038	Kukri_c4210_240	Chr.4D	88.825	0.9435		0	2	0	2	2	0	0	0	2	2	2	2	2	0	0	2	2	2	0	2	0	0	2	2	2	0	2	0	0	0	0	0	2	0	2	0	0	0	0	0	0	-1	0	2
4D-039	BS00023112_51	Chr.4D	88.827	0.8316		0	2	0	2	2	0	0	0	2	2	2	2	2	0	0	2	2	2	0	2	0	0	2	2	2	0	2	0	0	0	0	0	2	0	2	0	0	0	0	0	0	-1	0	2
4D-040	BS00047797_51	Chr.4D	88.837	1		0	2	0	2	2	0	0	0	2	2	2	2	2	0	0	2	2	2	0	2	0	0	2	2	2	0	2	0	0	0	0	0	2	0	2	0	0	0	0	0	0	-1	0	2
4D-041	wsnp_Ex_c34252_42593715	Chr.4D	99.316	0.7243		0	2	0	2	2	0	0	2	2	2	2	0	2	0	0	2	2	2	0	2	0	2	2	2	2	0	-1	0	0	0	0	0	0	0	2	0	0	0	0	0	2	0	0	2
4D-042	IAAV5607	Chr.4D	100.031	0.8881		0	2	0	2	2	0	0	2	2	2	2	0	2	0	0	2	2	2	0	2	0	2	2	2	2	0	2	0	0	0	0	0	0	0	2	0	0	0	0	0	2	0	0	2
5A-001	RFL_Contig3370_343	Chr.5A	0	0.0398	*	2	2	2	0	2	2	2	2	2	2	0	2	2	0	2	2	0	2	2	0	2	2	0	2	2	2	-1	2	2	0	0	2	0	0	0	2	2	0	0	2	2	2	0	0
5A-002	BobWhite_c41542_354	Chr.5A	0.314	0.0272	*	2	2	2	0	2	2	2	2	2	2	0	2	2	0	2	2	0	2	2	0	2	2	0	2	2	2	-1	2	2	0	-1	2	0	0	0	2	2	0	0	2	2	2	0	0
5A-003	Excalibur_c26997_272	Chr.5A	0.528	0.0199	*	2	2	2	0	2	2	2	2	2	2	0	2	2	0	2	2	0	2	2	0	2	2	0	2	2	2	2	2	2	0	0	2	0	0	0	2	2	0	0	2	2	2	0	0
5A-004	BobWhite_c23992_300	Chr.5A	1.54	0.0348	*	2	2	2	0	2	2	2	2	2	2	0	2	2	0	2	2	0	2	2	0	2	2	0	2	2	2	-1	2	2	0	0	2	0	0	0	2	2	0	0	2	2	2	0	2
5A-005	RAC875_c1503_642	Chr.5A	1.733	0.0288	*	2	2	2	0	2	2	2	2	2	2	0	2	2	0	2	2	0	2	2	0	2	2	0	2	2	2	2	2	2	0	0	2	0	0	0	2	2	0	0	2	2	2	0	2
5A-006	BS00064188_51	Chr.5A	12.879	0.3938		0	0	2	0	2	-1	2	2	2	0	0	2	2	0	2	0	0	2	2	0	2	2	0	2	2	2	-1	2	2	0	0	2	0	2	0	2	2	0	0	2	2	2	0	2
5A-007	RAC875_c68530_59	Chr.5A	13.968	0.3961		0	0	2	0	2	-1	2	2	2	0	0	2	2	0	2	0	0	2	2	0	2	2	0	2	2	2	2	2	2	0	0	2	0	2	0	2	2	0	0	2	2	2	0	2
5A-008	BobWhite_rep_c60372_388	Chr.5A	18.802	0.3568		0	0	2	0	2	-1	2	2	0	0	2	2	2	0	2	0	2	2	2	0	0	2	0	0	2	0	-1	2	2	0	0	2	2	2	0	2	0	0	0	2	2	2	0	2
5A-009	wsnp_Ku_c1254_2498515	Chr.5A	19.244	0.6729		0	0	2	0	2	0	2	2	0	0	2	2	2	0	2	0	2	2	2	0	0	2	0	0	2	0	-1	2	2	0	0	2	0	2	0	2	0	0	0	2	2	2	0	2
5A-010	BS00101071_51	Chr.5A	19.556	0.7784		0	0	2	0	2	0	2	2	0	0	2	2	2	0	2	0	2	2	2	0	0	2	0	0	2	0	-1	2	2	0	0	2	0	2	0	2	0	0	0	2	2	2	0	2
5A-011	RAC875_rep_c106241_304	Chr.5A	20.165	0.5256		0	0	2	0	2	-1	2	2	0	0	2	2	2	0	2	0	2	2	2	0	0	2	0	0	2	0	-1	2	2	0	0	2	0	2	0	2	0	0	0	2	2	2	0	2
5A-012	RFL_Contig3352_463	Chr.5A	20.567	0.3592		0	0	2	0	2	2	2	2	0	0	2	2	2	0	2	0	2	2	2	0	0	2	0	0	2	0	2	2	2	0	-1	2	0	2	0	2	0	0	0	2	2	2	0	2
5A-013	wsnp_Ex_rep_c67179_65674582	Chr.5A	23.22	0.4378		0	0	2	0	2	-1	2	2	0	0	2	2	2	0	2	0	2	2	2	2	0	2	0	0	2	0	0	2	2	0	0	2	0	2	0	2	0	0	0	2	2	-1	0	2
5A-014	wsnp_Ex_c807_1586158	Chr.5A	29.511	0.5235		0	0	2	0	2	-1	0	2	0	0	2	2	2	0	2	0	2	2	2	2	0	2	0	0	2	0	-1	2	2	0	-1	2	0	2	2	2	0	0	0	0	2	0	0	2
5A-015	BS00099700_51	Chr.5A	30.31	0.3615		0	0	2	0	2	2	0	2	0	0	2	2	2	0	2	0	2	2	2	2	0	2	0	0	2	0	2	2	2	0	0	2	0	2	2	2	0	0	0	0	2	0	0	2
5A-016	BS00094095_51	Chr.5A	32.32	0.7784		0	0	2	0	2	2	0	2	0	0	2	2	2	0	2	0	2	2	2	2	0	2	0	0	2	0	-1	0	0	0	0	2	0	2	2	2	0	0	0	0	2	0	0	2
5A-017	BobWhite_c14172_113	Chr.5A	32.975	0.6197		0	0	2	0	2	-1	0	2	0	0	2	2	2	0	2	0	2	2	2	2	0	2	0	0	2	0	-1	0	0	0	0	2	0	2	2	2	0	0	0	0	2	0	0	2
5A-018	Excalibur_rep_c95828_165	Chr.5A	33.318	0.5735		0	0	2	0	2	2	0	2	0	0	2	2	2	0	2	0	2	2	2	2	0	2	0	0	2	0	-1	0	0	0	0	2	0	2	2	2	0	0	0	0	2	0	0	2
5A-019	cfa2190	Chr.5A	35.379	0.2531		0	0	2	0	2	2	2	2	0	0	2	2	2	0	2	0	2	2	2	2	0	2	0	0	2	-1	2	0	0	0	0	2	0	2	-1	2	0	0	0	0	0	-1	0	2
5A-020	BS00021708_51	Chr.5A	35.817	0.5256		0	0	2	0	2	-1	0	2	0	0	2	2	2	0	2	0	2	2	2	2	0	2	0	0	2	0	-1	0	0	0	0	2	0	2	0	2	0	0	0	0	0	0	0	2
5A-021	Excalibur_c51706_263	Chr.5A	37.86	0.5716		0	0	2	0	2	-1	0	2	0	0	2	2	2	0	2	0	2	2	2	2	0	2	0	0	2	0	-1	0	0	0	0	2	0	2	0	2	0	0	0	0	0	0	0	2
5A-022	BS00021873_51	Chr.5A	38.537	0.5276		0	0	2	0	2	2	0	2	0	0	2	2	2	0	2	0	2	2	2	2	0	2	0	0	2	0	2	0	0	0	0	2	0	2	0	2	0	0	0	0	0	0	0	2
5A-023	ksm59	Chr.5A	40.924	0.6729		0	0	2	2	2	2	0	2	0	0	2	2	2	0	2	0	2	2	2	2	0	0	0	0	2	0	2	0	0	0	0	2	0	2	0	2	0	0	0	0	0	0	0	2
5A-024	wsnp_JD_rep_c61843_39601402	Chr.5A	41.324	0.8332		0	0	2	2	2	2	0	2	0	0	2	2	2	0	2	0	2	2	2	2	0	0	0	0	2	0	2	0	0	0	0	2	0	2	0	2	0	0	0	0	0	0	0	2
5A-025	IAAV4072	Chr.5A	41.857	0.944		0	0	2	2	2	2	0	2	0	0	2	2	2	0	2	0	2	2	2	2	0	0	0	0	2	0	2	0	0	0	0	2	0	2	0	2	0	0	0	0	0	0	0	2
5A-026	RAC875_c15204_992	Chr.5A	44.448	0.7784		0	0	2	2	2	2	0	2	0	0	2	2	2	0	2	0	2	2	2	2	0	0	0	0	2	0	2	0	0	0	0	0	0	2	0	2	0	0	0	0	0	0	0	2
5A-027	Ex_c2389_1633	Chr.5A	44.817	0.8881		0	0	2	2	2	2	0	2	0	0	2	2	2	0	2	0	2	2	2	2	0	0	0	0	2	0	-1	0	0	0	0	0	0	2	0	2	0	0	2	0	0	0	0	2
5A-028	Xcau213	Chr.5A	50.682	0.0237	*	0	2	2	0	2	0	0	2	0	0	2	2	0	0	2	0	2	2	2	2	-1	0	0	0	2	0	2	0	0	0	0	0	2	0	0	2	0	0	2	0	0	0	0	0
5A-029	BobWhite_c17440_130	Chr.5A	52.216	0.5276		0	2	2	2	2	2	0	2	0	0	2	2	2	0	2	0	2	2	2	2	0	0	0	0	2	0	2	0	0	0	0	0	2	2	0	2	0	0	2	0	0	0	0	0
5A-030	BS00076256_51	Chr.5A	52.506	0.6232		0	2	2	2	2	2	0	2	0	0	2	2	2	0	2	0	2	2	2	2	0	0	0	0	2	0	2	0	0	0	0	0	2	2	0	2	0	0	2	0	0	0	0	0
5A-031	wsnp_JD_c1796_2496653	Chr.5A	52.784	0.7256		0	2	2	0	2	2	0	2	0	0	2	2	2	0	2	0	2	2	2	2	0	0	0	0	2	0	2	0	0	0	0	0	2	2	0	2	0	0	2	0	0	0	0	0
5A-032	gwm156	Chr.5A	55.358	0.2053		0	2	2	0	2	2	0	2	0	0	2	2	2	0	2	0	2	2	2	2	0	0	0	0	2	0	2	0	0	0	0	0	2	2	0	2	0	0	2	0	0	0	0	0
5A-033	Xcau215	Chr.5A	55.881	0.5276		0	2	2	0	2	2	0	2	0	0	2	2	2	0	2	0	2	2	2	2	0	0	0	0	2	0	2	0	0	0	0	0	2	2	0	2	0	0	2	0	0	0	0	0
5A-034	BobWhite_c14705_487	Chr.5A	56.107	0.6232		0	2	2	0	2	2	0	2	0	0	2	2	2	0	2	0	2	2	2	2	0	0	0	0	2	0	2	0	0	0	0	0	2	2	0	2	0	0	2	0	0	0	0	0
5A-035	BS00034101_51	Chr.5A	56.56	0.5276		0	2	2	0	2	2	0	2	0	0	2	2	2	0	2	0	2	2	2	2	0	0	0	0	2	0	2	0	0	0	0	0	2	2	0	2	0	0	2	0	0	0	0	0
5A-036	Excalibur_c15014_1170	Chr.5A	57.062	0.6232		0	2	2	0	2	2	0	2	0	0	2	2	2	0	2	0	2	2	2	2	0	0	0	0	2	0	2	0	0	0	0	0	2	2	0	2	2	0	2	0	0	0	0	0
5A-037	GENE-3167_70	Chr.5A	58.554	0.3615		0	2	2	0	2	2	0	2	0	0	2	2	0	0	2	0	2	2	2	2	0	0	0	0	2	0	2	0	0	0	0	0	2	2	0	2	2	0	2	0	0	0	0	0
5A-038	Excalibur_c24638_380	Chr.5A	59.562	0.3615		0	2	2	0	2	2	0	2	0	0	2	2	0	0	2	0	2	2	0	2	0	0	0	0	2	0	2	0	0	0	0	0	2	2	0	2	2	0	2	0	0	0	0	0
5A-039	IACX2581	Chr.5A	59.927	0.4401		0	2	2	0	2	2	0	2	0	0	2	2	0	0	2	0	2	2	0	2	0	0	0	0	2	0	2	0	0	0	0	0	2	2	0	2	2	0	2	0	0	0	0	0
5A-040	Tdurum_contig43874_1129	Chr.5A	63.923	0.0581		0	2	2	0	2	2	0	0	0	0	2	2	0	0	2	0	2	2	0	2	0	0	0	0	2	0	2	0	0	0	0	0	2	2	0	2	2	0	2	0	0	0	0	0
5A-041	BS00083507_51	Chr.5A	64.63	0.0408	*	0	2	2	0	2	2	0	0	0	0	2	2	0	0	2	0	2	2	0	2	0	0	-1	0	2	0	2	0	0	0	0	0	2	2	0	2	2	0	2	0	0	0	0	0
5A-042	Excalibur_c6314_91	Chr.5A	64.951	0.0244	*	0	2	2	0	2	2	0	0	0	0	2	2	0	0	2	0	2	2	0	2	0	0	0	0	2	0	2	0	0	0	0	0	2	2	0	2	2	0	0	0	0	0	0	0
5A-043	Ex_c14898_287	Chr.5A	67.025	0.0673		0	2	2	0	2	2	0	0	0	0	2	2	0	0	2	0	2	2	0	2	0	0	-1	0	2	0	2	0	0	0	0	0	2	2	0	2	2	0	0	0	0	0	0	0
5A-044	Kukri_c38403_547	Chr.5A	67.433	0.1216		0	2	2	0	2	2	0	0	0	0	2	2	0	0	2	0	2	2	0	2	0	0	2	0	2	0	2	0	0	0	0	0	2	2	0	2	2	0	0	0	0	0	0	0
5A-045	Ex_c19057_965	Chr.5A	69.267	0.0913		0	2	2	2	2	2	0	0	0	0	2	2	0	0	2	0	2	2	0	2	0	0	2	0	2	0	2	0	0	0	0	0	2	2	0	2	2	0	0	0	0	0	0	0
5A-046	BS00096688_51	Chr.5A	71.394	0.0059	**	0	2	2	2	2	2	0	0	0	0	2	2	0	0	2	0	2	2	0	2	0	0	2	0	2	0	2	0	0	0	0	0	0	2	0	2	2	0	0	0	0	0	0	0
5A-047	wsnp_BE443745A_Ta_2_1	Chr.5A	71.829	0.0136	*	0	2	2	2	2	2	0	0	0	0	2	2	0	0	2	0	2	2	0	2	0	0	2	0	2	0	2	0	0	0	0	0	0	2	0	2	2	0	0	0	0	0	0	0
5A-048	IAAV3514	Chr.5A	72.431	0.0113	*	0	2	2	2	2	2	0	0	0	0	2	2	0	0	2	0	2	2	0	2	0	0	2	0	2	0	2	0	0	0	0	0	0	2	0	2	2	0	0	0	0	0	0	0
5A-049	RAC875_c35993_308	Chr.5A	74.711	0.0049	**	0	2	2	2	0	2	0	0	0	0	2	2	0	0	2	0	2	2	0	2	0	0	2	0	2	0	2	0	0	0	0	0	0	2	0	2	2	0	0	0	0	0	0	0
5A-050	BS00009531_51	Chr.5A	75.238	0.0011	**	0	2	2	2	0	2	0	0	0	0	2	2	0	0	2	0	2	2	0	2	0	0	-1	0	2	0	2	0	0	0	0	0	0	2	0	2	2	0	0	0	0	0	0	0
5A-051	RAC875_c1437_1644	Chr.5A	76.165	0.0021	**	0	2	2	2	0	2	0	0	0	0	2	2	0	0	2	0	2	2	0	2	0	0	-1	2	2	0	2	0	0	0	0	0	0	2	0	2	2	0	0	0	0	0	0	0
5A-052	Excalibur_c15578_73	Chr.5A	76.251	0.0011	**	0	2	2	2	0	2	0	0	0	0	2	2	0	0	2	0	2	2	0	2	0	0	-1	2	2	0	2	0	0	0	0	0	0	2	0	2	2	0	0	0	0	0	0	0
5A-053	wsnp_Ku_c35386_44598937	Chr.5A	76.558	0.001	**	0	2	2	2	0	2	0	0	0	0	2	2	0	0	2	0	2	2	0	2	0	0	2	2	2	0	2	0	0	0	0	0	0	2	0	2	2	0	0	0	0	0	0	0
5A-054	wsnp_Ex_rep_c69475_68416668	Chr.5A	78.631	0.0072	**	0	2	2	2	0	2	0	0	0	0	2	2	0	0	2	0	2	2	0	2	0	0	-1	2	2	0	2	0	0	0	0	0	2	2	2	2	2	0	0	0	0	-1	0	0
5A-055	Kukri_rep_c103857_458	Chr.5A	78.896	0.014	*	0	2	2	2	0	2	0	0	0	0	2	2	0	0	2	0	2	2	0	2	0	2	2	2	2	0	2	0	0	0	0	0	2	2	2	2	2	0	0	0	0	0	0	0
5A-056	BS00024602_51	Chr.5A	78.99	0.0072	**	0	2	2	2	0	2	0	0	0	0	2	2	0	0	2	0	2	2	0	2	0	0	-1	2	2	0	2	0	0	0	0	0	2	2	2	2	2	0	0	0	0	0	0	0
5A-057	BobWhite_rep_c64318_615	Chr.5A	79.322	0.0167	*	0	2	2	2	0	2	0	0	0	0	2	2	0	0	2	0	2	2	0	2	0	2	2	2	2	0	2	0	0	0	0	0	2	2	2	2	2	0	0	0	0	0	0	0
5A-058	gwm264	Chr.5A	79.668	0.004	**	0	2	2	2	0	2	0	0	0	0	2	2	0	0	2	0	2	2	0	2	0	0	2	2	2	0	2	0	0	0	0	0	2	2	2	2	2	0	0	0	0	0	0	0
5A-059	wmc85	Chr.5A	79.761	0.0027	**	0	2	2	2	0	2	-1	0	0	0	2	2	0	0	2	0	2	2	2	2	0	0	2	2	2	0	2	0	0	0	0	0	2	2	2	2	2	0	0	0	0	0	0	0
5A-060	barc351	Chr.5A	80.165	0.0059	**	0	2	2	2	0	2	0	0	0	0	2	2	0	0	2	0	2	2	0	2	0	2	2	2	2	0	2	0	0	0	0	0	2	2	2	2	2	0	0	0	0	0	0	0
5A-061	gwm328	Chr.5A	80.185	0.0031	**	0	2	2	2	0	2	0	0	0	0	2	2	0	0	2	0	2	2	0	2	0	2	2	2	2	0	2	0	0	0	0	0	2	2	2	2	2	0	0	0	0	0	0	0
5A-062	barc342	Chr.5A	81.171	0.0038	**	0	2	2	2	0	2	-1	0	0	0	2	2	0	0	2	0	2	2	0	2	0	2	2	2	2	0	2	0	0	0	0	0	2	2	2	2	2	0	0	0	0	0	0	0
5A-063	barc330	Chr.5A	84.969	0.0244	*	0	2	2	2	0	2	0	0	0	0	2	2	0	0	2	0	2	2	0	2	0	2	2	2	0	0	2	0	0	0	0	0	2	2	2	2	2	0	0	0	0	0	2	0
5A-064	Excalibur_c12332_161	Chr.5A	86.643	0.0167	*	0	2	2	2	0	2	0	0	0	0	2	2	0	0	2	0	2	2	0	2	0	2	2	2	2	0	2	0	0	0	0	0	2	2	2	2	2	0	0	0	0	0	0	0
5A-065	Kukri_c13590_344	Chr.5A	86.993	0.0038	**	0	2	2	2	0	2	0	0	0	0	2	2	0	0	2	0	2	2	0	2	0	2	-1	2	2	0	2	0	0	0	0	0	2	2	2	2	2	0	0	0	0	0	0	0
5A-066	RAC875_c91464_170	Chr.5A	88.552	0.0038	**	0	2	2	2	0	2	0	0	0	0	2	2	0	0	2	0	2	2	0	2	0	2	2	2	2	0	2	0	0	0	0	0	2	2	2	2	2	0	0	0	0	0	0	0
5A-067	BS00010698_51	Chr.5A	92.673	0.0002	**	0	2	2	2	0	2	0	0	0	0	2	2	0	0	2	0	2	2	0	2	0	2	-1	2	2	0	2	0	0	0	0	0	2	2	2	2	2	0	0	0	0	0	0	0
5A-068	BS00098207_51	Chr.5A	93.165	0.0002	**	0	2	2	2	0	2	0	0	0	0	2	2	0	0	2	0	2	2	0	2	0	2	-1	2	2	0	2	0	0	0	0	0	2	2	2	2	2	0	0	0	0	0	0	0
5A-069	Tdurum_contig30558_109	Chr.5A	93.681	0.0001	**	0	2	2	2	0	2	0	0	0	0	2	2	0	0	2	0	2	2	0	0	0	2	-1	2	2	0	2	0	0	0	0	0	2	2	2	2	2	0	0	0	0	0	0	0
5A-070	BS00072155_51	Chr.5A	93.869	0.0002	**	0	2	2	2	0	2	0	0	0	0	2	2	0	0	2	0	2	2	0	0	0	2	-1	2	2	0	2	0	0	0	0	0	2	2	2	2	2	0	0	0	0	0	0	0
5A-071	BobWhite_rep_c63943_76	Chr.5A	98.879	0.0007	**	0	2	2	2	0	2	0	0	0	0	2	2	0	0	2	0	2	2	0	0	0	2	2	0	0	0	2	0	0	0	2	0	2	2	2	2	2	0	0	0	0	0	0	0
5A-072	Kukri_c24211_1034	Chr.5A	99.925	0.002	**	0	2	2	2	0	2	0	0	0	0	2	2	0	0	2	0	2	2	0	0	0	2	2	0	0	0	2	0	0	0	2	0	2	2	2	2	2	0	0	0	0	0	0	0
5A-073	Ex_c21738_1159	Chr.5A	100.902	0.0009	**	0	2	2	2	0	2	0	0	0	0	2	2	0	0	2	0	2	2	0	0	0	2	2	0	0	0	2	0	0	0	2	0	2	2	2	2	2	0	0	0	0	0	0	0
5A-074	wsnp_Ra_c17216_26044790	Chr.5A	101.252	0.0007	**	0	2	2	2	0	-1	0	0	0	0	2	2	0	0	2	0	2	2	0	0	0	2	-1	0	0	0	2	0	0	0	2	0	2	2	2	2	2	0	0	0	0	0	0	0
5A-075	Excalibur_c45853_1161	Chr.5A	101.682	0.0025	**	0	2	2	2	0	2	0	0	0	0	2	2	0	0	2	0	2	2	0	0	0	2	2	0	0	0	2	0	0	0	2	0	2	2	2	2	2	0	0	0	0	0	0	0
5A-076	wmc145	Chr.5A	102.025	0.0003	**	0	2	2	2	0	2	0	0	0	0	2	2	0	0	2	0	2	2	0	0	0	2	2	0	0	0	2	0	0	0	2	0	2	2	2	2	2	0	0	0	0	0	0	0
5A-077	BS00011235_51	Chr.5A	102.5	0.0005	**	0	2	2	2	0	-1	0	0	0	0	2	2	0	0	2	0	2	2	0	0	0	2	-1	0	0	0	2	0	0	0	2	0	2	2	2	2	2	0	0	0	0	0	0	0
5A-078	RAC875_c53311_414	Chr.5A	105.061	0.0024	**	0	2	2	2	0	2	0	0	0	0	2	2	0	0	2	0	2	2	0	0	0	2	2	0	0	0	2	0	0	0	2	2	2	0	2	2	2	0	0	0	0	0	0	0
5A-079	Tdurum_contig54785_216	Chr.5A	109.755	0.1198		0	2	2	2	0	-1	0	0	0	0	2	2	0	0	2	0	2	2	0	0	2	2	2	0	0	2	2	2	2	0	2	2	2	0	2	2	0	0	0	0	0	0	0	0
5A-080	RFL_Contig2031_2040	Chr.5A	110.212	0.0408	*	0	2	2	2	0	0	0	0	0	0	2	2	0	0	2	0	2	2	0	0	2	2	-1	0	0	2	2	2	2	0	2	2	2	0	2	2	0	0	0	0	0	0	0	0
5A-081	BS00010179_51	Chr.5A	110.549	0.0477	*	0	2	2	2	0	-1	0	0	0	0	2	2	0	0	2	0	2	2	0	0	2	2	2	0	0	2	2	2	2	0	2	2	2	0	2	2	0	0	0	0	0	0	0	0
5A-082	BS00035256_51	Chr.5A	111.657	0.1802		0	2	2	2	0	-1	0	0	0	0	2	2	0	0	2	0	2	2	0	0	2	2	2	0	0	2	2	2	2	0	2	2	2	0	2	2	0	0	0	0	2	0	0	0
5A-083	Kukri_c60913_155	Chr.5A	116.88	0.0047	**	0	2	2	2	0	0	0	0	0	0	2	2	0	0	2	0	2	2	0	0	2	2	2	0	0	2	2	0	0	0	0	2	2	0	0	2	0	0	0	0	2	-1	0	0
5A-084	BS00109396_51	Chr.5A	117.337	0.0206	*	0	2	2	2	0	0	0	0	0	0	2	2	0	0	2	0	2	2	0	0	2	2	2	0	0	2	2	0	0	0	0	2	2	0	0	2	0	0	0	0	2	2	0	0
5A-085	wsnp_Ex_c53983_57032473	Chr.5A	119.444	0.0488	*	0	2	2	2	0	0	0	0	0	0	2	2	0	0	2	0	2	2	0	0	2	2	2	0	0	2	2	0	0	0	0	2	2	0	0	2	0	0	0	0	2	2	0	0
5A-086	Kukri_c5967_586	Chr.5A	120.69	0.1594		0	2	2	2	0	0	0	0	0	0	2	2	0	0	2	0	2	2	0	0	2	2	2	0	0	2	2	0	0	0	0	2	2	0	0	2	0	0	0	0	2	2	0	0
5A-087	RAC875_c23775_406	Chr.5A	121.005	0.1385		0	2	2	2	0	0	0	0	0	0	2	2	0	0	2	0	2	2	0	0	2	2	2	0	0	2	2	0	0	0	0	2	2	0	0	2	0	0	0	0	2	2	0	0
5A-088	IAAV8258	Chr.5A	121.157	0.2282		0	2	2	2	0	-1	0	0	0	0	2	2	0	0	2	0	2	2	0	0	2	2	2	0	0	2	2	0	0	0	-1	2	2	0	0	2	0	0	0	0	2	2	0	0
5A-089	Ex_c4208_839	Chr.5A	121.548	0.2053		0	2	2	2	0	0	0	0	0	0	2	2	0	0	2	0	2	2	0	0	2	2	2	0	0	2	2	0	0	0	0	2	2	0	0	2	0	0	0	0	2	2	0	0
5A-090	wsnp_Ex_c898_1738424	Chr.5A	121.776	0.1385		0	2	2	2	0	0	0	0	0	0	2	2	0	0	2	0	2	2	0	0	2	2	2	0	0	2	2	0	0	0	0	2	2	0	0	2	0	0	0	0	2	2	0	0
5A-091	RAC875_c3046_1764	Chr.5A	122.274	0.1594		0	2	2	2	0	0	0	0	0	0	2	2	0	0	2	0	2	2	0	0	2	2	2	0	0	2	2	0	0	0	0	2	2	0	0	2	0	0	2	0	2	2	0	0
5A-092	Tdurum_contig56267_180	Chr.5A	122.781	0.3961		0	2	2	0	0	2	0	0	0	0	2	2	0	0	2	0	2	2	0	0	2	2	2	0	0	2	2	0	0	0	-1	2	2	0	0	2	0	0	2	0	2	2	0	0
5A-093	wsnp_Ex_c37943_45584325	Chr.5A	123.642	0.4773		0	2	2	0	0	-1	0	0	0	0	2	2	0	0	2	0	2	2	0	0	2	2	2	0	0	2	2	0	0	0	-1	2	2	0	0	2	0	0	2	0	2	2	0	0
5A-094	Kukri_c20011_147	Chr.5A	123.794	0.2924		0	2	2	0	0	0	0	0	0	0	2	2	0	0	2	0	2	2	0	0	2	2	2	0	0	2	2	0	0	0	0	2	2	0	0	2	0	0	2	0	2	2	0	0
5A-095	Kukri_c29560_455	Chr.5A	123.927	0.3246		0	2	2	0	0	0	0	0	0	0	2	2	0	0	2	0	2	2	0	0	2	2	2	0	0	2	2	0	0	0	0	2	2	0	0	2	0	0	2	0	2	2	0	0
5A-096	GENE-2735_151	Chr.5A	125.659	0.3985		0	2	2	0	0	0	0	0	0	0	2	2	0	0	2	0	2	2	0	0	2	2	2	0	0	2	2	0	0	0	0	2	2	0	0	2	0	2	2	0	2	2	0	0
5A-097	Kukri_c12384_430	Chr.5A	126.171	0.2305		0	2	2	0	0	0	0	0	0	0	2	2	0	0	2	0	2	2	0	0	2	2	2	0	0	2	2	0	0	0	0	2	2	0	0	2	0	2	2	0	2	-1	0	0
5A-098	Excalibur_c26671_282	Chr.5A	127.521	0.1216		0	2	2	0	0	0	0	0	0	0	2	2	0	0	2	0	2	2	0	0	2	2	2	0	0	2	2	0	0	0	0	2	2	0	0	2	0	2	2	0	2	2	0	0
5A-099	BS00088851_51	Chr.5A	127.69	0.2053		0	2	2	0	0	0	0	0	0	0	2	2	0	0	2	0	2	2	0	0	2	2	2	0	0	2	2	0	0	0	0	2	2	0	0	2	0	2	2	0	2	2	0	0
5A-100	RFL_Contig316_572	Chr.5A	128.901	0.6215		0	2	2	0	0	2	0	0	0	0	2	2	0	0	2	0	2	2	0	0	2	2	2	0	0	2	2	0	0	0	0	2	2	0	0	2	0	2	2	0	2	2	0	0
5A-101	Kukri_c28077_282	Chr.5A	129.826	0.0019	**	0	2	2	0	0	0	0	0	0	0	2	2	0	0	2	0	2	0	0	0	2	2	0	0	0	2	2	0	0	0	0	2	2	0	0	2	0	2	2	0	2	-1	0	0
5A-102	BobWhite_rep_c64315_180	Chr.5A	134.162	0.4817		0	2	2	0	0	0	0	0	0	0	2	2	0	0	2	0	2	2	0	0	2	2	2	0	0	2	2	0	0	2	0	2	2	0	0	2	0	2	2	0	2	2	0	0
5A-103	RAC875_c104483_394	Chr.5A	134.253	0.3985		0	2	2	0	0	0	0	0	0	0	2	2	0	0	2	0	2	2	0	0	2	2	2	0	0	2	2	0	0	2	0	2	2	0	0	2	0	2	2	0	2	2	0	0
5A-104	Excalibur_c92705_94	Chr.5A	134.652	0.3615		0	0	2	0	0	0	0	0	0	0	2	2	0	0	2	0	2	2	0	0	2	2	2	0	0	2	2	0	0	2	0	2	2	0	0	2	0	2	2	0	2	2	0	0
5A-105	Excalibur_c57920_54	Chr.5A	134.783	0.3985		0	0	2	0	0	0	0	0	0	0	2	2	0	0	2	0	2	2	0	0	2	2	2	0	0	2	2	0	0	2	0	2	2	0	0	2	0	2	2	0	2	2	0	0
5A-106	cfa2163	Chr.5A	135.526	0.5735		0	0	2	-1	0	2	0	0	0	0	2	2	0	0	2	0	2	2	0	0	2	2	2	0	0	2	2	0	0	2	0	2	2	0	0	2	0	2	2	0	2	2	0	0
5A-107	BobWhite_c14689_172	Chr.5A	136.87	0.887		0	0	2	0	0	2	0	0	0	0	2	2	0	2	2	-1	2	2	0	0	2	2	2	0	0	2	2	0	0	2	-1	2	2	0	0	2	0	2	2	0	2	2	0	0
5A-108	Tdurum_contig68741_778	Chr.5A	137.191	0.8332		0	0	2	0	0	2	0	0	0	0	2	2	0	2	2	0	2	2	0	0	2	2	2	0	0	2	2	0	0	2	0	2	2	0	0	2	0	2	2	0	2	2	0	0
5A-109	Ra_c922_1833	Chr.5A	137.308	0.8881		0	0	2	0	0	2	0	0	0	0	2	2	0	2	2	0	2	2	0	0	2	2	2	0	0	2	2	0	0	2	0	2	2	0	0	2	0	2	2	0	2	2	0	0
5A-110	cfa2141	Chr.5A	137.787	0.9438		0	0	2	0	0	2	0	0	0	0	2	2	0	2	2	0	2	2	0	0	2	2	2	0	0	2	2	0	0	2	0	2	2	0	0	2	0	2	2	0	2	2	0	0
5A-111	Xcau188b	Chr.5A	138.709	0.7773		0	0	2	0	0	2	0	0	0	0	2	2	0	2	2	0	2	2	0	0	2	2	2	0	0	2	2	0	0	2	0	2	2	0	0	2	0	2	2	0	2	2	0	0
5A-112	wsnp_BE403211A_Td_2_1	Chr.5A	139.925	0.6714		0	0	2	0	2	2	0	0	0	0	2	2	0	2	2	0	2	2	0	0	2	2	2	0	0	2	2	0	0	2	0	2	2	0	0	2	0	2	2	0	2	-1	0	0
5A-113	barc319	Chr.5A	140.938	0.4773		0	0	2	0	2	2	0	0	0	0	2	2	0	2	2	2	2	2	0	0	2	2	2	0	0	2	2	0	0	2	0	2	2	0	0	2	0	2	2	0	2	2	0	0
5A-114	cfa2155	Chr.5A	144.246	0.887		2	0	2	0	2	0	0	0	0	0	2	2	0	2	0	0	2	2	0	0	2	2	2	0	0	2	2	0	0	2	0	2	2	0	0	2	0	2	2	0	2	2	0	0
5A-115	Excalibur_c49550_97	Chr.5A	148.976	0.0024	**	0	2	2	0	0	0	0	0	0	0	2	2	2	0	2	2	2	2	0	2	2	2	2	0	0	2	2	0	0	0	0	2	2	2	0	2	0	2	2	0	2	2	2	0
5A-116	Tdurum_contig13810_485	Chr.5A	154.722	0.0488	*	2	0	2	0	2	2	0	2	0	0	0	2	0	2	0	0	2	2	0	0	2	2	2	0	0	2	2	0	0	2	0	2	2	2	0	2	0	2	2	0	2	2	0	0
5A-117	RAC875_c59520_130	Chr.5A	167.862	0	**	2	0	2	0	0	0	2	0	0	0	0	2	0	0	0	0	2	2	0	0	2	0	0	0	0	2	0	0	0	2	0	2	0	2	0	2	0	0	2	2	0	2	0	0
5A-118	CAP8_rep_c4852_130	Chr.5A	167.878	0	**	2	0	2	0	0	0	2	0	0	0	0	2	0	0	0	0	2	2	0	0	2	0	-1	0	0	2	0	0	0	2	-1	2	0	2	0	2	0	0	2	2	0	2	0	0
5A-119	RFL_Contig5787_2311	Chr.5A	180.362	0.0001	**	2	0	2	0	2	2	2	0	0	0	0	0	0	2	2	0	2	2	0	0	2	0	-1	0	0	2	0	0	0	0	0	2	0	2	0	2	0	0	2	2	2	2	0	2
5A-120	BS00064336_51	Chr.5A	180.573	0	**	2	0	2	0	2	2	2	0	0	0	0	0	0	2	2	0	2	2	0	0	2	0	0	0	0	2	0	0	0	0	0	2	0	2	0	2	0	0	2	2	2	2	0	2
5A-121	RAC875_c68969_492	Chr.5A	180.945	0	**	2	0	2	0	2	2	2	0	0	0	0	0	0	2	2	0	2	2	0	0	2	0	0	0	0	2	0	0	0	0	0	2	0	2	0	2	0	0	2	2	2	2	0	2
5A-122	BS00082219_51	Chr.5A	181.578	0	**	2	0	2	0	2	2	2	0	0	0	0	0	0	2	2	0	2	2	0	0	2	0	-1	0	0	2	0	0	0	0	-1	2	0	2	0	2	0	0	0	2	2	-1	0	2
5A-123	wsnp_Ex_c54211_57168122	Chr.5A	182.139	0	**	2	0	2	0	2	2	2	0	0	0	0	0	0	2	2	0	2	2	0	0	2	0	0	0	2	2	0	0	0	0	0	2	0	2	0	2	0	0	0	2	2	2	0	2
5A-124	Kukri_c86812_193	Chr.5A	193.308	0.8332		2	0	2	0	2	2	2	2	0	0	0	0	0	2	2	0	2	2	0	0	2	2	2	0	0	2	0	0	0	2	0	2	2	2	0	2	2	2	2	2	2	2	0	2
5A-125	BS00043676_51	Chr.5A	194.032	0.6232		2	0	2	0	2	2	2	2	0	0	0	0	0	2	2	0	2	2	0	0	2	2	0	0	0	2	0	0	0	2	0	2	2	2	0	2	2	2	2	2	2	2	0	2
5A-126	GENE-2725_217	Chr.5A	194.79	0.6232		2	0	2	0	2	2	2	2	0	0	0	0	0	2	2	0	2	2	0	0	2	2	0	0	0	2	0	0	0	2	0	2	2	2	0	2	2	2	2	2	2	2	0	2
5A-127	RFL_Contig840_961	Chr.5A	197.918	0.4401		2	0	2	0	2	2	2	2	0	0	0	0	0	2	2	0	2	2	0	0	2	2	0	0	2	2	0	0	0	0	0	2	2	2	0	2	2	2	2	2	2	2	0	2
5A-128	wsnp_Ku_c5445_9668131	Chr.5A	203.528	0.7256		2	0	2	0	2	2	2	2	0	0	0	0	0	2	2	0	2	2	0	0	2	2	0	0	2	2	0	0	0	0	0	2	2	2	0	2	2	2	2	2	2	2	2	2
5A-129	BS00022867_51	Chr.5A	204.04	0.4795		2	0	2	0	2	2	2	2	0	0	0	0	0	2	2	0	2	2	0	0	2	2	-1	0	2	2	0	0	0	0	0	2	2	2	0	2	2	2	2	2	2	2	2	2
5A-130	CAP11_c2623_196	Chr.5A	204.507	0.7256		2	0	2	0	2	2	2	2	0	0	0	0	0	2	2	0	2	2	0	0	2	2	0	0	2	2	0	0	0	0	0	2	2	2	0	2	2	2	2	2	0	2	2	2
5A-131	Tdurum_contig17262_105	Chr.5A	205.727	0.8324		2	0	2	0	2	2	2	2	0	0	0	0	0	2	2	0	2	2	0	0	2	2	0	0	2	2	0	0	0	0	0	2	2	2	0	2	2	2	2	2	0	2	2	2
5A-132	BobWhite_rep_c50013_65	Chr.5A	206.058	0.8881		2	0	2	0	2	2	2	2	0	0	0	0	0	2	2	0	2	2	0	0	2	2	0	0	2	2	0	0	0	0	0	2	2	2	0	2	2	2	2	2	0	-1	2	2
5A-133	BS00066434_51	Chr.5A	206.448	0.944		2	0	2	0	2	2	2	2	2	0	0	0	0	2	2	0	2	2	0	0	2	2	0	0	2	2	0	0	0	0	0	2	2	2	0	2	2	2	2	2	0	2	2	2
5A-134	wsnp_Ex_rep_c101323_86702546	Chr.5A	206.787	1		2	0	2	0	2	2	2	2	2	0	0	0	0	2	2	0	2	2	0	0	2	2	0	0	2	2	0	0	0	0	0	2	2	2	0	2	2	2	2	2	0	2	2	2
5A-135	RAC875_c61559_435	Chr.5A	211.267	0.8332		2	0	2	0	2	2	2	2	2	0	0	0	0	2	2	0	2	2	0	0	2	2	0	0	2	2	0	0	0	0	0	0	2	2	0	2	2	2	2	2	0	0	2	2
5A-136	RAC875_rep_c106488_130	Chr.5A	213.085	0.7773		2	0	2	0	2	2	2	2	2	0	0	0	0	2	2	0	2	2	0	0	2	2	-1	0	2	2	0	0	0	0	0	0	2	2	0	2	2	2	2	2	0	0	2	2
5A-137	Excalibur_c42255_425	Chr.5A	213.812	1		2	0	2	0	2	2	2	2	2	0	0	0	0	2	2	0	2	2	0	0	2	2	2	0	2	2	0	0	0	0	0	0	2	2	0	2	2	2	2	2	0	0	2	2
5A-138	Excalibur_c20899_352	Chr.5A	216.175	0.7256		2	2	2	0	2	2	2	2	2	0	0	0	0	2	2	0	2	2	0	0	2	2	0	0	2	2	0	0	0	0	0	0	2	2	0	2	2	2	2	2	0	0	2	2
5A-139	wsnp_JD_c493_749195	Chr.5A	216.372	0.6232		2	2	2	0	2	2	2	2	2	0	0	0	0	2	2	0	2	2	0	0	2	2	0	0	2	2	0	0	0	0	0	0	2	2	0	2	2	2	2	2	0	0	2	2
5B-001	wsnp_Ex_c19041_27955460	Chr.5B	0	0.7784		2	0	2	0	2	-1	0	0	0	0	2	2	2	0	2	0	0	2	0	2	0	2	0	2	0	0	0	2	2	0	0	2	2	0	0	2	2	0	2	0	2	2	2	0
5B-002	Ex_c5594_2818	Chr.5B	2.382	0.7773		2	0	2	0	2	-1	0	0	0	0	2	2	2	0	2	0	0	2	0	2	0	2	0	2	0	0	0	2	2	0	0	2	2	0	0	2	2	0	2	0	2	2	2	0
5B-003	Ex_c24477_484	Chr.5B	2.618	0.8332		2	0	2	0	2	2	0	0	0	0	2	2	2	0	2	0	0	2	0	2	0	2	0	2	0	0	0	2	2	0	0	2	2	0	0	2	2	0	2	0	2	2	2	0
5B-004	Kukri_c94493_273	Chr.5B	4.223	0.8875		2	0	2	0	2	2	0	0	0	0	2	2	2	0	2	0	0	2	0	2	0	2	0	2	0	0	-1	2	2	0	0	2	2	0	0	2	2	0	2	0	2	2	2	0
5B-005	Kukri_c34182_125	Chr.5B	4.499	0.6232		2	0	2	0	2	2	0	0	0	0	2	2	2	0	2	0	0	2	0	2	0	2	0	2	0	0	0	2	2	0	0	2	2	0	0	2	2	0	2	0	2	2	2	0
5B-006	RAC875_c42009_247	Chr.5B	4.701	0.7256		2	0	2	0	2	2	0	0	0	0	2	2	2	0	2	0	0	2	0	2	0	2	0	2	0	0	0	2	2	0	0	2	2	0	0	2	2	0	2	0	2	2	2	0
5B-007	Tdurum_contig19307_138	Chr.5B	6.188	0.944		2	0	2	0	2	2	0	0	0	0	2	2	2	0	2	0	0	2	2	2	0	2	0	2	0	0	0	2	2	0	0	2	2	0	0	2	2	0	2	0	2	2	2	0
5B-008	Tdurum_contig75960_134	Chr.5B	6.309	0.944		2	0	2	0	2	2	0	0	0	0	2	2	2	0	2	0	0	2	2	2	0	2	0	2	0	0	0	2	2	0	0	2	2	0	0	2	2	0	2	0	2	2	2	0
5B-009	BS00072185_51	Chr.5B	6.529	1		2	0	2	0	2	2	0	0	0	0	2	2	2	0	2	0	0	2	2	2	0	2	0	2	0	0	0	2	2	0	0	2	2	0	0	2	2	0	2	0	2	2	2	0
5B-010	wsnp_RFL_Contig1548_762547	Chr.5B	8.103	0	**	2	2	2	0	2	2	2	0	2	2	0	2	2	2	0	2	2	2	2	2	2	2	0	2	0	2	2	2	2	2	2	2	2	2	0	2	2	2	2	2	2	0	2	2
5B-011	BS00064593_51	Chr.5B	8.303	0	**	2	2	2	0	2	2	2	0	2	2	0	2	2	2	0	2	2	2	2	2	2	2	0	2	0	2	2	2	2	2	2	2	2	2	0	2	2	2	2	2	2	0	2	2
5B-012	IAAV7226	Chr.5B	9.204	0.5716		2	0	2	0	2	-1	0	0	0	0	2	2	2	0	2	0	0	2	2	0	0	2	0	2	2	0	-1	2	2	2	0	2	2	0	0	2	2	0	2	0	2	2	2	0
5B-013	Tdurum_contig12066_126	Chr.5B	13.911	0.6215		2	0	2	0	2	0	0	0	0	0	2	2	0	0	2	0	0	2	2	0	0	2	0	2	2	0	0	2	2	2	0	2	2	2	0	2	2	0	2	0	2	2	2	0
5B-014	wsnp_Ex_c6695_11577150	Chr.5B	14.913	0.7773		2	0	2	0	2	-1	0	0	0	0	2	2	0	0	2	0	0	2	2	0	0	2	0	2	2	0	-1	2	2	2	0	2	2	2	0	2	2	0	2	0	2	2	2	0
5B-015	Tdurum_contig42069_846	Chr.5B	16.214	0	**	2	2	2	0	2	2	2	0	2	2	0	2	2	2	0	2	2	2	2	2	2	2	0	2	0	2	2	2	2	2	2	2	2	2	2	2	2	2	2	2	0	0	2	2
5B-016	Kukri_c100408_598	Chr.5B	28.566	0.3985		2	0	0	0	0	0	2	0	0	0	0	2	0	0	0	0	0	2	2	0	0	2	0	2	0	0	2	2	2	2	0	2	2	2	0	0	2	0	2	2	2	0	2	2
5B-017	Excalibur_c3165_730	Chr.5B	28.845	0.3246		2	0	0	0	0	0	2	0	0	0	0	2	0	0	0	0	0	2	2	0	0	2	0	2	0	0	2	2	2	2	0	2	2	2	0	0	2	0	2	2	2	0	2	2
5B-018	Kukri_c26747_211	Chr.5B	29.182	0.4401		2	0	0	0	0	0	2	0	0	0	0	2	0	0	0	0	0	2	2	0	0	2	0	2	0	0	2	2	2	2	0	2	2	2	0	0	2	0	2	2	2	0	2	2
5B-019	BS00079321_51	Chr.5B	29.496	0.3985		2	0	0	0	0	0	2	0	0	0	0	2	0	0	0	0	0	2	2	0	0	2	0	2	0	0	2	2	2	2	0	2	2	2	0	0	2	0	2	2	2	0	2	2
5B-020	Excalibur_rep_c88310_1065	Chr.5B	29.818	0.2924		2	0	0	0	0	0	2	0	0	0	0	2	0	0	0	0	0	2	2	0	0	2	0	2	0	0	2	2	2	2	0	2	2	2	0	0	2	0	2	2	2	0	2	2
5B-021	GENE-2794_534	Chr.5B	31.811	0.2924		2	0	2	0	0	0	0	0	0	0	0	2	0	0	0	0	0	2	2	0	0	2	0	2	0	0	2	2	2	2	0	2	2	2	0	2	2	0	2	0	2	2	2	2
5B-022	RAC875_c30011_426	Chr.5B	32.033	0.4378		2	0	2	0	0	0	0	0	0	0	0	2	0	0	0	0	0	2	2	0	0	2	-1	2	0	0	2	2	2	2	0	2	2	2	0	2	2	0	2	0	2	2	2	2
5B-023	Kukri_c49101_731	Chr.5B	32.427	0.4378		2	0	2	0	0	0	0	0	0	0	0	2	0	0	0	0	0	2	2	0	0	2	2	2	0	0	2	2	2	2	0	2	2	2	0	2	2	0	2	0	2	2	2	2
5B-024	Excalibur_c9391_1016	Chr.5B	32.558	0.3246		2	0	2	0	0	0	0	0	0	0	0	2	0	0	0	0	0	2	2	0	0	2	2	2	0	0	2	2	2	2	0	2	2	2	0	2	2	0	2	0	2	2	2	2
5B-025	Kukri_c10016_369	Chr.5B	33.093	0.4378		2	0	2	0	0	0	0	0	0	0	0	2	0	0	0	0	0	2	2	0	0	2	2	2	0	0	2	2	2	2	-1	2	2	2	0	2	2	0	2	0	2	2	2	2
5B-026	GENE-3158_262	Chr.5B	37.191	0	**	2	2	2	0	2	2	2	0	2	2	0	2	2	2	0	2	0	2	0	2	2	2	0	2	0	2	2	0	0	2	2	2	2	2	2	2	2	2	2	2	0	0	2	2
5B-027	Tdurum_contig32091_165	Chr.5B	37.744	0	**	2	2	2	0	2	2	2	0	2	2	2	2	2	2	0	2	0	2	0	2	2	2	0	2	0	2	2	0	0	2	2	2	2	2	2	2	2	2	2	2	0	0	2	2
5B-028	BS00022477_51	Chr.5B	37.973	0	**	2	2	2	0	2	-1	2	0	2	2	2	2	2	2	0	2	0	2	0	2	2	2	0	2	0	2	2	0	0	2	2	2	2	2	2	2	2	2	2	2	0	0	2	2
5B-029	wsnp_Ex_c12152_19429932	Chr.5B	41.556	0.4401		2	0	2	0	0	0	2	0	2	0	0	2	0	0	0	0	0	2	2	0	0	2	0	2	0	0	2	0	0	2	0	2	2	2	0	2	2	0	2	2	2	0	2	2
5B-030	BS00040084_51	Chr.5B	42.118	0.3615		2	0	2	0	0	0	2	0	2	0	0	2	0	0	0	0	0	2	2	0	0	2	0	2	0	0	2	0	0	2	0	2	2	2	0	2	2	0	2	2	2	0	2	2
5B-031	IAAV2883	Chr.5B	50.783	0.723		2	0	2	0	0	0	2	0	2	0	0	2	2	0	0	0	0	2	2	0	2	2	-1	2	0	2	2	0	0	2	0	2	0	2	0	2	2	2	2	2	2	-1	2	2
5B-032	gdm133	Chr.5B	54.945	0.7256		2	0	2	0	0	0	2	0	2	0	0	2	2	0	0	0	0	2	2	0	2	2	0	2	0	2	2	0	0	2	0	2	0	2	0	2	2	2	2	2	0	0	2	2
5B-033	IAAV8455	Chr.5B	60.864	0	**	2	2	2	2	2	0	0	2	2	2	2	2	2	2	0	2	0	2	0	2	2	2	-1	2	0	2	2	0	0	2	2	2	2	2	2	2	0	2	2	0	0	2	2	2
5B-034	Xcau188a	Chr.5B	65.684	0.3961		0	0	2	0	2	0	2	0	0	2	2	2	2	0	0	0	0	2	0	0	2	2	0	2	0	2	2	0	0	2	0	2	0	2	2	2	2	2	2	2	0	0	0	2
5B-035	Tdurum_contig8171_1783	Chr.5B	66.316	0.7217		0	0	2	0	2	0	2	0	0	2	2	2	2	0	0	0	0	2	0	0	2	2	-1	2	0	2	2	0	0	2	-1	2	0	2	2	2	2	2	2	2	0	0	0	2
5B-036	BS00064274_51	Chr.5B	66.317	0.618		0	0	2	0	2	0	2	0	0	2	2	2	2	0	0	0	0	2	0	0	2	2	-1	2	0	2	2	0	0	2	-1	2	0	2	2	2	2	2	2	2	0	0	0	2
5B-037	BS00021868_51	Chr.5B	66.319	0.5256		0	0	2	0	2	0	2	0	0	2	2	2	2	0	0	0	0	2	0	0	2	2	0	2	0	2	2	0	0	2	0	2	0	2	2	2	2	2	2	2	0	0	0	2
5B-038	Tdurum_contig8171_1772	Chr.5B	66.32	0.7773		0	0	2	0	2	0	2	0	0	2	2	2	2	0	0	0	0	2	0	0	2	2	-1	2	0	2	2	0	0	2	-1	2	0	2	2	2	2	2	2	2	0	0	0	2
5B-039	BobWhite_c14360_420	Chr.5B	66.321	0.5735		0	0	2	0	2	0	2	0	0	2	2	2	2	0	0	0	0	2	0	0	2	2	0	2	0	2	2	0	0	2	0	2	0	2	2	2	2	2	2	2	0	0	0	2
5B-040	BS00050057_51	Chr.5B	66.323	0.6729		0	0	2	0	2	0	2	0	0	2	2	2	2	0	0	0	0	2	0	0	2	2	-1	2	0	2	2	0	0	2	0	2	0	2	2	2	2	2	2	2	0	0	0	2
5B-041	BS00093746_51	Chr.5B	66.325	0.7243		0	0	2	0	2	0	2	0	0	2	2	2	2	0	0	0	0	2	0	0	2	2	-1	2	0	2	2	0	0	2	-1	2	0	2	2	2	2	2	2	2	0	0	0	2
5B-042	RFL_Contig4167_1164	Chr.5B	66.794	0.6729		0	0	2	0	2	0	2	0	2	2	2	2	2	0	0	0	0	2	0	0	2	2	0	2	0	2	2	0	0	2	0	2	0	2	2	2	2	2	2	2	0	0	0	2
5B-043	BS00037023_51	Chr.5B	66.931	0.6729		0	0	2	0	2	0	2	0	2	2	2	2	2	0	0	0	0	2	0	0	2	2	0	2	0	2	2	0	0	2	0	2	0	2	2	2	2	2	2	2	0	0	0	2
5B-044	BobWhite_c11038_605	Chr.5B	66.932	0.7243		0	0	2	0	2	0	2	0	2	2	2	2	2	0	0	0	0	2	0	0	2	2	-1	2	0	2	2	0	0	2	0	2	0	2	2	2	2	2	2	2	0	0	0	2
5B-045	wmc508	Chr.5B	70.044	0.178		0	0	2	0	2	0	2	0	2	2	2	2	2	0	0	0	0	2	0	0	2	2	0	2	0	2	2	0	0	2	0	2	0	2	2	2	2	2	2	2	0	0	0	2
5B-046	Kukri_c59657_805	Chr.5B	71.367	0	**	2	2	2	2	2	0	0	2	2	2	2	2	2	2	0	2	0	2	0	2	2	2	2	2	2	2	0	0	0	0	2	2	2	2	2	2	0	2	2	0	0	2	2	2
5B-047	wmc118	Chr.5B	73.185	0.0152	*	0	0	2	0	2	0	-1	0	2	2	2	2	2	0	0	0	0	2	0	0	2	2	0	2	0	2	2	0	0	2	0	2	0	2	2	2	2	2	2	2	0	0	0	2
5B-048	RAC875_c65269_290	Chr.5B	73.562	0	**	2	2	2	2	2	0	0	2	2	2	2	2	2	2	0	2	2	2	0	2	2	2	2	2	2	2	0	0	0	0	2	2	2	2	0	2	0	2	2	0	0	2	2	2
5B-049	Tdurum_contig44271_1220	Chr.5B	74.147	0	**	2	2	2	2	2	-1	0	2	2	2	2	2	2	2	0	2	2	2	0	2	2	2	2	2	2	2	-1	0	0	0	2	2	2	2	0	2	2	2	2	0	0	2	2	2
5B-050	RAC875_c1035_65	Chr.5B	74.618	0	**	2	2	2	2	2	0	0	2	2	2	2	2	2	2	0	2	2	2	0	2	2	2	2	2	2	2	2	0	0	0	2	2	2	2	0	2	0	2	2	0	0	2	2	2
5B-051	Tdurum_contig12558_205	Chr.5B	78.256	0	**	0	2	2	2	2	0	0	2	0	2	2	2	2	0	0	2	0	2	0	2	2	2	2	2	2	2	2	0	0	0	2	2	2	2	2	2	0	2	2	0	0	2	2	0
5B-052	BS00065003_51	Chr.5B	81.731	0.5697		0	2	0	2	2	0	0	0	0	2	2	2	2	0	0	0	0	2	0	0	2	2	-1	2	0	2	2	0	0	2	2	2	0	2	2	0	2	2	2	0	0	2	2	2
5B-053	barc59	Chr.5B	81.911	0.4355		0	2	0	2	2	0	0	0	0	2	-1	2	2	0	0	0	0	2	0	0	2	2	0	2	0	2	2	0	0	2	2	2	0	2	2	0	2	2	2	0	0	2	-1	2
5B-054	CAP12_c2231_114	Chr.5B	83.117	0.4817		0	2	0	2	2	0	0	0	0	2	2	2	2	0	0	0	0	2	0	0	2	2	0	2	0	2	2	0	0	2	2	2	0	2	2	0	2	2	2	0	0	2	2	2
5B-055	BS00024814_51	Chr.5B	84.809	0	**	2	2	2	2	2	-1	0	0	2	2	2	2	2	2	0	2	0	2	0	2	2	2	-1	2	0	2	2	0	0	2	2	2	2	2	2	2	2	2	2	0	0	2	2	2
5B-056	BS00010168_51	Chr.5B	86.483	0	**	2	2	2	2	2	0	0	2	2	2	2	2	2	2	0	2	0	2	0	2	2	2	0	2	0	2	2	0	0	2	2	2	2	2	2	2	0	2	2	0	0	2	2	2
5B-057	Excalibur_c17928_1950	Chr.5B	92.803	0.4401		0	2	0	2	2	0	0	2	0	2	2	2	2	0	0	0	0	2	0	2	2	2	2	2	2	2	2	0	0	0	2	2	2	2	2	0	0	2	2	0	0	2	2	0
5B-058	IACX20775	Chr.5B	93.107	0.3246		0	2	0	2	2	0	0	2	0	2	2	2	2	0	0	0	0	2	0	2	2	2	2	2	2	2	2	0	0	0	2	2	2	2	2	0	0	2	2	0	0	2	2	0
5B-059	wsnp_Ex_c3874_7036132	Chr.5B	94.375	0.6197		0	2	0	2	2	0	0	2	0	2	2	2	2	0	0	0	0	2	0	2	2	2	2	2	2	2	-1	0	0	0	2	2	0	2	2	0	0	2	2	0	0	2	2	0
5B-060	RAC875_rep_c69613_547	Chr.5B	95.438	0.1047		0	2	0	2	0	0	0	2	0	2	2	2	2	2	0	2	2	2	0	2	2	2	2	2	2	2	-1	0	0	0	2	2	2	2	0	0	2	2	2	0	0	2	2	0
5B-061	Excalibur_c44194_192	Chr.5B	96.047	0.29		0	2	0	2	2	0	0	2	0	2	2	2	2	2	0	2	2	2	0	2	2	2	2	2	2	2	0	0	0	0	2	2	2	2	0	0	0	2	2	0	0	-1	2	0
5B-062	wsnp_Ex_c24031_33277856	Chr.5B	96.62	0.0793		0	2	0	2	0	0	0	2	0	2	2	2	2	2	0	2	2	2	0	2	2	2	2	2	2	2	2	0	0	0	2	2	2	2	0	0	2	2	2	0	0	2	2	0
5B-063	RAC875_c22722_671	Chr.5B	97.845	0.014	*	0	2	0	2	2	0	0	2	0	2	2	2	2	2	0	0	2	2	0	2	2	2	2	2	2	2	2	0	0	0	2	2	2	2	0	0	0	2	2	0	0	2	2	0
5B-064	BobWhite_c8037_1135	Chr.5B	97.965	0.0087	**	0	2	0	2	2	-1	0	2	0	2	2	2	2	2	0	0	2	2	0	2	2	2	2	2	2	2	2	0	0	0	2	2	2	2	0	0	0	2	2	0	0	2	2	0
5B-065	Excalibur_c47699_644	Chr.5B	98.998	0.1573		0	2	0	2	2	-1	0	2	0	2	2	2	2	2	0	2	2	2	0	2	2	2	2	2	2	2	2	0	0	0	2	2	2	2	0	0	0	2	2	0	0	2	2	0
5B-066	D_contig68985_131	Chr.5B	99.428	0.1802		0	2	0	2	2	0	0	2	0	2	2	2	2	2	0	2	2	2	0	2	2	2	2	2	2	2	-1	0	0	0	2	2	2	2	0	0	0	2	2	0	0	2	2	0
5B-067	Excalibur_c24511_1282	Chr.5B	99.961	0.2603		0	2	0	2	2	0	0	2	0	2	2	2	2	2	0	0	2	2	0	2	2	2	2	2	2	2	-1	0	0	0	2	2	2	2	0	0	0	2	2	0	0	2	2	0
5B-068	Kukri_c52425_198	Chr.5B	100.293	0.3246		0	2	0	2	2	0	0	2	0	2	2	2	2	2	0	0	2	2	0	2	2	2	2	2	2	2	2	0	0	0	2	2	2	2	0	0	0	2	2	0	0	2	2	0
5B-069	BobWhite_s66049_223	Chr.5B	101.228	0.1405		0	2	0	2	2	0	0	2	0	2	2	2	2	2	0	0	2	2	0	2	2	2	2	2	2	2	2	0	0	0	2	2	2	2	0	0	0	2	2	0	0	2	2	0
5B-070	RFL_Contig3285_1009	Chr.5B	101.715	0.2031		0	2	0	2	2	0	0	2	0	2	2	2	2	2	0	0	2	2	0	2	2	2	2	2	2	2	-1	0	0	0	2	2	2	2	0	0	0	2	2	0	0	-1	2	0
5B-071	BS00031339_51	Chr.5B	103.412	0.0012	**	2	2	0	2	2	-1	0	2	2	2	2	2	2	2	0	0	0	2	0	2	2	2	2	2	2	2	2	0	0	0	2	2	2	2	2	0	0	2	2	0	0	2	2	2
5B-072	BS00031338_51	Chr.5B	104.93	0.0012	**	2	2	0	2	2	0	0	2	2	2	2	2	2	2	0	0	0	2	0	2	2	2	2	2	2	2	-1	0	0	0	2	2	2	2	2	0	0	2	2	0	0	2	2	2
5B-073	tplb0048o03_953	Chr.5B	108.504	0.1385		2	2	0	2	0	0	0	2	0	2	2	2	2	2	0	2	2	2	0	2	2	2	2	2	2	2	2	0	0	0	2	2	2	2	0	0	2	2	2	0	0	0	2	0
5D.1-001	cfd18	Chr.5D.1	0	0	**	2	2	2	2	2	0	2	2	2	2	0	2	-1	2	0	2	0	2	0	2	2	2	0	0	0	2	2	2	2	0	2	0	2	2	0	2	0	0	2	2	2	2	0	2
5D.1-002	Excalibur_c49805_63	Chr.5D.1	17.91	0.774		2	2	2	2	2	2	2	2	2	2	0	2	0	2	2	0	0	0	0	2	0	0	0	0	0	0	-1	2	2	0	2	2	2	2	0	2	0	0	2	2	2	-1	0	2
5D.1-003	gwm190	Chr.5D.1	25.664	0.178		2	2	2	2	2	0	2	2	2	2	0	2	0	2	0	0	0	2	0	2	0	0	0	0	0	0	0	2	2	0	2	0	2	2	0	2	0	0	2	2	2	2	0	2
5D.1-004	RAC875_rep_c74985_362	Chr.5D.1	41.959	0.0007	**	2	2	2	0	2	2	0	2	2	2	0	2	0	2	0	0	0	2	0	2	0	0	0	0	0	0	0	0	0	0	2	0	0	2	0	2	2	0	2	0	0	2	0	2
5D.1-005	wsnp_RFL_Contig2606_2264492	Chr.5D.1	41.965	0.0006	**	2	2	2	0	2	2	0	2	2	2	0	2	0	2	0	0	0	2	0	2	0	0	0	0	0	0	0	0	0	0	2	0	0	2	0	2	2	0	2	0	0	2	0	2
5D.1-006	wsnp_JD_rep_c62958_40146122	Chr.5D.1	42.37	0.0003	**	2	2	2	0	2	2	0	2	2	2	0	2	0	2	0	0	0	2	0	2	0	0	0	0	0	0	0	0	0	0	2	0	0	2	0	2	2	0	2	0	0	2	0	2
5D.1-007	cfd189	Chr.5D.1	53.567	0.1985		2	2	2	0	2	0	0	2	2	-1	0	2	2	2	0	0	0	2	0	2	0	0	0	0	0	0	0	0	0	0	2	0	0	2	0	2	2	0	2	0	0	2	2	2
5D.1-008	TA002565-0478	Chr.5D.1	76.961	0.7773		0	2	2	2	2	-1	0	2	2	0	2	2	2	2	0	0	0	0	0	2	2	2	0	0	0	2	-1	0	0	2	0	2	0	2	0	2	0	2	2	0	0	0	2	0
5D.1-009	Excalibur_c10046_579	Chr.5D.1	77.28	0.8332		0	2	2	2	2	2	0	2	2	0	2	2	2	2	0	0	0	0	0	2	2	2	0	0	0	2	2	0	0	2	0	2	0	2	0	2	0	2	2	0	0	0	2	0
5D.1-010	Kukri_c30814_460	Chr.5D.1	77.942	0.8316		0	2	2	2	2	-1	0	2	2	0	2	2	2	2	0	0	0	0	0	2	2	2	0	0	0	2	-1	0	0	2	0	2	0	2	0	2	0	2	2	0	0	0	2	0
5D.1-011	ba1097b	Chr.5D.1	87.085	0.0199	*	0	2	2	2	2	0	0	2	2	0	2	2	0	2	0	0	0	2	2	2	0	2	0	0	0	0	0	0	0	2	0	2	0	0	0	2	0	0	2	0	2	0	0	0
5D.1-012	BobWhite_c6328_410	Chr.5D.1	88.932	0.0581		0	2	2	2	2	2	0	2	2	0	2	2	0	2	0	0	0	2	2	2	0	2	0	0	0	0	2	0	0	2	0	2	0	0	0	2	0	0	2	0	2	0	0	0
5D.1-013	Ra_c46720_451	Chr.5D.1	90.348	0.0162	*	0	2	2	2	2	-1	0	2	2	0	2	2	0	2	0	0	0	2	2	2	0	2	0	0	0	0	-1	0	0	2	-1	2	0	0	0	2	0	0	2	0	2	0	0	0
5D.1-014	barc143	Chr.5D.1	92.805	0.0778		0	2	2	2	2	0	0	2	2	0	2	2	0	-1	0	0	0	2	2	2	0	2	0	0	0	0	2	0	0	2	0	2	0	0	0	2	0	0	2	0	2	0	0	0
5D.1-015	wsnp_Ex_c14182_22122844	Chr.5D.1	93.749	0.1824		0	2	2	2	2	2	0	2	2	0	2	2	0	2	0	0	0	2	2	2	0	2	0	0	0	0	2	0	0	2	0	2	0	0	0	2	0	0	2	0	2	0	0	0
5D.1-016	RAC875_rep_c72023_267	Chr.5D.1	102.337	0.7784		2	2	2	2	2	2	0	2	0	0	2	2	0	2	2	0	0	2	0	2	0	2	0	2	0	0	2	0	0	2	2	2	0	0	0	2	0	0	2	0	2	0	0	0
5D.1-017	Kukri_c438_1520	Chr.5D.1	103.703	0.5735		2	2	2	2	2	2	0	2	0	0	2	2	0	2	2	0	0	2	0	2	0	2	0	2	0	0	-1	0	0	2	2	2	0	0	0	2	0	0	2	0	2	0	0	0
5D.1-018	wsnp_Ex_c33327_41834973	Chr.5D.1	104.748	0.4817		2	2	2	2	2	2	0	2	0	0	2	2	0	2	2	0	0	2	0	2	0	2	0	2	0	0	2	0	0	2	2	2	0	0	0	2	0	0	2	0	2	0	0	0
5D.1-019	Xcau212	Chr.5D.1	104.779	0.5735		2	2	2	2	2	2	0	2	0	0	2	2	0	2	2	0	0	2	0	2	0	2	0	2	0	0	2	0	0	2	2	2	0	0	0	2	0	0	2	0	2	0	0	0
5D.1-020	barc44	Chr.5D.1	105.053	0.4773		2	2	2	2	2	2	0	2	0	0	2	2	0	2	2	0	0	2	0	2	0	2	0	2	0	0	2	0	0	2	2	2	0	0	0	2	0	0	2	0	2	0	0	0
5D.1-021	BS00022067_51	Chr.5D.1	110.612	0.3985		2	2	2	2	2	2	0	2	0	0	2	2	2	2	2	0	0	2	0	2	0	2	0	2	0	0	-1	0	0	2	2	2	0	2	0	2	0	0	2	0	2	0	2	0
5D.1-022	Excalibur_c15835_86	Chr.5D.1	127.523	0.6682		2	2	2	2	2	2	0	2	0	0	2	2	0	0	2	2	2	0	2	0	0	2	-1	2	0	0	-1	0	0	0	-1	0	0	0	0	2	0	2	2	0	2	0	0	0
5D.1-023	cfd8	Chr.5D.1	128.471	0.7784		2	2	2	2	2	2	0	2	0	0	2	2	0	0	2	2	2	0	2	0	0	2	0	2	0	2	2	0	0	0	2	0	0	0	0	2	0	2	2	0	2	0	0	0
5D.1-024	Tdurum_contig92396_469	Chr.5D.1	130.607	0.2603		2	2	0	0	0	2	0	0	2	0	0	2	0	2	2	0	0	2	2	2	2	2	0	2	2	2	0	0	0	0	0	2	2	0	0	0	0	0	0	0	0	0	0	0
5D.1-025	RAC875_c22387_117	Chr.5D.1	131.069	0.2328		2	2	0	0	0	2	0	0	2	0	0	2	0	2	2	0	0	2	2	2	2	2	0	2	2	2	0	0	0	0	0	2	2	0	0	0	0	0	0	0	0	0	0	0
5D.1-026	IAAV6265	Chr.5D.1	131.258	0.8324		2	2	2	2	2	2	0	2	0	0	2	2	0	0	2	2	2	0	2	0	2	2	-1	2	0	2	2	0	0	0	2	0	0	0	0	2	0	2	2	0	2	0	0	0
5D.1-027	RAC875_c39430_181	Chr.5D.1	141.555	0.0793		0	2	0	0	0	0	0	0	0	0	0	2	0	0	2	0	2	2	2	2	2	2	0	2	2	2	0	0	0	0	0	2	0	0	2	0	2	0	0	0	0	0	0	2
5D.1-028	RAC875_c39204_91	Chr.5D.1	143.136	0.0581		0	2	0	0	0	0	0	0	0	0	0	2	0	0	2	0	2	2	2	2	2	2	0	2	2	2	0	0	0	0	0	2	0	0	0	0	2	0	0	0	0	0	0	2
5D.1-029	BS00050707_51	Chr.5D.1	143.412	0.0418	*	0	2	0	0	0	0	0	0	0	0	0	2	0	0	2	0	2	2	2	2	2	2	0	2	2	2	0	0	0	0	0	2	0	0	0	0	2	0	0	0	0	0	0	2
5D.1-030	BobWhite_rep_c63710_181	Chr.5D.1	143.813	0.0581		0	2	0	0	0	0	0	0	0	0	0	2	0	0	2	0	2	2	2	2	2	2	0	2	2	2	0	0	0	0	0	2	0	0	0	0	2	0	0	0	0	0	0	2
5D.1-031	gdm43	Chr.5D.1	145.769	0.1065		0	2	2	2	2	0	0	2	0	0	2	2	0	2	0	0	2	2	2	2	2	2	2	2	0	2	0	0	0	0	2	0	2	0	0	2	0	2	2	0	2	0	0	0
5D.1-032	wsnp_Ex_c607_1204733	Chr.5D.1	146.267	0.0913		2	2	0	0	0	0	0	0	0	0	0	2	0	0	2	0	0	2	2	2	2	2	0	2	2	2	0	0	0	0	0	2	0	0	0	0	2	0	0	0	0	0	0	2
5D.1-033	cfd57	Chr.5D.1	148.922	0.4817		0	2	2	2	2	0	0	2	0	0	2	2	0	2	0	0	2	2	2	2	0	2	2	2	0	2	0	0	0	0	2	0	2	0	0	2	0	2	0	0	2	0	0	0
5D.1-034	BobWhite_c14996_670	Chr.5D.1	155.052	0.7784		0	2	2	2	2	0	0	2	0	0	2	2	0	2	0	0	2	2	2	2	2	2	2	2	0	2	0	0	0	0	2	0	2	0	0	2	2	2	0	0	0	0	0	0
5D.1-035	gdm153	Chr.5D.1	163.887	0.5276		0	2	2	2	2	0	0	2	2	0	2	2	0	2	0	0	2	2	2	2	2	2	2	2	0	2	0	0	0	0	2	0	2	0	0	2	2	2	0	0	2	0	0	0
5D.1-036	barc320	Chr.5D.1	176.41	0.1802		0	2	0	2	2	0	0	2	2	0	0	2	0	2	0	0	2	2	2	2	2	2	2	2	0	2	0	0	0	0	2	0	0	0	0	0	2	2	0	0	2	0	0	2
5D.1-037	RFL_Contig1091_1538	Chr.5D.1	180.649	0.1594		0	2	0	2	2	0	0	2	0	0	0	2	0	0	0	2	2	2	2	2	2	2	2	2	0	2	0	0	0	0	2	0	0	0	2	0	2	2	0	0	2	0	0	2
5D.1-038	cfd29	Chr.5D.1	189.247	0.0199	*	2	2	0	2	2	0	0	2	0	0	0	2	0	0	0	2	2	2	0	2	2	2	2	2	0	2	0	0	0	0	2	0	0	0	2	0	0	2	0	0	2	0	0	2
5D.1-039	RAC875_c23251_624	Chr.5D.1	201.318	0.1047		2	2	0	2	2	0	0	2	0	0	0	0	0	0	0	2	2	0	0	2	2	2	-1	2	2	2	0	2	2	0	2	2	0	0	2	0	0	2	0	0	2	0	0	2
5D.1-040	CAP8_c1361_225	Chr.5D.1	201.353	0.1198		2	2	0	2	2	0	0	2	0	0	0	0	0	0	0	2	2	0	0	2	2	2	-1	2	2	2	0	2	2	0	2	2	0	0	2	0	0	2	0	0	2	0	0	2
5D.1-041	gdm63	Chr.5D.1	217.8	0.3985		0	0	2	2	2	0	0	2	0	0	0	0	0	0	0	2	2	0	2	2	2	2	0	0	2	2	0	2	2	0	0	2	2	0	0	2	0	2	0	0	0	0	0	0
5D.2-001	wsnp_Ex_rep_c68491_67318138	Chr.5D.2	0	0	**	2	2	2	0	2	2	0	0	2	2	0	2	2	2	0	2	2	0	0	2	2	2	2	0	2	2	-1	2	2	0	2	2	2	2	0	2	0	0	2	0	0	0	2	2
5D.2-002	Excalibur_c36048_410	Chr.5D.2	1.374	0	**	2	2	2	0	2	0	0	0	2	2	0	2	2	2	0	2	2	0	0	2	2	2	2	0	2	2	0	2	2	0	2	2	2	2	0	2	0	0	2	0	0	0	2	2
5D.2-003	RAC875_c41114_390	Chr.5D.2	19.509	0.7784		0	0	0	0	2	2	0	0	2	2	0	0	2	2	0	2	2	0	0	2	2	0	2	0	2	2	0	2	2	0	0	2	0	0	0	0	0	0	2	0	0	0	0	0
5D.2-004	Kukri_c35049_357	Chr.5D.2	19.513	0.6215		0	0	0	0	2	2	0	0	2	2	0	0	2	2	0	2	2	0	0	2	2	0	2	0	2	2	-1	2	2	0	-1	2	0	0	0	0	0	0	2	0	0	0	0	0
5D.2-005	Excalibur_c4570_451	Chr.5D.2	20.467	0.5276		0	0	0	0	2	2	0	0	2	2	0	0	2	2	0	2	2	0	0	2	2	0	2	0	2	2	0	2	2	0	0	2	0	0	0	0	0	0	2	0	0	0	0	0
5D.2-006	CAP7_c756_531	Chr.5D.2	20.479	0.4817		0	0	0	0	2	2	0	0	2	2	0	0	2	2	0	2	2	0	0	2	2	0	2	0	2	2	-1	2	2	0	0	2	0	0	0	0	0	0	2	0	0	0	0	0
5D.2-007	wsnp_JD_c825_1223454	Chr.5D.2	20.481	0.7762		0	0	0	0	2	-1	0	0	2	2	0	0	2	2	0	-1	2	0	0	2	2	0	2	0	2	2	0	2	2	0	0	2	0	0	0	0	0	0	2	0	0	0	0	0
5D.2-008	Kukri_c16707_116	Chr.5D.2	20.484	0.3568		0	0	0	0	2	2	0	0	2	2	0	0	2	2	0	2	2	0	0	2	2	-1	2	0	2	2	-1	2	2	0	0	2	0	0	0	0	0	0	2	0	0	0	0	0
5D.2-009	JD_c825_1450	Chr.5D.2	20.485	0.6215		0	0	0	0	2	-1	0	0	2	2	0	0	2	2	0	2	2	0	0	2	2	0	2	0	2	2	0	2	2	0	0	2	0	0	0	0	0	0	2	0	0	0	0	0
5D.2-010	RAC875_c34515_86	Chr.5D.2	20.491	0.5256		0	0	0	0	2	2	0	0	2	2	0	0	2	2	0	2	2	0	0	2	2	0	2	0	2	2	-1	2	2	0	0	2	0	0	0	0	0	0	2	0	0	0	0	0
5D.2-011	wsnp_JD_c825_1223506	Chr.5D.2	20.496	0.6698		0	0	0	0	2	-1	0	0	2	2	0	0	2	2	0	2	2	0	0	2	2	0	2	0	2	2	-1	2	2	0	0	2	0	0	0	0	0	0	2	0	0	0	0	0
5D.2-012	wsnp_JD_c825_1223424	Chr.5D.2	20.51	0.5697		0	0	0	0	2	-1	0	0	2	2	0	0	2	2	0	2	2	0	0	2	2	0	2	0	2	2	-1	2	2	0	-1	2	0	0	0	0	0	0	2	0	0	0	0	0
5D.2-013	Excalibur_c2795_1518	Chr.5D.2	20.952	0.4817		0	0	0	0	2	-1	0	0	2	2	0	0	2	2	0	2	2	0	0	2	2	0	2	0	2	2	0	2	2	0	0	2	0	0	0	0	0	0	2	0	0	2	0	0
5D.2-014	Excalibur_rep_c106082_272	Chr.5D.2	36.699	0	**	2	2	2	0	2	0	0	0	2	2	2	2	2	2	0	2	2	0	0	2	2	2	2	0	2	2	2	2	2	2	2	2	2	2	0	2	2	0	2	0	0	2	2	2
5D.2-015	Tdurum_contig47140_686	Chr.5D.2	40.73	0.0778		0	0	0	0	2	-1	0	0	2	2	2	2	2	2	0	2	2	0	0	0	2	0	2	0	2	2	2	2	2	2	2	2	0	2	0	0	2	0	2	0	0	2	0	0
5D.2-016	BS00094333_51	Chr.5D.2	41.034	0.1013		0	0	0	0	2	-1	0	0	2	2	2	2	2	2	0	2	2	0	0	0	2	0	2	0	2	2	2	2	2	2	2	2	0	2	0	0	2	0	2	0	0	-1	0	0
5D.2-017	BS00078603_51	Chr.5D.2	41.201	0.1216		0	0	0	0	2	0	0	0	2	2	2	2	2	2	0	2	2	0	0	0	2	0	2	0	2	2	2	2	2	2	2	2	0	2	0	0	2	0	2	0	0	2	0	0
5D.2-018	BS00070751_51	Chr.5D.2	43.043	0.29		0	0	0	0	2	-1	0	0	2	2	2	0	2	2	0	2	2	0	0	0	2	0	2	0	2	2	2	2	2	2	2	2	0	2	0	0	2	0	2	0	0	-1	0	0
5D.2-019	Excalibur_c16573_197	Chr.5D.2	43.075	0.3938		0	0	0	0	2	-1	0	0	2	2	2	0	2	2	0	-1	2	0	0	0	2	0	2	0	2	2	2	2	2	2	2	2	0	2	0	0	2	0	2	0	0	-1	0	0
5D.2-020	RAC875_c8100_245	Chr.5D.2	43.077	0.2603		0	0	0	0	2	-1	0	0	2	2	2	0	2	2	0	2	2	0	0	0	2	0	2	0	2	2	2	2	2	2	2	2	0	2	0	0	2	0	2	0	0	2	0	0
5D.2-021	BS00028106_51	Chr.5D.2	43.095	0.2924		0	0	0	0	2	0	0	0	2	2	2	0	2	2	0	2	2	0	0	0	2	0	2	0	2	2	2	2	2	2	2	2	0	2	0	0	2	0	2	0	0	2	0	0
5D.2-022	RAC875_c93365_200	Chr.5D.2	51.419	0	**	2	2	2	0	2	-1	0	0	2	2	2	2	2	2	0	2	2	0	0	2	2	2	2	0	2	2	2	2	2	2	2	2	2	2	0	2	2	0	2	0	0	2	2	2
5D.2-023	IACX5957	Chr.5D.2	52.78	0	**	2	2	2	0	2	0	0	0	2	2	2	2	2	2	0	2	2	0	0	2	2	2	2	0	2	2	2	2	2	0	2	2	2	2	0	2	2	0	2	0	0	2	2	2
5D.2-024	RAC875_c14078_202	Chr.5D.2	64.04	0.7243		2	2	0	0	0	0	0	0	0	2	2	2	2	2	0	2	2	0	0	2	2	2	2	0	2	2	2	2	2	2	2	2	2	2	0	0	2	0	2	0	0	2	2	0
6A-001	BobWhite_rep_c52979_181	Chr.6A	0	0	**	2	2	2	0	2	2	2	2	2	2	0	2	2	2	2	2	0	2	2	2	2	2	0	0	2	2	2	2	2	2	2	2	2	2	0	2	2	2	2	2	2	2	2	2
6A-002	RAC875_c100513_282	Chr.6A	0.217	0	**	2	2	2	2	2	2	2	2	2	2	0	2	2	2	2	2	0	2	2	2	2	2	0	0	2	2	2	2	2	2	2	2	2	2	0	2	2	2	2	2	2	2	2	2
6A-003	wsnp_Ex_c3405_6252997	Chr.6A	5.145	0.0007	**	2	0	0	0	2	2	2	2	2	2	0	2	2	2	2	2	0	2	2	0	0	2	0	0	2	0	2	2	2	2	2	2	2	2	0	2	2	2	2	2	2	-1	0	0
6A-004	Xcau288a	Chr.6A	6.145	0.014	*	2	0	0	0	2	2	2	2	2	2	0	0	2	2	2	2	0	2	2	0	0	2	0	0	2	0	2	2	2	2	2	2	2	2	0	0	2	2	2	2	2	2	0	0
6A-005	RFL_Contig2815_1305	Chr.6A	6.548	0.0062	**	2	0	0	0	2	2	2	2	2	2	0	0	2	2	2	2	0	2	2	0	0	2	0	0	2	0	2	2	2	2	2	2	2	2	0	0	2	2	2	2	2	2	0	0
6A-006	BobWhite_c2297_1853	Chr.6A	6.887	0.004	**	2	0	0	0	2	2	2	2	2	2	0	0	2	2	2	2	0	2	2	0	0	2	0	0	2	0	2	2	2	2	2	2	2	2	0	0	2	2	2	2	2	2	0	0
6A-007	BS00037003_51	Chr.6A	7.382	0.0025	**	2	0	0	0	2	2	2	2	2	2	0	0	2	2	2	2	0	2	2	0	0	2	0	0	2	0	2	2	2	2	2	2	2	2	0	0	2	2	2	2	2	2	0	0
6A-008	Kukri_c3009_1822	Chr.6A	8.222	0.0146	*	2	0	0	0	2	2	2	2	2	2	0	0	2	2	2	2	0	-1	2	0	0	2	0	0	2	0	2	2	2	2	2	2	2	2	0	0	2	-1	-1	2	2	2	0	0
6A-009	BobWhite_c16182_53	Chr.6A	8.865	0.0016	**	2	0	0	0	2	2	2	2	2	2	0	0	2	2	2	2	0	2	2	0	0	2	0	0	2	0	2	2	2	2	2	2	2	2	0	0	2	2	2	2	2	2	0	0
6A-010	gwm334	Chr.6A	9.705	0.0001	**	2	0	0	2	2	2	2	2	2	2	0	-1	2	2	2	2	0	2	2	0	0	2	0	0	2	0	2	2	2	2	2	2	2	2	0	0	2	2	2	2	2	2	-1	0
6A-011	BS00096853_51	Chr.6A	9.956	0.0001	**	2	0	0	2	2	2	2	2	2	2	0	0	2	2	2	2	0	2	2	0	0	2	0	0	2	0	2	2	2	2	2	2	2	2	0	0	2	2	2	2	2	2	0	0
6A-012	BS00066872_51	Chr.6A	11.246	0.0003	**	2	0	0	2	2	2	2	2	2	2	0	0	2	2	2	2	0	2	2	0	0	2	0	0	2	0	2	2	2	2	2	2	2	2	0	0	2	2	2	2	2	2	0	0
6A-013	Kukri_c14679_1082	Chr.6A	14.386	0.0004	**	2	0	2	2	2	2	2	2	2	2	0	0	2	2	2	2	0	2	2	0	0	2	0	0	2	0	2	2	2	2	2	2	2	2	0	2	2	2	2	2	2	2	2	0
6A-014	gdm36b	Chr.6A	14.812	0.0015	**	2	0	2	2	2	2	2	2	2	2	0	0	2	2	2	2	0	2	2	0	-1	2	0	0	2	0	2	2	2	2	2	2	2	2	0	2	2	2	2	2	2	2	2	0
6A-015	Excalibur_rep_c102991_619	Chr.6A	14.991	0.001	**	2	0	2	2	2	2	2	2	2	2	0	0	2	2	2	2	0	2	2	0	0	2	0	0	2	0	2	2	2	2	2	2	2	2	0	2	2	2	2	2	2	2	2	0
6A-016	Excalibur_c24288_548	Chr.6A	18.721	0	**	2	2	2	2	2	2	2	2	2	2	0	2	2	2	2	2	0	2	2	2	2	2	0	0	2	2	2	2	2	2	2	2	2	2	0	2	2	2	2	2	2	2	2	2
6A-017	Xcau556	Chr.6A	19.095	0	**	2	2	2	2	2	2	2	2	2	2	0	2	2	2	2	2	0	2	2	2	2	2	0	0	2	2	2	2	2	2	2	2	2	2	0	2	2	2	2	2	2	2	2	2
6A-018	RAC875_c35430_439	Chr.6A	21.172	0	**	2	2	2	2	2	2	0	2	2	2	2	2	2	2	2	2	2	2	2	2	2	2	2	2	2	2	2	2	2	2	2	2	2	2	2	2	0	0	0	0	2	2	2	2
6A-019	Xcau536	Chr.6A	24.293	0.0005	**	2	0	2	2	2	2	2	2	2	2	0	0	2	2	2	2	0	2	2	0	2	0	0	0	2	0	2	0	0	2	2	2	2	2	0	2	2	2	2	2	2	2	2	-1
6A-020	Xcau510	Chr.6A	25.699	0.0167	*	2	0	2	2	2	2	2	2	2	2	0	0	2	2	2	2	0	2	2	0	0	0	0	0	2	0	2	0	0	2	2	2	2	2	0	2	2	2	2	2	2	0	2	0
6A-021	BS00068092_51	Chr.6A	26.82	0.0094	**	2	0	2	2	2	2	2	2	2	2	0	0	2	2	2	2	0	2	2	0	0	0	0	0	2	0	2	0	0	2	2	2	2	2	0	2	2	2	2	2	2	2	2	0
6A-022	GENE-3703_114	Chr.6A	33.773	0	**	2	2	2	2	2	2	2	2	2	2	2	2	2	2	2	2	2	2	2	2	2	2	2	0	2	2	0	2	2	2	2	2	2	2	2	2	2	2	2	2	2	0	2	2
6A-023	BobWhite_c15977_107	Chr.6A	33.937	0	**	2	2	2	2	2	2	2	2	2	2	2	2	2	2	2	2	2	2	2	2	2	2	2	0	2	2	0	2	2	2	2	2	2	2	2	2	2	2	2	2	2	0	2	2
6A-024	Kukri_c66040_207	Chr.6A	34.138	0	**	2	2	2	2	2	2	2	2	2	2	2	2	2	2	2	2	2	2	2	2	2	2	2	-1	2	2	-1	2	2	2	2	2	2	2	2	2	2	2	2	2	2	0	2	2
6A-025	wsnp_Ex_c22089_31270140	Chr.6A	34.401	0	**	2	2	2	2	2	2	2	2	2	2	2	2	2	2	2	2	2	2	2	2	2	2	2	0	2	2	0	2	2	2	2	2	2	2	2	2	2	2	2	2	2	0	2	2
6A-026	Tdurum_contig68269_258	Chr.6A	34.529	0	**	2	0	0	0	2	2	0	0	2	0	2	0	0	0	2	0	0	0	2	2	0	2	0	0	-1	0	0	0	0	2	0	2	2	0	0	2	2	0	2	0	2	0	2	0
6A-027	BobWhite_c5324_168	Chr.6A	53.088	0.0199	*	2	2	0	2	0	0	0	2	0	2	2	2	2	0	0	0	2	2	0	2	2	2	2	0	2	2	2	0	0	2	-1	2	2	2	2	0	0	0	0	0	0	2	0	2
6A-028	Ku_c16162_2453	Chr.6A	53.83	0.0619		2	2	0	2	0	0	0	2	0	2	2	2	2	0	0	0	2	2	0	2	2	2	-1	0	2	2	2	0	0	2	-1	2	2	2	2	0	0	0	0	0	0	-1	2	2
6A-029	barc104	Chr.6A	54.338	0.0321	*	2	2	0	2	0	0	-1	2	0	2	2	2	2	0	0	0	2	2	0	2	0	2	2	0	2	2	2	0	0	2	0	2	2	2	2	0	0	0	0	0	0	2	2	2
6A-030	Tdurum_contig25770_308	Chr.6A	54.426	0.6682		2	0	2	2	2	2	2	0	2	0	2	0	0	0	2	2	0	0	2	2	0	2	0	0	2	0	0	0	0	2	2	2	2	2	0	2	2	2	2	2	2	-1	2	0
6A-031	Tdurum_contig42906_732	Chr.6A	54.428	0.3592		2	0	2	2	2	2	2	0	2	0	2	0	0	0	2	2	0	0	2	2	0	2	0	0	2	0	0	0	0	2	2	2	2	2	0	2	2	2	2	2	2	0	2	0
6A-032	BobWhite_c10740_179	Chr.6A	54.431	0.618		2	0	2	2	2	2	2	0	2	0	2	0	0	0	2	2	0	0	2	2	0	2	0	0	2	0	0	0	0	2	2	2	2	2	0	2	2	2	2	2	2	-1	2	0
6A-033	BobWhite_c15870_540	Chr.6A	54.432	0.3985		2	0	2	2	2	2	2	0	2	0	2	0	0	0	2	2	0	0	2	2	0	2	0	0	2	0	0	0	0	2	2	2	2	2	0	2	2	2	2	2	2	0	2	0
6A-034	BS00091666_51	Chr.6A	54.433	0.3615		2	0	2	2	2	2	2	0	2	0	2	0	0	0	2	2	0	0	2	2	0	2	0	0	2	0	0	0	0	2	2	2	2	2	0	2	2	2	2	2	2	0	2	0
6A-035	Tdurum_contig61934_167	Chr.6A	54.434	0.3985		2	0	2	2	2	2	2	0	2	0	2	0	0	0	2	2	0	0	2	2	0	2	0	0	2	0	0	0	0	2	2	2	2	2	0	2	2	2	2	2	2	0	2	0
6A-036	BS00009782_51	Chr.6A	54.436	0.4795		2	0	2	2	2	2	2	0	2	0	2	0	0	0	2	2	0	0	2	2	0	2	0	0	2	0	0	0	0	2	2	2	2	2	0	2	2	2	2	2	2	-1	2	0
6A-037	tplb0048b19_119	Chr.6A	54.44	0.4378		2	0	2	2	2	2	2	0	2	0	2	0	0	0	2	2	0	0	2	2	0	2	0	0	2	0	0	0	0	2	2	2	2	2	0	2	2	2	2	2	2	0	2	0
6A-038	RAC875_c39433_564	Chr.6A	54.689	0.014	*	2	2	0	2	0	0	0	2	0	2	2	2	2	0	0	0	2	2	0	2	2	2	2	0	2	2	2	0	0	2	0	2	2	2	2	0	0	0	0	0	0	2	2	2
6A-039	wsnp_Ku_rep_c71567_71302010	Chr.6A	55.459	0.0167	*	2	2	0	2	0	0	0	2	0	2	2	2	2	0	0	0	2	2	0	2	2	2	-1	0	2	2	2	0	0	2	0	2	2	2	2	0	0	0	0	0	0	2	2	2
6A-040	Xcau20	Chr.6A	56.753	0.0849		2	2	0	2	0	0	0	2	0	-1	2	2	2	0	0	2	2	2	0	2	0	2	2	0	2	2	2	0	0	2	0	2	2	2	2	0	2	0	0	0	0	2	2	0
6A-041	RAC875_c21938_802	Chr.6A	57.396	0.0569		2	2	0	2	0	0	0	2	0	2	2	2	2	0	0	0	2	2	0	2	2	2	2	0	2	2	2	0	0	2	0	2	2	2	2	0	0	0	0	0	0	2	2	2
6A-042	Kukri_c45876_61	Chr.6A	57.687	0.0556		2	2	0	2	0	0	0	2	0	2	2	2	2	0	0	0	2	2	0	2	2	2	-1	0	2	2	2	0	0	2	0	2	2	2	2	0	0	0	0	0	0	2	2	2
6A-043	Excalibur_c18265_399	Chr.6A	57.848	0.0488	*	2	2	0	2	0	0	0	2	0	2	2	2	2	0	0	0	2	2	0	2	2	2	2	0	2	2	2	0	0	2	0	2	2	2	2	0	0	0	0	0	0	2	2	2
6A-044	cfd2191	Chr.6A	58.082	0.0199	*	2	2	0	2	0	0	0	2	0	2	2	2	2	0	0	0	2	2	0	2	2	2	2	0	2	2	2	0	0	2	0	2	2	2	2	0	0	0	0	0	0	2	2	2
6A-045	BS00042200_51	Chr.6A	58.273	0.0673		2	2	0	2	0	0	0	2	0	2	2	2	2	0	0	0	2	2	0	2	2	2	0	0	2	2	2	0	0	2	0	2	2	2	2	0	0	0	0	0	0	2	2	2
6A-046	Xcau475	Chr.6A	58.66	0.0206	*	2	2	0	2	0	0	0	2	0	2	2	2	2	0	0	0	2	2	0	2	2	2	2	0	2	2	2	0	0	2	0	2	2	2	2	0	2	0	0	0	0	2	2	2
6A-047	Ex_c28973_935	Chr.6A	58.931	0.0673		2	2	0	2	0	0	0	2	0	2	2	2	2	0	0	0	2	2	0	2	2	2	-1	0	2	2	2	0	0	2	0	2	2	2	2	0	2	0	0	0	0	2	2	2
6A-048	wsnp_Ex_rep_c109274_92142043	Chr.6A	59.076	0.0581		2	2	0	2	0	0	0	2	0	2	2	2	2	0	0	0	2	2	0	2	2	2	0	0	2	2	2	0	0	2	0	2	2	2	2	0	2	0	0	0	0	2	2	2
6A-049	Kukri_c26693_158	Chr.6A	59.319	0.0581		2	2	0	2	0	0	0	2	0	2	2	2	2	0	0	0	2	2	0	2	2	2	0	0	2	2	2	0	0	2	0	2	2	2	2	0	2	0	0	0	0	2	2	2
6A-050	Ex_c69054_729	Chr.6A	59.741	0.0206	*	2	2	0	2	0	0	0	2	0	2	2	2	2	0	0	0	2	2	0	2	2	2	2	0	2	2	2	0	0	2	0	2	2	2	2	0	2	0	0	0	0	2	2	2
6A-051	tplb0031m24_341	Chr.6A	59.828	0.0003	**	2	2	0	2	0	0	-1	2	0	2	2	2	2	0	0	0	2	2	-1	2	2	2	-1	0	2	2	2	0	0	2	-1	2	2	2	2	0	2	-1	-1	-1	0	2	2	2
6A-052	wsnp_Ku_c1468_2912654	Chr.6A	59.918	0.0581		2	2	0	2	0	0	0	2	0	2	2	2	2	0	0	0	2	2	0	2	2	2	0	0	2	2	2	0	0	2	0	2	2	2	2	0	2	0	0	0	0	2	2	2
6A-053	BS00080392_51	Chr.6A	60.045	0.0455	*	2	2	0	2	0	0	0	2	0	-1	2	2	2	0	0	0	2	2	0	2	2	2	-1	0	2	2	2	0	0	2	0	2	2	2	2	0	2	0	0	0	0	2	2	2
6A-054	BS00068218_51	Chr.6A	60.223	0.0581		2	2	0	2	0	0	0	2	0	2	2	2	2	0	0	0	2	2	0	2	2	2	2	0	2	2	2	0	0	2	0	2	2	2	2	0	2	0	0	0	0	2	2	2
6A-055	wmc680	Chr.6A	60.541	0.0021	**	2	2	0	2	0	0	-1	2	0	2	2	2	2	0	0	0	2	2	0	2	2	2	2	0	2	2	2	0	0	2	0	2	2	2	2	0	2	0	0	0	0	2	2	2
6A-056	gwm427	Chr.6A	60.6	0.0136	*	2	2	0	2	0	0	0	2	0	2	2	2	2	0	0	0	2	2	0	2	2	2	2	0	2	2	2	0	0	2	0	2	2	2	2	0	2	0	0	0	0	2	2	2
6A-057	gdm98	Chr.6A	60.657	0.0199	*	2	2	0	2	0	0	0	2	0	2	2	2	2	0	0	0	2	2	0	2	2	2	2	0	2	2	2	0	0	2	0	2	2	2	2	0	2	0	0	0	0	2	2	2
6A-058	Xcau27	Chr.6A	60.984	0.028	*	2	2	0	2	0	0	-1	2	0	-1	2	2	2	0	0	2	2	2	0	2	2	2	2	0	2	2	2	0	0	2	0	2	2	2	2	0	2	0	0	0	0	2	2	2
6A-059	gwm617	Chr.6A	61.171	0.0433	*	2	2	0	2	0	0	0	2	0	2	2	2	2	0	0	0	-1	2	0	2	2	2	2	0	2	2	2	0	0	2	0	2	2	2	2	0	-1	0	0	0	0	2	2	2
6A-060	cfd5	Chr.6A	61.703	0.0087	**	2	2	0	2	0	0	0	2	0	2	2	2	2	0	0	0	2	2	0	2	2	2	2	0	2	2	2	0	0	2	0	2	2	2	2	0	2	0	0	0	0	2	2	2
6A-061	wsnp_Ex_rep_c70675_69579757	Chr.6A	62.702	0.1385		2	2	0	2	0	0	0	2	0	2	2	2	2	0	0	0	2	2	0	2	2	2	2	0	2	2	2	0	0	2	0	2	0	2	2	0	2	0	0	0	0	2	2	2
6A-062	wsnp_Ex_c7002_12063325	Chr.6A	63.128	0.1216		2	2	0	2	0	0	0	2	0	2	2	2	2	0	0	0	2	2	0	2	2	2	2	0	2	2	2	0	0	2	0	2	0	2	2	0	2	0	0	0	0	2	2	2
6A-063	IAAV5088	Chr.6A	63.288	0.2053		2	2	0	2	0	0	0	2	0	2	2	2	2	0	0	0	2	2	0	2	2	2	-1	0	2	2	2	0	0	2	0	2	0	2	2	0	2	0	0	0	0	2	2	2
6A-064	ksm98	Chr.6A	66.595	0.3246		2	0	2	2	2	2	2	0	2	0	2	0	2	2	2	2	0	2	2	0	2	0	0	0	2	0	0	0	0	2	2	2	2	2	0	2	2	2	2	2	2	2	2	0
6A-065	RFL_Contig6053_2072	Chr.6A	68.767	0.5735		2	2	0	2	0	2	0	0	0	2	2	2	2	0	2	0	2	0	0	2	2	2	2	0	2	2	2	0	0	2	0	2	0	2	2	0	2	0	0	0	0	2	2	2
6A-066	BS00105466_51	Chr.6A	69.365	0.5276		2	2	2	2	2	2	2	2	2	0	2	0	0	0	2	2	0	0	2	2	0	2	0	0	2	0	0	0	0	2	2	2	2	2	0	2	2	2	2	2	2	0	0	2
6A-067	BobWhite_c31011_102	Chr.6A	70.066	0.6215		2	2	2	2	2	2	2	2	2	0	2	0	0	0	2	2	0	0	2	2	0	2	-1	0	2	0	0	0	0	2	2	2	2	2	0	2	2	2	2	2	2	0	0	2
6A-068	BS00063990_51	Chr.6A	70.702	0.5735		2	2	2	2	2	2	2	2	2	0	2	0	0	0	2	2	0	0	2	2	0	2	-1	0	2	0	0	0	0	2	2	2	2	2	2	2	2	2	2	2	2	0	0	2
6A-069	wsnp_Ra_c5346_9501281	Chr.6A	71.123	0.8881		2	2	0	2	0	2	0	0	0	2	2	2	2	0	2	0	2	0	0	2	2	2	-1	0	2	2	2	0	0	2	0	2	0	2	2	0	2	0	2	0	0	2	2	2
6A-070	wsnp_Ex_c15378_23638822	Chr.6A	71.561	0.3615		2	2	2	2	2	2	2	2	2	0	2	0	0	0	2	2	0	0	2	2	0	2	2	0	2	0	0	0	0	2	2	2	2	2	2	2	2	2	2	2	2	0	0	2
6A-071	BS00070169_51	Chr.6A	72.165	0.4817		2	2	2	2	2	2	2	2	2	0	2	0	0	0	2	2	0	0	2	2	0	2	-1	0	2	0	0	0	0	2	2	2	2	2	2	2	2	2	2	2	2	0	0	2
6A-072	Tdurum_contig16290_156	Chr.6A	73.249	0.5059		2	2	2	-1	2	2	2	-1	2	0	2	0	0	0	2	-1	0	0	2	2	0	2	-1	0	2	0	0	0	0	2	2	2	2	2	2	2	2	2	2	2	2	0	0	2
6A-073	RAC875_rep_c107081_918	Chr.6A	73.835	0.4401		2	2	2	2	2	2	2	2	2	0	2	0	0	0	2	2	0	0	2	2	0	2	2	0	2	0	0	0	0	2	2	2	2	2	2	2	2	2	2	2	2	0	0	2
6A-074	Excalibur_rep_c82397_137	Chr.6A	74.092	0.5735		2	2	2	2	2	2	2	2	2	0	2	0	0	0	2	2	0	0	2	2	0	2	-1	0	2	0	0	0	0	2	2	2	2	2	2	2	2	2	2	2	2	0	0	2
6A-075	barc1057	Chr.6A	76.05	0.0131	*	2	2	2	2	2	2	2	2	2	0	2	0	0	0	2	2	0	0	2	2	2	0	2	2	2	2	0	0	0	2	2	2	2	2	2	2	2	2	2	2	2	0	0	2
6A-076	wsnp_Ku_c7794_13356946	Chr.6A	77.059	0.1824		2	2	2	2	2	2	2	2	2	0	2	0	0	0	2	2	0	0	2	2	2	0	2	2	2	2	0	0	0	2	2	2	2	2	2	2	2	2	2	2	2	0	0	2
6A-077	Kukri_rep_c68330_380	Chr.6A	77.26	0.2603		2	2	2	2	2	2	2	2	2	0	2	0	0	0	2	2	0	0	2	2	2	0	-1	2	2	2	0	0	0	2	2	2	2	2	2	2	2	2	2	2	2	0	0	2
6A-078	GENE-3659_162	Chr.6A	77.69	0.2924		2	2	2	2	2	2	2	2	2	0	2	0	0	0	2	2	0	0	2	2	2	0	2	2	2	2	0	0	0	2	2	2	2	2	2	2	2	2	2	2	2	0	0	2
6A-079	Excalibur_c20255_463	Chr.6A	78.111	0.2876		2	2	2	2	2	2	2	2	2	0	2	0	0	0	2	2	0	0	2	2	2	0	-1	2	2	2	-1	0	0	2	2	2	2	2	2	2	2	2	2	2	2	0	0	2
6A-080	IACX3317	Chr.6A	78.501	0.4401		2	2	2	2	2	2	2	2	2	0	2	0	0	0	2	2	0	0	2	2	2	0	0	2	2	2	0	0	0	2	2	2	2	2	2	2	2	2	2	2	2	0	0	2
6A-081	BS00022553_51	Chr.6A	78.757	0.2924		2	2	2	2	2	2	2	2	2	0	2	0	0	0	2	2	0	0	2	2	2	0	2	2	2	2	0	0	0	2	2	2	2	2	2	2	2	2	2	2	2	0	0	2
6A-082	Excalibur_c34574_452	Chr.6A	78.937	0.3198		2	2	2	2	2	2	2	2	2	0	2	0	0	0	2	2	0	0	2	2	2	0	-1	2	2	2	-1	0	0	2	2	2	2	2	2	2	2	2	2	2	2	0	0	2
6A-083	TA005690-1190	Chr.6A	79.137	0.4378		2	2	2	2	2	2	2	2	2	0	2	0	0	0	2	2	0	0	2	2	2	0	-1	2	2	2	-1	0	0	2	2	2	2	2	2	2	2	2	2	2	2	0	0	2
6A-084	RFL_Contig5037_560	Chr.6A	79.145	0.4401		2	2	0	2	2	2	2	0	0	2	2	2	2	0	2	0	2	0	0	2	2	2	0	0	0	2	2	0	0	2	0	2	0	2	2	0	2	0	2	2	0	2	2	2
6A-085	BS00064873_51	Chr.6A	79.319	0.2603		2	2	2	2	2	2	2	2	2	0	2	0	0	0	2	2	0	0	2	2	2	0	-1	2	2	2	2	0	0	2	2	2	2	2	2	2	2	2	2	2	2	0	0	2
6A-086	barc171	Chr.6A	79.645	0.4401		2	2	2	2	2	2	2	2	2	0	2	0	0	0	2	2	0	0	2	2	2	0	2	2	2	2	0	0	0	2	2	2	2	2	2	2	2	2	2	2	2	0	0	2
6A-087	cfd80	Chr.6A	80.476	0.2876		2	2	2	2	2	2	2	2	2	0	2	0	0	0	2	2	0	0	2	2	2	0	2	2	2	2	0	0	0	2	2	2	2	2	2	2	2	2	2	2	2	0	0	2
6A-088	BS00021689_51	Chr.6A	80.999	0.2876		2	2	2	2	2	2	2	2	2	0	2	0	0	0	2	2	0	0	2	2	2	0	2	2	2	2	-1	0	0	2	2	2	2	2	2	2	2	2	2	2	2	0	0	2
6A-089	IACX2250	Chr.6A	82.232	0.2603		2	2	2	2	2	2	2	2	2	0	2	0	0	0	2	2	0	0	2	2	2	0	-1	2	2	2	0	0	0	2	0	2	2	2	2	2	2	2	2	2	2	0	0	2
6A-090	GENE-3945_245	Chr.6A	84.071	0.0913		2	2	2	2	2	2	2	2	2	0	2	0	2	0	2	2	0	0	2	2	2	0	-1	2	2	2	0	0	0	2	0	2	2	2	2	2	2	2	2	2	2	0	0	2
6A-091	barc107	Chr.6A	84.731	0.0817		2	2	2	2	2	2	-1	2	2	0	2	0	2	0	2	2	0	0	2	2	2	0	2	2	2	2	0	0	0	2	0	2	2	2	2	2	2	2	2	2	2	0	2	2
6A-092	barc1165	Chr.6A	85.787	0.1198		2	2	2	2	2	2	2	2	2	0	2	0	0	0	2	2	0	0	2	2	2	0	2	2	2	2	0	0	0	2	0	2	2	2	2	2	2	2	2	2	2	0	0	2
6A-093	IAAV5035	Chr.6A	86.673	0.0581		2	2	2	2	2	2	2	2	2	0	2	0	2	0	2	2	0	0	2	2	2	0	2	2	2	2	0	0	0	2	0	2	2	2	2	2	2	2	2	2	2	0	0	2
6A-094	Kukri_c11266_1036	Chr.6A	89.912	0.7256		2	2	0	2	2	2	2	0	0	2	2	0	2	0	2	0	0	0	0	2	2	0	0	0	0	2	0	0	0	2	0	2	0	2	2	0	2	0	2	2	0	2	0	2
6A-095	Excalibur_c3471_873	Chr.6A	91.668	0.0793		2	2	2	2	2	2	2	2	0	0	2	0	0	0	2	2	0	0	0	2	2	0	2	2	2	2	0	0	0	2	0	2	2	2	2	2	2	2	2	2	0	0	0	2
6A-096	BS00065082_51	Chr.6A	91.886	0.0764		2	2	2	2	2	2	2	2	0	0	2	0	0	0	2	2	0	0	0	2	2	0	-1	2	2	2	0	0	0	2	-1	2	2	2	2	2	2	2	2	2	0	0	0	2
6A-097	Ex_c8890_2497	Chr.6A	94.035	0.014	*	2	2	2	2	2	2	2	2	0	0	2	0	0	0	2	2	0	0	0	2	2	0	2	2	2	2	0	0	0	2	2	2	2	2	2	2	2	2	2	2	0	0	0	2
6A-098	Kukri_c62719_188	Chr.6A	94.187	0.0094	**	2	2	2	2	2	2	2	2	0	0	2	0	0	0	2	2	0	0	0	2	2	0	2	2	2	2	0	0	0	2	2	2	2	2	2	2	2	2	2	2	0	0	0	2
6A-099	BS00040166_51	Chr.6A	94.545	0.0091	**	2	2	2	2	2	2	2	2	0	0	2	0	0	0	2	2	0	0	0	2	2	0	-1	2	2	2	0	0	0	2	2	2	2	2	2	2	2	2	2	2	0	0	0	2
6A-100	cfd16	Chr.6A	99.397	0.5735		2	2	0	2	2	2	2	0	0	0	2	0	0	0	2	0	0	0	0	2	2	0	0	0	0	2	0	0	0	2	0	2	2	2	2	0	2	0	2	2	0	0	0	2
6A-101	Excalibur_c17822_688	Chr.6A	100.105	0.6232		2	2	0	2	2	2	2	0	0	0	2	0	0	0	2	0	0	0	0	2	2	0	0	0	0	2	0	0	0	2	2	2	2	2	2	0	2	0	2	2	0	0	0	2
6A-102	gwm570	Chr.6A	100.187	0.7784		2	2	0	2	2	2	2	0	0	0	2	0	0	0	2	0	0	0	0	2	2	0	0	2	0	2	0	0	0	2	2	2	2	2	2	0	2	0	2	2	0	0	0	2
6A-103	BS00063378_51	Chr.6A	100.537	0.7256		2	2	0	2	2	2	2	0	0	0	2	0	0	0	2	0	0	0	0	2	2	0	0	0	0	2	0	0	0	2	2	2	2	2	2	0	2	0	2	2	0	0	0	2
6A-104	RFL_Contig5314_1147	Chr.6A	101.098	0.7256		2	2	0	2	2	2	2	0	0	0	2	0	0	0	2	0	0	0	0	2	2	0	0	0	0	2	0	0	0	2	2	2	2	2	2	0	2	0	2	2	0	0	0	2
6A-105	IAAV3609	Chr.6A	104.215	0.5256		2	2	0	2	2	2	2	0	0	2	2	0	2	0	2	0	0	0	0	2	2	0	0	0	0	2	0	0	0	2	2	2	0	2	2	0	2	0	2	2	0	0	0	2
6A-106	BobWhite_c14304_687	Chr.6A	108.283	0.0206	*	2	2	0	0	2	2	2	0	0	0	2	0	0	0	2	0	0	0	0	2	2	0	0	0	0	2	0	0	0	2	2	2	2	2	2	0	2	0	2	2	0	0	0	2
6B.1-001	RAC875_rep_c69836_475	Chr.6B.1	0	0	**	0	0	2	0	0	0	0	0	0	0	0	0	0	0	0	0	0	0	0	0	0	2	0	0	0	0	2	2	2	0	0	0	0	2	0	2	2	2	0	0	0	0	2	2
6B.1-002	Kukri_c67545_299	Chr.6B.1	6.387	0.0001	**	0	0	2	0	0	0	2	0	0	0	0	0	0	0	0	0	0	2	0	0	0	2	0	0	2	0	2	2	2	0	0	0	0	2	0	2	2	2	2	2	2	0	2	2
6B.1-003	Xcau546	Chr.6B.1	9.873	0.0038	**	0	0	2	0	0	0	2	0	0	0	0	0	0	0	0	0	0	2	0	0	0	2	2	0	2	0	2	2	2	0	0	0	0	0	0	2	2	2	2	2	2	0	2	2
6B.1-004	Xcau288b	Chr.6B.1	10.777	0.0073	**	0	0	2	0	0	0	2	0	0	0	0	0	0	0	0	0	0	2	0	0	0	2	2	0	2	0	2	2	2	0	0	0	0	2	0	2	2	2	2	2	2	0	2	2
6B.1-005	wmc486	Chr.6B.1	11.081	0.0109	*	0	0	2	0	0	0	2	0	0	0	0	0	0	0	0	0	0	2	0	0	0	2	2	0	2	0	2	2	2	0	0	0	0	2	0	2	2	2	2	2	2	0	2	2
6B.1-006	Xcau555	Chr.6B.1	11.793	0.0272	*	0	0	2	0	0	0	2	0	0	0	0	0	0	0	0	0	-1	2	0	0	0	2	2	0	2	0	2	2	2	0	0	0	0	2	0	2	2	2	2	-1	2	2	2	-1
6B.1-007	Excalibur_c64119_345	Chr.6B.1	12.568	0.0055	**	0	0	2	0	0	0	2	0	0	0	0	0	0	0	0	0	0	2	0	0	0	-1	2	0	2	0	2	-1	2	0	0	0	0	2	0	2	2	2	2	-1	2	0	2	2
6B.1-008	Kukri_c21405_2263	Chr.6B.1	12.744	0.0296	*	0	0	2	0	0	0	2	0	0	0	0	0	0	0	0	0	0	2	0	0	0	2	2	0	2	0	2	2	2	0	0	0	0	2	0	2	2	2	2	2	2	0	2	2
6B.1-009	Ex_c66287_325	Chr.6B.1	13.005	0	**	0	0	2	0	0	0	-1	0	0	0	0	0	0	0	0	0	0	-1	0	0	0	2	-1	0	2	0	2	2	2	0	0	0	0	2	0	2	2	-1	2	2	2	-1	-1	2
6B.1-010	BS00009825_51	Chr.6B.1	13.034	0.0418	*	0	0	2	0	0	0	2	0	0	0	0	0	0	0	0	0	0	2	0	0	0	2	2	0	2	0	2	2	2	0	0	0	0	2	0	2	2	2	2	2	2	0	2	2
6B.1-011	Ex_c3405_203	Chr.6B.1	13.458	0	**	0	0	0	0	0	0	2	0	0	0	0	0	0	0	0	0	0	2	0	0	0	2	0	0	2	0	2	2	2	0	0	0	0	2	0	0	2	2	2	2	2	0	0	0
6B.1-012	BS00024901_51	Chr.6B.1	13.798	0.0488	*	0	0	2	0	0	0	2	0	0	0	0	0	0	0	0	0	0	2	0	0	0	2	-1	0	2	0	2	2	2	0	0	0	0	2	0	2	2	2	2	2	2	0	2	2
6B.1-013	BS00016587_51	Chr.6B.1	13.801	0.0288	*	0	0	2	0	0	0	2	0	0	0	0	0	0	0	0	0	0	2	0	0	0	2	0	0	2	0	2	2	2	0	0	0	0	2	0	2	2	2	2	2	2	0	2	2
6B.1-014	Excalibur_c36398_69	Chr.6B.1	14.51	0.0075	**	0	0	2	0	0	0	2	0	0	0	0	0	0	0	0	0	0	2	0	0	0	2	0	0	2	0	2	2	2	0	0	0	0	2	0	2	2	2	2	2	2	0	2	2
6B.1-015	RFL_Contig5668_559	Chr.6B.1	16.23	0.0049	**	0	0	2	0	0	0	2	0	0	0	0	0	0	0	0	0	0	2	0	0	0	2	2	0	2	0	2	2	2	0	0	0	0	2	0	2	0	2	2	2	2	0	2	2
6B.1-016	Tdurum_contig82504_154	Chr.6B.1	17.646	0.0043	**	0	0	2	0	0	-1	2	0	0	0	0	0	0	2	0	0	0	2	0	0	0	2	-1	0	2	0	2	2	2	0	0	0	0	2	0	2	0	2	2	2	2	0	2	2
6B.1-017	BS00067829_51	Chr.6B.1	17.806	0.0007	**	0	0	2	0	0	-1	2	0	0	0	0	0	0	2	0	-1	0	2	0	0	0	2	-1	0	2	0	2	2	2	0	0	0	0	2	0	2	0	2	2	2	2	-1	2	-1
6B.1-018	RAC875_c66376_395	Chr.6B.1	18.19	0.0167	*	0	0	2	0	0	-1	2	0	0	0	0	0	0	2	0	0	0	2	0	0	0	2	2	0	2	0	2	2	2	0	0	0	0	2	0	2	0	2	2	2	2	0	2	2
6B.1-019	Excalibur_rep_c102994_1003	Chr.6B.1	19.654	0.0488	*	0	0	2	0	0	0	2	0	0	0	0	0	0	2	0	0	0	2	0	0	2	2	2	0	2	2	2	2	2	0	0	0	0	2	0	2	0	2	2	2	2	0	2	2
6B.1-020	Xcau205	Chr.6B.1	27.492	0	**	0	0	2	0	0	0	2	0	0	0	0	0	0	0	0	0	0	2	0	0	0	0	2	0	2	0	2	2	-1	0	0	0	0	2	0	2	2	2	0	2	2	0	0	2
6B.1-021	gwm768	Chr.6B.1	32.651	0.0062	**	0	2	2	0	0	0	2	0	0	0	0	0	0	2	0	0	0	2	2	0	2	2	2	0	2	2	2	0	0	2	0	0	0	2	0	2	0	2	0	2	2	2	2	2
6B.1-022	cfd13	Chr.6B.1	39.68	0.0028	**	0	2	2	2	0	0	2	0	0	0	2	0	0	2	0	0	2	2	2	0	2	2	2	2	2	2	2	2	2	0	0	2	0	2	0	2	2	2	2	2	2	0	2	2
6B.2-001	BS00067221_51	Chr.6B.2	0	0	**	2	2	2	0	0	0	2	0	2	0	2	0	0	0	0	2	2	2	2	2	0	0	2	2	0	0	0	0	0	2	-1	2	0	2	0	2	2	0	0	2	0	0	2	2
6B.2-002	BobWhite_c11231_615	Chr.6B.2	17.243	0	**	2	2	2	0	0	0	0	0	0	0	0	0	0	0	0	0	2	0	0	0	0	0	0	0	0	0	0	0	0	0	2	0	0	2	0	2	0	0	0	0	0	0	0	0
6B.2-003	Kukri_rep_c100676_151	Chr.6B.2	18.254	0	**	2	2	2	0	0	0	0	0	0	0	0	0	0	0	0	0	2	0	0	0	0	0	0	0	0	0	0	0	0	0	2	0	0	2	0	2	0	0	0	0	0	0	0	0
6B.2-004	RAC875_c54818_1008	Chr.6B.2	18.717	0	**	2	2	2	0	0	0	0	0	0	0	0	0	0	0	0	0	2	0	0	0	0	0	0	0	0	0	0	0	0	0	2	0	0	2	0	2	0	0	0	0	0	0	0	0
6B.2-005	IACX882	Chr.6B.2	26.51	0	**	2	2	0	0	0	0	0	0	0	0	0	0	0	0	0	0	0	0	0	0	0	0	0	0	0	0	0	0	0	2	0	0	0	2	0	0	0	0	0	0	0	0	0	0
6B.2-006	IAAV4820	Chr.6B.2	27.55	0	**	2	2	0	0	0	0	0	0	0	0	0	0	0	0	0	0	0	0	0	0	0	0	0	0	0	0	0	0	0	2	0	0	0	2	0	0	0	0	0	0	0	-1	0	0
6B.2-007	Kukri_c38732_225	Chr.6B.2	32.782	0	**	2	2	0	0	0	0	0	0	0	0	0	0	0	0	0	0	0	0	0	0	0	0	0	0	0	0	0	0	0	0	0	0	0	2	0	0	0	0	0	0	0	0	0	0
6B.2-008	BobWhite_c26504_163	Chr.6B.2	33.122	0	**	2	2	0	0	0	0	0	0	0	0	0	0	0	0	0	0	0	0	0	0	0	0	0	0	0	0	0	0	0	0	0	0	0	2	0	0	0	0	0	0	0	0	0	0
6B.2-009	gwm257b	Chr.6B.2	44.221	0	**	0	2	0	0	0	2	0	0	0	0	0	0	2	2	2	0	0	2	0	0	0	0	-1	0	0	0	2	0	0	0	0	0	0	2	0	0	0	2	0	0	0	0	0	0
6B.2-010	wsnp_Ex_c1276_2445537	Chr.6B.2	44.83	0	**	0	2	0	0	0	2	0	0	0	0	0	0	2	2	2	0	0	2	0	0	0	0	0	0	0	0	2	0	0	0	0	0	0	2	0	0	0	2	0	0	0	0	0	0
6B.2-011	GENE-3980_654	Chr.6B.2	45.409	0	**	0	2	0	0	0	2	0	0	0	0	0	0	2	2	2	0	0	2	0	0	0	0	0	0	0	0	2	0	0	0	0	0	0	2	0	0	0	2	0	0	0	0	0	0
6B.2-012	Excalibur_rep_c104544_249	Chr.6B.2	45.717	0	**	0	2	0	0	0	2	0	0	0	0	0	0	2	2	2	0	0	2	0	0	0	0	0	0	0	0	2	0	0	0	0	0	0	2	0	0	0	2	0	0	0	0	0	0
6B.2-013	barc79	Chr.6B.2	45.945	0	**	0	2	0	0	0	2	-1	0	0	0	0	0	2	2	2	0	0	2	0	0	0	0	0	0	0	0	2	0	0	0	0	0	0	2	0	0	0	2	0	0	0	0	0	0
6B.2-014	Excalibur_c10568_826	Chr.6B.2	46.026	0	**	0	2	0	0	0	2	0	0	0	0	0	0	2	2	2	0	0	2	0	0	0	0	0	0	0	0	2	0	0	0	0	0	0	2	0	0	0	2	0	0	0	0	0	0
6B.2-015	D_wsnpbe403818_Contig1_1	Chr.6B.2	46.258	0	**	0	2	0	0	0	2	0	0	0	0	0	0	2	2	2	0	0	2	0	0	0	0	0	0	0	0	2	0	0	0	0	0	0	2	0	0	0	2	0	0	0	0	0	0
6B.2-016	BobWhite_c13091_385	Chr.6B.2	46.438	0	**	0	2	0	0	0	2	0	0	0	0	0	0	2	2	2	0	0	2	0	0	0	0	0	0	0	0	2	0	0	0	0	0	0	2	0	0	0	2	0	0	0	0	0	0
6B.2-017	Excalibur_c24932_199	Chr.6B.2	46.681	0	**	0	2	0	0	0	2	0	0	0	0	0	0	2	2	2	0	0	2	0	0	0	0	0	0	0	0	2	0	0	0	0	0	0	2	0	0	0	2	0	0	0	0	0	0
6B.2-018	Tdurum_contig26001_242	Chr.6B.2	46.768	0	**	0	2	0	0	0	2	0	0	0	0	0	0	2	2	2	0	0	2	0	0	0	0	0	0	0	0	-1	0	0	0	0	0	0	2	0	0	0	2	0	0	0	0	0	0
6B.2-019	Ku_c2212_411	Chr.6B.2	46.813	0	**	0	-1	0	0	0	-1	0	0	0	0	0	0	2	-1	-1	0	0	-1	0	0	0	0	0	0	0	0	-1	0	0	0	0	0	0	-1	0	0	0	-1	0	0	0	0	0	0
6B.2-020	Tdurum_contig62155_325	Chr.6B.2	46.959	0	**	0	-1	0	0	0	-1	0	0	0	0	0	0	2	-1	-1	0	0	-1	0	0	0	0	0	0	0	0	-1	0	0	0	0	0	0	-1	0	0	0	-1	0	0	0	0	0	0
6B.2-021	Excalibur_c43691_336	Chr.6B.2	47.793	0	**	0	2	0	0	0	2	0	0	0	0	0	0	2	2	2	-1	0	2	0	0	0	0	0	0	0	0	2	0	0	0	0	0	0	2	0	0	0	2	0	0	0	0	0	0
6B.2-022	gwm273	Chr.6B.2	48.623	0	**	0	2	0	0	0	0	0	0	0	0	0	0	2	2	0	0	0	2	0	0	0	0	0	0	0	-1	2	0	0	0	0	0	0	2	0	0	0	2	0	0	0	0	0	0
6B.2-023	BS00063801_51	Chr.6B.2	48.931	0	**	0	2	0	0	0	0	0	0	0	0	0	0	2	2	0	0	0	2	0	0	0	0	0	0	0	0	2	0	0	0	0	0	0	2	0	0	0	2	0	0	0	0	0	0
6B.2-024	TA006014-0838	Chr.6B.2	49.029	0	**	0	2	0	0	0	0	0	0	0	0	0	0	2	2	0	0	0	2	0	0	0	0	0	0	0	0	2	0	0	0	0	0	0	2	0	0	0	2	0	0	0	0	0	0
6B.2-025	wsnp_JD_c4559_5692668	Chr.6B.2	49.295	0	**	2	2	0	0	0	-1	0	0	0	0	0	0	-1	2	0	-1	0	2	0	0	0	0	0	0	0	0	2	0	0	0	0	0	0	-1	0	0	0	-1	0	0	0	0	0	0
6B.2-026	BobWhite_c47659_100	Chr.6B.2	49.482	0	**	2	2	0	0	0	0	0	0	0	0	0	0	2	2	0	0	0	2	0	0	0	0	0	0	0	0	-1	0	0	0	0	0	0	2	0	0	0	2	0	0	0	0	0	0
6B.2-027	Xcau562	Chr.6B.2	49.63	0	**	0	2	0	0	0	0	0	0	0	0	0	0	2	2	0	0	0	2	0	0	0	-1	0	0	0	0	2	0	0	0	0	0	0	2	0	0	0	2	0	0	0	0	0	0
6B.2-028	RAC875_c26603_881	Chr.6B.2	49.677	0	**	0	2	0	0	0	0	0	0	0	0	0	0	2	2	0	0	0	2	0	0	0	0	0	0	0	0	2	0	0	0	0	0	0	2	0	0	0	2	0	0	0	0	0	0
6B.2-029	Xcau661	Chr.6B.2	49.689	0	**	0	2	0	0	0	0	0	0	0	0	0	0	2	2	0	0	0	2	0	0	0	0	0	0	0	0	2	0	0	0	0	0	0	2	0	0	0	2	0	0	0	0	0	0
6B.2-030	barc146	Chr.6B.2	49.72	0	**	0	2	0	0	0	0	0	0	0	0	0	0	2	2	0	0	0	2	0	0	0	0	0	0	0	0	2	0	0	0	0	0	0	2	0	0	0	2	0	0	0	0	0	0
6B.2-031	ksm74	Chr.6B.2	49.725	0	**	0	2	0	0	0	0	0	0	0	0	0	0	2	2	0	0	0	2	0	0	0	0	0	0	0	0	2	0	0	0	0	0	0	2	0	0	0	2	0	0	0	0	0	0
6B.2-032	ksm36	Chr.6B.2	49.726	0	**	0	2	0	0	0	0	0	0	0	0	0	0	2	2	0	0	0	2	0	0	0	0	0	0	0	0	2	0	0	0	0	0	0	2	0	0	0	2	0	0	0	0	0	0
6B.2-033	cfd190	Chr.6B.2	49.728	0	**	0	2	0	0	0	0	0	0	0	0	0	0	2	2	0	0	0	2	0	0	0	0	0	0	0	0	2	0	0	0	0	0	0	2	0	0	0	2	0	0	0	0	0	0
6B.2-034	BobWhite_c8571_699	Chr.6B.2	49.804	0	**	0	2	0	0	0	0	0	0	0	0	0	0	2	2	0	0	0	2	0	0	0	0	0	0	0	0	-1	0	0	0	0	0	0	2	0	0	0	2	0	0	0	0	0	0
6B.2-035	RAC875_rep_c119121_388	Chr.6B.2	49.981	0	**	0	2	0	0	0	0	0	0	0	0	0	0	2	2	0	0	0	2	0	0	0	0	0	0	0	0	2	0	0	0	0	0	0	2	0	0	0	2	0	0	0	0	0	0
6B.2-036	wmc397	Chr.6B.2	50.142	0	**	0	2	0	0	0	0	0	0	0	0	0	0	2	2	0	0	0	2	0	0	0	0	0	0	0	0	2	0	0	0	0	0	0	2	0	0	0	2	0	0	0	0	0	0
6B.2-037	gwm642	Chr.6B.2	50.539	0	**	0	2	0	0	0	0	0	0	0	0	0	0	2	2	0	0	0	2	0	0	0	0	0	0	0	0	0	0	0	0	0	0	0	2	0	0	0	2	0	0	0	0	0	0
6B.2-038	Kukri_c23691_1233	Chr.6B.2	50.692	0	**	0	2	0	0	0	0	0	0	0	0	0	0	2	2	0	0	0	2	0	0	0	0	0	0	0	0	2	0	0	0	0	0	0	2	0	0	0	2	0	0	0	0	0	0
6B.2-039	TA001478-0609	Chr.6B.2	50.78	0	**	0	2	0	0	0	0	0	0	0	0	0	0	2	2	0	0	0	2	0	0	0	0	0	0	0	0	-1	0	0	0	0	0	0	2	0	0	0	2	0	0	0	0	0	0
6B.2-040	Kukri_c15304_583	Chr.6B.2	50.878	0	**	0	2	0	0	0	0	0	0	0	0	0	0	2	2	0	0	0	2	0	0	0	0	0	0	0	0	2	0	0	0	0	0	0	2	0	0	0	2	0	0	0	0	0	0
6B.2-041	Ra_c9698_1606	Chr.6B.2	54.99	0	**	0	2	0	0	0	2	0	0	0	0	0	0	2	2	2	0	0	2	0	0	0	0	0	0	0	0	-1	0	0	0	0	0	0	2	0	0	0	2	0	0	0	0	0	0
6B.2-042	wsnp_Ex_c24927_34181611	Chr.6B.2	57.062	0	**	0	2	0	0	0	2	0	0	0	0	0	0	2	2	2	0	0	2	0	0	0	0	0	0	0	0	2	0	0	0	0	0	0	2	0	0	0	2	0	0	0	0	0	0
6B.2-043	BobWhite_c11503_296	Chr.6B.2	60.178	0	**	0	0	0	0	0	2	0	0	0	0	0	0	2	2	2	2	0	2	0	0	0	2	0	0	0	0	-1	0	0	0	0	0	0	2	0	0	0	2	0	0	0	0	0	0
6B.2-044	GENE-4093_178	Chr.6B.2	65.222	0	**	0	0	0	0	0	2	0	0	0	0	0	0	2	2	2	2	0	2	0	0	0	2	0	0	0	0	2	0	0	0	0	0	0	2	0	0	2	2	0	0	0	0	0	0
6B.2-045	BS00073898_51	Chr.6B.2	94.757	0.1179		0	0	2	0	0	2	0	0	0	0	0	0	2	2	2	2	2	2	0	0	2	0	-1	2	0	2	2	2	2	0	2	0	0	2	0	2	2	2	0	0	2	0	0	0
6B.2-046	BS00021658_51	Chr.6B.2	96.075	0.0793		0	0	2	0	0	2	0	0	0	0	0	0	2	2	2	2	2	2	0	0	2	0	0	2	0	2	2	2	2	0	2	0	0	2	0	2	2	2	0	0	2	0	0	0
6B.2-047	Excalibur_c47675_176	Chr.6B.2	96.616	0.0581		0	0	2	0	0	2	0	0	0	0	0	0	2	2	2	2	2	2	0	0	2	0	0	2	2	2	2	2	2	0	2	0	0	2	0	2	2	2	0	0	2	0	0	0
6B.2-048	BS00036830_51	Chr.6B.2	98.696	0.0581		0	0	2	0	0	2	0	0	0	0	0	0	2	2	2	2	2	2	0	0	2	0	0	2	2	2	2	2	2	0	2	0	0	2	0	2	2	2	0	0	2	0	0	0
6B.2-049	Excalibur_c58410_729	Chr.6B.2	99.637	0.0296	*	0	0	2	0	0	2	0	0	0	0	0	0	2	2	2	2	2	2	0	0	2	0	0	2	2	2	2	2	2	0	2	0	0	2	0	2	2	2	0	0	2	0	0	0
6B.2-050	Kukri_c9406_337	Chr.6B.2	101.555	0.0049	**	0	0	2	0	0	2	0	0	0	0	0	0	2	2	2	2	2	2	0	0	2	0	-1	2	2	2	2	2	2	0	2	0	0	2	0	2	2	2	0	0	2	0	2	0
6B.2-051	Ex_c17379_1431	Chr.6B.2	103.174	0.0025	**	0	0	2	0	0	2	0	0	0	0	0	0	2	2	2	2	2	2	0	0	2	0	0	2	2	2	2	2	2	0	2	0	2	2	0	2	2	2	0	0	2	0	2	0
6B.2-052	Ex_c570_149	Chr.6B.2	109.57	0.0004	**	0	2	2	0	0	2	0	0	0	0	0	0	2	2	2	2	2	2	0	0	2	0	-1	2	2	2	2	2	2	2	2	0	2	2	0	-1	0	0	0	0	2	0	0	2
6B.2-053	CAP11_c816_470	Chr.6B.2	114.728	0	**	0	2	2	0	2	2	0	0	2	0	0	0	2	2	2	2	2	0	0	0	2	0	0	2	2	2	2	2	2	2	2	0	2	2	0	2	0	0	0	0	2	0	2	2
6B.2-054	wsnp_Ra_c42758_49640129	Chr.6B.2	115.652	0.0004	**	0	2	2	0	2	2	0	0	2	0	0	0	2	2	2	2	2	0	0	0	2	0	0	2	2	2	2	2	2	2	2	0	2	2	0	2	0	0	0	0	2	0	0	2
6B.2-055	GENE-3918_443	Chr.6B.2	115.918	0.0001	**	0	2	2	0	2	2	0	0	2	0	0	0	2	2	2	2	2	0	0	0	2	0	0	2	2	2	2	2	2	2	2	0	2	2	0	2	0	0	0	0	2	0	0	2
6B.2-056	Excalibur_c4261_342	Chr.6B.2	117.353	0	**	0	2	2	0	2	2	0	0	2	0	0	0	2	2	2	2	2	0	0	0	2	0	0	2	2	2	2	2	2	2	2	0	2	2	0	2	0	0	0	0	2	0	0	2
6B.2-057	BS00046263_51	Chr.6B.2	117.869	0	**	2	2	2	0	2	2	0	0	2	0	0	0	2	2	2	2	2	0	0	0	2	0	0	2	2	2	2	2	2	2	2	0	2	2	0	2	0	0	0	0	2	0	0	2
6B.2-058	Kukri_c67474_466	Chr.6B.2	120.718	0.0001	**	2	2	2	0	2	2	0	0	2	0	0	0	2	2	2	2	2	0	0	0	2	0	0	2	2	2	2	2	2	2	2	0	2	2	0	2	0	0	0	0	2	2	0	2
6B.2-059	BobWhite_c38306_307	Chr.6B.2	120.989	0.0003	**	2	2	2	0	2	2	0	0	2	0	0	0	2	2	2	2	2	0	0	0	2	0	0	2	2	2	2	2	2	2	2	0	2	2	0	2	0	0	0	0	2	0	0	2
6B.2-060	Excalibur_c82013_83	Chr.6B.2	121.427	0.0002	**	2	2	2	0	2	2	0	0	2	0	0	0	2	2	2	2	2	0	0	2	2	0	0	2	2	2	2	2	2	2	2	0	2	2	0	2	0	0	0	0	2	0	0	2
6B.2-061	Kukri_c338_109	Chr.6B.2	123.205	0	**	2	2	2	0	2	2	0	0	2	0	0	0	2	2	2	2	2	0	2	2	2	0	0	2	2	2	2	2	2	2	2	0	2	2	0	2	0	0	0	0	2	0	0	2
6B.2-062	Kukri_c5631_770	Chr.6B.2	123.655	0	**	2	2	2	0	2	2	0	0	2	0	0	2	2	2	2	2	2	0	2	2	2	0	0	2	2	2	2	2	2	2	2	0	2	2	0	2	0	0	0	0	2	0	0	2
6B.2-063	Kukri_c30924_203	Chr.6B.2	123.748	0	**	2	2	2	0	2	2	0	0	2	0	0	2	2	2	2	2	2	0	2	2	2	0	0	2	2	2	2	2	2	2	2	0	2	2	0	2	0	0	0	0	2	-1	0	2
6B.2-064	Kukri_c19336_264	Chr.6B.2	124.745	0	**	2	2	2	0	2	2	0	0	2	0	0	2	2	2	2	2	2	0	2	2	2	0	0	2	2	2	2	2	2	2	2	0	2	2	0	2	0	0	0	0	2	0	0	2
6B.2-065	Excalibur_c5082_178	Chr.6B.2	125.028	0.0001	**	2	2	2	0	2	2	0	0	2	0	0	2	2	2	2	2	2	0	2	2	2	0	0	2	2	2	0	2	2	2	2	0	2	2	0	2	0	0	0	0	2	0	0	2
6B.2-066	Excalibur_c130_3813	Chr.6B.2	125.862	0.0002	**	2	2	2	0	2	2	0	0	2	0	0	2	2	2	2	0	2	0	2	2	2	0	0	2	2	2	0	2	2	2	0	0	2	2	0	2	0	0	0	0	2	0	0	2
6B.2-067	Tdurum_contig9285_653	Chr.6B.2	127.353	0	**	2	2	2	0	2	2	0	0	2	0	0	2	2	2	2	2	2	0	2	2	2	0	0	2	2	2	2	2	2	2	2	0	2	2	0	2	0	0	0	0	2	0	2	2
6B.2-068	BobWhite_s67399_107	Chr.6B.2	131.629	0.1405		2	2	2	0	2	0	0	0	2	0	0	0	2	2	0	2	2	0	0	0	2	0	0	2	0	2	2	2	2	0	2	0	2	2	0	2	0	0	0	0	0	0	0	2
6D.1-001	Excalibur_c97806_303	Chr.6D.1	0	0	**	2	2	2	2	2	2	0	0	2	2	2	2	2	2	2	2	2	2	0	2	2	2	0	2	2	2	2	2	2	2	2	0	2	2	0	2	2	2	0	0	0	2	2	2
6D.1-002	Excalibur_rep_c84264_67	Chr.6D.1	0.803	0	**	2	2	2	2	2	2	0	0	2	2	2	2	2	2	2	2	2	2	0	2	2	2	-1	2	2	2	2	2	2	2	2	0	2	2	0	2	2	2	0	0	0	0	2	2
6D.1-003	Kukri_c55362_75	Chr.6D.1	2.173	0	**	2	2	2	2	2	2	0	0	2	2	2	2	2	2	2	2	0	0	0	2	2	2	0	2	0	2	2	2	2	2	2	0	2	2	0	2	2	2	0	0	0	0	2	2
6D.1-004	cfd49	Chr.6D.1	18.877	0.6215		2	2	0	2	2	2	0	0	2	2	0	2	0	2	2	0	0	0	0	2	2	0	0	2	0	2	2	2	2	2	0	0	2	0	0	0	2	2	0	0	0	0	0	0
6D.1-005	Excalibur_c18072_76	Chr.6D.1	21.644	0.3889		2	2	0	2	2	2	0	0	2	2	0	2	0	-1	2	0	0	0	-1	2	2	2	0	2	0	2	2	2	2	2	0	0	2	2	0	0	2	2	0	0	0	0	0	2
6D.1-006	Excalibur_c10358_1800	Chr.6D.1	23.11	1		2	2	0	2	2	2	0	0	2	2	0	2	0	2	2	0	0	0	0	2	2	0	0	2	0	2	2	2	2	2	0	0	2	0	0	0	2	2	0	0	0	0	0	2
6D.1-007	RFL_Contig2815_1135	Chr.6D.1	23.627	0.944		2	2	0	2	2	2	0	0	2	2	2	2	0	2	2	0	0	0	0	2	2	0	0	2	0	2	2	2	2	2	0	0	2	0	0	0	2	2	0	0	0	0	0	2
6D.1-008	TA002853-0110-w	Chr.6D.1	24.63	0.7256		2	2	0	2	2	2	0	0	2	2	2	2	0	2	2	0	0	0	0	2	2	0	0	2	0	2	2	2	2	2	0	0	2	0	0	0	2	2	0	0	0	0	0	2
6D.1-009	RAC875_rep_c109653_409	Chr.6D.1	26.913	0.7784		2	2	0	2	2	2	0	0	2	2	2	2	0	2	2	0	2	2	0	2	2	0	0	2	2	2	2	2	2	2	0	0	2	0	0	0	2	2	0	0	0	0	0	2
6D.1-010	Kukri_c64412_175	Chr.6D.1	31.608	0.0296	*	2	2	0	2	2	2	0	0	2	2	2	2	0	2	2	0	2	0	0	2	2	0	0	2	0	2	2	2	2	2	0	0	2	0	0	0	2	2	0	0	0	0	0	2
6D.1-011	barc301	Chr.6D.1	33.346	0	**	2	2	2	2	2	2	0	0	2	2	2	2	0	2	2	-1	2	2	0	2	2	2	0	2	2	2	2	2	2	2	0	-1	2	0	0	2	2	2	0	0	0	2	0	2
6D.1-012	gdm132	Chr.6D.1	44.864	0.5276		2	2	0	0	2	2	0	0	2	2	2	2	0	0	2	0	2	2	0	2	2	0	0	0	2	2	2	2	2	2	0	0	2	0	0	0	2	2	0	0	0	2	0	2
6D.1-013	cfd75	Chr.6D.1	48.248	0.0288	*	2	2	0	2	2	2	2	0	2	2	2	2	0	0	2	0	2	2	0	2	2	0	2	0	2	2	2	2	2	2	0	0	2	2	0	0	2	2	0	0	0	2	0	2
6D.1-014	Excalibur_c49745_628	Chr.6D.1	60.363	0.0488	*	2	2	0	0	2	2	0	0	2	2	2	2	2	0	2	2	2	2	0	2	2	0	0	0	2	2	2	2	2	2	2	0	2	2	0	0	2	2	0	0	0	2	2	2
6D.1-015	Ra_c29107_289	Chr.6D.1	60.407	0.0488	*	2	2	0	0	2	2	0	0	2	2	2	2	2	0	2	2	2	2	0	2	2	0	0	0	2	2	2	2	2	2	2	0	2	2	0	0	2	2	0	0	0	2	2	2
6D.1-016	CAP11_c4727_205	Chr.6D.1	63.378	0	**	2	2	2	2	2	2	2	0	2	2	2	2	2	0	2	2	2	2	0	2	2	2	-1	0	2	2	2	0	0	2	2	2	2	2	0	2	2	2	2	2	2	2	2	2
6D.1-017	Tdurum_contig47020_173	Chr.6D.1	72.877	0.0002	**	2	2	0	2	2	2	2	0	2	2	2	2	0	0	2	2	2	2	0	2	2	0	2	0	2	2	2	0	0	2	2	2	2	0	0	0	2	2	2	2	2	2	0	2
6D.1-018	RAC875_c5546_1963	Chr.6D.1	73.889	0.0012	**	2	2	0	2	2	2	2	0	2	2	2	2	0	0	2	2	2	2	0	2	2	0	0	0	2	2	2	0	0	2	2	2	2	0	0	0	2	2	2	2	2	2	0	2
6D.1-019	Kukri_c21743_269	Chr.6D.1	74.258	0.001	**	2	2	0	2	2	2	2	0	2	2	2	2	0	0	2	2	2	2	0	2	2	0	2	0	2	2	2	0	0	2	2	2	2	0	0	0	2	2	2	2	2	2	0	2
6D.1-020	cfd132	Chr.6D.1	74.56	0.0006	**	2	2	0	2	2	2	2	0	2	2	2	2	0	0	2	2	2	2	0	2	2	0	2	0	2	2	2	0	0	2	2	2	2	0	0	0	2	2	2	2	2	2	0	2
6D.1-021	cfd213	Chr.6D.1	74.617	0.0007	**	2	2	0	-1	2	2	2	0	2	2	2	2	0	0	2	2	2	2	0	2	2	0	2	0	2	2	2	0	0	2	2	2	2	0	0	0	2	2	2	2	2	2	0	2
6D.1-022	Kukri_c30988_208	Chr.6D.1	84.537	0.6232		2	2	0	0	2	2	0	0	2	2	2	2	0	0	2	2	2	0	0	2	2	0	2	0	2	2	2	0	0	2	2	2	2	0	0	0	2	2	2	0	0	2	0	2
6D.1-023	Excalibur_c62101_299	Chr.6D.1	84.925	0.8307		2	2	0	0	2	2	0	0	2	2	2	2	0	0	2	2	2	0	0	2	2	0	-1	0	2	2	-1	0	0	2	2	2	2	0	0	0	2	2	2	0	0	-1	0	2
6D.1-024	Kukri_c1425_501	Chr.6D.1	85.591	0.3961		2	2	0	0	2	2	0	0	2	2	2	2	0	0	2	2	2	0	0	2	2	0	2	0	2	2	-1	0	0	2	2	2	2	0	0	0	2	2	2	0	0	2	0	2
6D.1-025	barc54	Chr.6D.1	99.594	0.0007	**	2	0	0	0	2	2	2	2	2	2	2	2	2	0	2	2	2	0	2	2	2	-1	2	0	2	2	-1	0	0	2	2	2	2	0	0	0	2	0	2	2	0	2	0	2
6D.1-026	barc365	Chr.6D.1	116.16	0.0105	*	2	0	2	0	2	0	2	2	2	2	-1	-1	0	2	0	2	0	0	0	2	2	0	2	0	2	2	2	0	0	0	2	2	2	0	2	2	2	0	2	2	2	2	0	2
6D.1-027	RAC875_c18002_58	Chr.6D.1	122.547	0.0749		2	0	2	0	2	0	2	2	2	0	0	2	0	2	0	2	0	0	0	2	0	0	-1	0	2	0	-1	0	0	0	2	2	2	0	2	2	2	0	2	2	2	-1	2	2
6D.1-028	RAC875_c25839_225	Chr.6D.1	129.467	0.0109	*	0	0	2	0	2	0	2	2	2	0	0	2	2	2	0	2	0	0	0	2	0	0	-1	0	2	0	-1	0	0	0	0	2	2	0	2	2	2	0	2	2	2	2	2	2
6D.1-029	GENE-4153_101	Chr.6D.1	130.921	0.0105	*	0	0	0	0	2	0	2	2	2	0	0	2	2	2	0	2	0	0	0	2	0	0	-1	0	2	0	-1	0	0	0	-1	2	2	0	2	0	2	0	2	2	2	2	2	2
6D.1-030	D_GDS7LZN01BGS3L_281	Chr.6D.1	131.299	0.0091	**	0	0	0	0	2	0	2	2	2	0	0	2	2	2	0	2	0	0	0	2	0	0	2	0	2	0	2	0	0	0	-1	2	2	0	2	0	2	0	2	2	2	2	2	2
6D.1-031	IAAV7251	Chr.6D.1	131.764	0.0244	*	0	0	0	0	2	0	2	2	2	0	0	2	2	2	0	2	0	0	0	2	0	0	2	0	2	0	2	0	0	0	0	2	2	0	2	0	2	0	2	2	2	2	2	2
6D.1-032	IACX10982	Chr.6D.1	132.77	0.0488	*	0	0	0	0	2	0	2	2	2	0	0	2	2	2	0	2	0	0	0	2	0	0	2	0	2	0	2	0	0	0	0	2	2	0	2	0	2	0	2	2	2	2	2	2
6D.1-033	Jagger_c2234_128	Chr.6D.1	135.265	0.1692		0	0	0	0	2	0	2	2	2	0	0	2	2	0	0	2	0	0	0	2	0	0	-1	0	0	0	-1	0	0	0	0	2	2	0	2	0	2	0	2	2	2	2	2	2
6D.1-034	BS00063175_51	Chr.6D.1	136.329	0.1573		0	0	0	0	2	0	2	2	2	0	0	2	2	0	0	2	0	0	0	2	0	0	-1	0	0	0	-1	0	0	0	0	2	2	0	2	0	2	0	2	2	2	2	2	2
6D.1-035	BS00094670_51	Chr.6D.1	136.871	0.0913		0	0	0	0	2	0	2	2	2	0	0	2	2	0	0	2	0	0	0	2	0	0	2	0	0	0	2	0	0	0	-1	2	2	0	2	0	2	0	2	2	2	2	0	2
6D.1-036	cfd76	Chr.6D.1	138.829	0.0778		0	2	0	0	2	0	2	2	2	0	0	2	2	0	0	2	0	0	0	2	0	0	2	0	0	0	2	0	0	0	0	2	2	0	2	0	2	0	2	2	2	2	0	2
6D.1-037	cfd47	Chr.6D.1	142.182	0.1385		0	2	0	0	2	0	2	2	2	0	0	2	2	0	0	2	2	0	0	2	0	0	2	0	0	0	2	0	0	0	0	2	2	0	2	0	2	0	2	2	2	2	0	2
6D.1-038	Xcau144	Chr.6D.1	147.837	0.7751		-1	2	0	-1	2	-1	0	-1	-1	-1	0	2	2	0	0	0	2	0	0	2	0	0	2	0	0	0	2	0	0	0	0	2	2	0	2	0	2	0	2	2	0	2	0	2
6D.1-039	barc175	Chr.6D.1	153.29	0.3046		0	2	0	0	2	0	-1	2	2	0	0	0	2	0	0	2	2	2	0	2	0	0	2	0	0	0	2	-1	0	0	0	2	2	0	2	0	2	0	2	2	2	2	0	2
6D.2-001	BS00012510_51	Chr.6D.2	0	0.0488	*	0	2	0	2	0	0	0	2	0	2	0	0	2	0	0	2	2	2	0	2	0	2	0	2	0	0	2	0	0	0	2	2	2	0	2	0	2	2	2	0	0	0	0	0
6D.2-002	BS00059791_51	Chr.6D.2	0.239	0.0569		0	2	0	2	0	0	0	2	0	2	0	0	2	0	0	2	2	2	0	2	0	2	0	2	0	0	2	0	0	0	2	2	2	0	2	0	2	2	2	0	0	0	0	0
6D.2-003	Excalibur_rep_c106283_82	Chr.6D.2	0.304	0.0673		0	2	0	2	0	0	0	2	0	2	0	0	2	0	0	2	2	2	0	2	0	2	0	2	0	0	2	0	0	0	2	2	2	0	2	0	2	2	2	0	0	0	0	0
6D.2-004	RAC875_c30397_887	Chr.6D.2	0.314	0.0793		0	2	0	2	0	0	0	2	0	2	0	0	2	0	0	2	2	2	0	2	0	2	0	2	0	0	2	0	0	0	2	2	2	0	2	0	2	2	2	0	0	0	0	0
6D.2-005	Excalibur_c30035_368	Chr.6D.2	3.735	0.0913		0	2	0	2	0	0	0	2	0	2	0	0	2	0	0	2	2	0	0	2	0	2	0	2	0	0	2	0	0	0	2	2	2	0	2	0	0	2	2	0	0	0	2	0
6D.2-006	IAAV1012	Chr.6D.2	3.74	0.066		0	2	0	2	0	0	0	2	0	2	0	0	2	0	0	2	2	0	0	2	0	2	0	2	0	0	2	0	0	0	2	2	2	0	2	0	0	2	2	0	0	0	2	0
6D.2-007	tplb0025h02_630	Chr.6D.2	3.767	0.1065		0	2	0	2	0	0	0	2	0	2	0	0	2	0	0	2	2	0	0	2	0	2	0	2	0	0	2	0	0	0	2	2	2	0	2	0	0	2	2	0	0	0	2	0
6D.2-008	wsnp_BE471213D_Ta_2_1	Chr.6D.2	25.349	0.0673		2	2	2	2	2	-1	0	2	0	0	0	0	2	0	2	2	2	2	2	2	0	2	0	2	0	0	2	0	0	0	2	2	2	0	2	2	0	2	2	0	0	0	2	2
6D.2-009	BS00070856_51	Chr.6D.2	25.385	0.0181	*	2	2	2	2	2	-1	0	2	0	0	0	0	2	0	2	2	2	2	2	2	0	2	0	2	0	0	2	0	0	0	2	2	2	0	2	2	0	2	2	0	0	-1	2	2
7A-001	pk39	Chr.7A	0	0.0001	**	0	0	0	0	0	2	0	0	0	0	0	0	0	0	2	0	2	2	2	2	0	2	0	2	0	0	0	0	0	0	2	2	2	2	0	0	0	0	0	0	2	0	2	2
7A-002	Tdurum_contig4885_1536	Chr.7A	0.501	0.001	**	0	0	0	0	0	2	0	0	0	0	0	0	0	0	2	0	2	2	2	2	0	2	2	2	0	0	0	0	0	0	2	2	2	2	0	0	0	0	0	0	2	0	2	2
7A-003	RAC875_c57541_120	Chr.7A	0.986	0.0003	**	0	0	0	0	0	2	0	0	0	0	0	0	0	0	2	0	2	2	2	2	0	2	0	2	0	0	0	0	0	0	2	2	2	2	0	0	0	0	0	0	2	0	2	2
7A-004	Xcau52	Chr.7A	1.536	0.0004	**	0	0	0	0	0	2	0	0	0	0	0	0	0	0	2	0	2	2	2	2	2	2	0	2	0	0	0	0	0	0	2	2	2	2	0	0	0	0	0	0	2	0	2	2
7A-005	Xcau462	Chr.7A	1.865	0	**	0	0	0	0	0	2	0	0	0	0	0	0	0	0	2	0	2	2	2	2	0	2	0	2	0	0	0	0	0	0	2	2	2	2	0	0	0	0	0	0	2	0	2	2
7A-006	Xcau491	Chr.7A	2.053	0.0001	**	0	0	0	0	0	2	0	0	0	0	0	0	0	0	2	0	2	2	2	2	0	2	0	2	0	0	0	0	0	0	2	2	2	2	0	0	0	0	0	0	2	0	2	2
7A-007	barc154	Chr.7A	2.177	0.0002	**	0	0	0	0	0	2	0	0	0	0	0	0	0	0	2	0	2	2	2	2	0	2	-1	2	0	0	0	0	0	0	2	2	2	2	0	0	0	0	0	0	2	0	2	2
7A-008	cfa2028	Chr.7A	2.18	0	**	0	0	0	0	0	2	0	0	0	0	0	0	0	0	2	0	2	2	2	2	0	2	0	2	0	0	0	0	0	0	2	2	2	2	0	0	0	0	0	0	2	0	2	2
7A-009	BS00098026_51	Chr.7A	2.232	0.0001	**	0	0	0	0	0	2	0	0	0	0	0	0	0	0	2	0	2	2	2	2	0	2	0	2	0	0	0	0	0	0	2	2	2	2	0	0	0	0	0	0	2	0	2	2
7A-010	RAC875_c4889_1393	Chr.7A	2.385	0.0001	**	0	0	0	0	0	2	0	0	0	0	0	0	0	0	2	0	2	2	2	2	0	2	0	2	0	0	0	0	0	0	2	2	2	2	0	0	0	0	0	0	2	0	2	2
7A-011	BS00011330_51	Chr.7A	3.631	0	**	0	0	0	0	0	2	0	0	0	0	0	0	0	0	2	0	2	2	2	2	0	0	-1	2	0	0	0	0	0	0	2	2	2	2	0	0	0	0	0	0	2	0	2	2
7A-012	barc127	Chr.7A	4.235	0	**	0	0	0	0	0	2	0	0	0	0	0	0	0	0	2	0	2	2	2	2	0	0	0	2	0	0	0	0	0	0	2	2	2	2	0	0	0	0	0	0	2	0	2	2
7A-013	Tdurum_contig37154_190	Chr.7A	4.785	0.0001	**	0	0	0	0	0	2	0	0	0	0	0	0	0	0	2	0	2	2	2	2	0	0	0	2	0	0	0	0	0	0	2	2	2	2	0	0	0	0	0	0	2	0	2	2
7A-014	BS00078460_51	Chr.7A	5.494	0.0002	**	0	0	2	0	0	2	0	0	0	0	0	0	0	0	2	0	2	2	2	2	0	0	0	2	0	0	0	0	0	0	2	2	2	2	0	2	0	0	0	0	2	0	2	2
7A-015	CAP11_c1473_320	Chr.7A	6.212	0.0014	**	0	0	2	0	0	2	0	0	0	0	0	0	0	0	2	0	2	2	2	2	0	0	0	2	0	0	0	0	0	0	2	2	2	2	0	2	0	0	0	0	2	0	2	2
7A-016	ksm8	Chr.7A	6.435	0.003	**	0	0	2	0	0	2	0	0	0	0	0	0	0	0	2	0	2	2	2	2	-1	0	0	2	0	0	0	0	0	0	2	2	2	2	0	2	0	0	0	0	2	0	2	2
7A-017	RFL_Contig854_2291	Chr.7A	6.683	0.001	**	0	0	2	0	0	2	0	0	0	0	0	0	0	0	2	0	2	2	2	2	0	0	0	2	0	0	0	0	0	0	2	2	2	2	0	2	0	0	0	0	2	0	2	2
7A-018	wsnp_Ku_c12886_20706969	Chr.7A	6.912	0.0024	**	0	0	2	0	0	2	0	0	0	0	0	2	0	0	2	0	2	2	2	2	0	0	-1	2	0	0	0	0	0	0	2	2	2	2	0	2	0	0	0	0	2	0	2	2
7A-019	tplb0025h15_643	Chr.7A	7.338	0.003	**	0	0	2	2	0	2	0	0	0	0	0	2	0	0	2	0	2	2	2	2	0	0	-1	2	0	0	0	0	0	0	2	2	2	2	0	2	0	0	0	0	2	0	2	2
7A-020	RAC875_c56439_58	Chr.7A	8.361	0.0003	**	0	0	0	0	0	2	0	0	0	0	0	0	0	0	2	0	2	2	2	2	0	2	0	2	0	0	0	0	0	0	2	2	2	2	0	0	0	0	0	0	2	0	2	2
7A-021	Kukri_c60729_430	Chr.7A	9.142	0.0004	**	0	0	0	0	0	2	0	0	0	0	0	0	0	0	2	0	2	2	2	2	0	2	-1	2	0	0	0	0	0	0	2	2	2	2	0	0	0	0	0	0	2	0	2	2
7A-022	wsnp_Ku_c7873_13486065	Chr.7A	10.362	0.0339	*	0	0	0	0	0	2	0	0	0	0	0	0	0	0	2	0	2	2	2	2	0	2	-1	2	0	0	0	0	0	0	2	2	2	2	0	0	0	0	0	0	2	0	2	2
7A-023	RAC875_c3450_836	Chr.7A	11.651	0.0012	**	2	0	0	0	0	2	0	0	0	0	0	0	0	0	2	0	2	2	2	2	0	2	-1	2	0	0	0	0	0	0	2	2	2	2	0	0	0	0	0	0	2	0	2	2
7A-024	IAAV7916	Chr.7A	14.264	0.004	**	2	0	0	0	0	0	0	0	0	0	0	0	0	0	0	0	2	2	2	2	0	2	2	2	0	0	0	0	0	0	2	2	2	2	0	0	0	0	0	0	2	0	2	2
7A-025	Ex_c4463_146	Chr.7A	15.932	0.0011	**	2	0	0	0	0	0	0	0	0	0	0	0	0	0	0	0	2	2	2	2	0	2	-1	2	0	0	0	0	0	0	0	2	2	2	0	0	0	0	0	0	2	0	2	2
7A-026	BS00063267_51	Chr.7A	17.006	0.001	**	2	0	0	0	0	0	0	0	0	0	0	0	0	0	0	0	2	2	2	2	0	2	0	2	0	0	0	0	0	0	0	2	2	2	0	0	0	0	0	0	2	0	2	2
[truncated: 298 more rows]
[truncated: 159 more columns]

## Sheet: Table S6
Table S6 | Stable QTL for plant height (PH), spikes per plant (SPP), grain number per spike (GNS), thousand grain weight (TGW) and grain weight per spike (GWS) identified in the ND3338/JD6 doubled haploid (DH) population.
[truncated: 314 more rows]

[truncated: 4 more sheets: Table S7, Table S8, Table S9, Table S10]
